# Supplementary material for: Chemical Proteomic Approach for In-Depth Glycosylation Profiling of Plasma Carcinoembryonic Antigen in Cancer Patients
Source: Mol Cell Proteomics. 2023 Oct 10;22(11):100662. doi: 10.1016/j.mcpro.2023.100662 (PMC10652130; doi:10.1016/j.mcpro.2023.100662)
Supplement: Supplemental Tables S1–S14 [file mmc2.xlsx]

## Sheet: Content
Content
Table S1. Detail information of clinical samples.
Table S2. PRM list of CEA intact glycopeptides.
Table S3. Glycosylation identification of plasma CEA based on chemical labeling (with and without UV) under three replicates.
Table S4. Glycosylation identification of plasma CEA with different concentration of trifunctional probe under three replicates.
Table S5. Glycosylation identification of plasma CEA with different amount of antibody under three replicates.
Table S6. Glycosylation identification of commercial CEA using trypsin paired with either chymotrypsin or elastase.
Table S7. Glycosylation identification of commercial CEA in plasma with multi-enzymatic digestion under three replicates.
Table S8. Quantification of site-specific glycoforms of CEA in plasma digested by multienzymes.
Table S9. Glycosylation identification of plasma CEA in 8 individuals with three replicates.
Table S10. Quantification of CEA site-specific glycoforms in 8 individuals.
Table S11. Intact glycopeptides identified by MS with PRM mode.
Table S12. Quantification of CEA site-specific glycoforms in patients with CRC and lung cancer.
Table S13. Quantification of CEA site-specific glycoforms in CRC patients at different stage.
Table S14. The CEA site-specific glycoforms in different clusters.

## Sheet: Table S1
Table S1. Detail information of clinical samples.
No	Sex	Age	Cancer	JACC	CEA (ng/mL)
8 individuals
1	Male	66	Colorectal cancer	IV	>500
2	Male	56	Colorectal cancer	IV	>500
3	Female	67	Colorectal cancer	IV	>500
4	Female	68	Colorectal cancer	IV	>500
5	Female	36	Colorectal cancer	IV	>500
6	Male	58	Colorectal cancer	IV	>500
7	Female	38	Gastric cancer	IV	>500
8	Female	42	Lung cancer	IV	>500
Patients with CRC and lung cancer
CRC-1	Female	35	Colorectal cancer	IV	350.79
CRC-2	Male	58	Colorectal cancer	IV	495.72
CRC-3	Male	57	Colorectal cancer	IV	>500
CRC-4	Male	59	Colorectal cancer	IV	>500
CRC-5	Female	68	Colorectal cancer	IV	>500
CRC-6	Female	54	Colorectal cancer	IV	>500
lung-1	Male	54	Lung cancer	IV	477.69
lung-2	Male	42	Lung cancer	IV	441.02
lung-3	Male	65	Lung cancer	IV	371.22
lung-4	Female	54	Lung cancer	IV	>500
lung-5	Male	55	Lung cancer	IV	>500
lung-6	Female	68	Lung cancer	IV	353.49
lung-7	Female	40	Lung cancer	IVB	326.37
CRC-7	Male	58	Colorectal cancer	IV	>500
CRC-8	Female	51	Colorectal cancer	IV	>500
CRC-9	Male	66	Colorectal cancer	IV	>500
CRC-10	Female	64	Colorectal cancer	IV	327.73
CRC-11	Male	72	Colorectal cancer	IV	373.65
CRC-12	Female	52	Colorectal cancer	IV	>500
CRC-13	Male	45	Colorectal cancer	IIIC	314.05
CRC-14	Male	72	Colorectal cancer	IV	>500
CRC-15	Female	46	Colorectal cancer	IV	>500
CRC-16	Male	53	Colorectal cancer	IV	>500
Patients with CRC cancer at different stage
CRC II-1	Female	63	Colorectal cancer	IIA	1.66
CRC II-2	Male	57	Colorectal cancer	IIA	1.98
CRC II-3	Female	68	Colorectal cancer	IIB	1.78
CRC III-1	Male	53	Colorectal cancer	III	2.44
CRC III-2	Male	61	Colorectal cancer	IIIB	3.13
CRC III-3	Male	45	Colorectal cancer	IIIC	314.05
CRC IV-1	Female	35	Colorectal cancer	IV	350.79
CRC IV-2	Male	64	Colorectal cancer	IV	272.5
CRC IV-3	Female	46	Colorectal cancer	IV	279
CRC IV-4	Female	60	Colorectal cancer	IV	461.14
CRC IV-5	Male	44	Colorectal cancer	IV	376.06

## Sheet: Table S2
Table S2. PRM list of CEA intact glycopeptides.
Prosite	Peptide	Glycan (H N A F)	Charge	Precursor (m/z)	t start* (min)	t stop* (min)
104	EIIYPJASLL	4 4 0 2	3	962.428	80.48	86.48
104	EIIYPJASLL	5 4 0 1	3	967.76	80.67	86.67
104	EIIYPJASLL	3 4 0 2	3	908.41	80.78	86.78
104	EIIYPJASLL	5 4 1 3	3	1162.16	83.71	89.71
104	EIIYPJASLL	5 3 1 1	3	997.098	83.84	89.84
104	EIIYPJASLL	5 4 1 1	3	1064.79	83.85	89.85
104	EIIYPJASLL	6 4 1 0	3	1070.12	83.95	89.95
104	EIIYPJASLL	6 3 1 0	3	1002.43	84.02	90.02
104	EIIYPJASLL	4 3 1 1	3	943.081	84.04	90.04
104	EIIYPJASLL	6 4 1 1	3	1118.81	84.67	90.67
104	EIIYPJASLL	6 5 1 2	3	1235.19	85.6	91.6
104	EIIYPJASLL	6 4 1 2	3	1167.49	85.94	91.94
104	EIIYPJASLL	6 4 2 1	3	1215.84	86.23	92.23
104	EIIYPJASLL	5 4 2 2	3	1210.51	86.34	92.34
104	EIIYPJASLL	7 4 1 2	3	1221.51	86.35	92.35
104	EIIYPJASLL	7 4 2 0	3	1221.17	86.43	92.43
104	EIIYPJASLL	5 4 2 1	3	1161.82	86.46	92.46
115	IQNIIQJDTGFY	4 5 1 3	3	1273.53	79.29	85.29
115	IQNIIQJDTGFY	5 5 1 2	3	1278.86	82.79	88.79
115	IQNIIQJDTGFY	5 4 2 2	3	1308.2	83.06	89.06
152	VYPELPKPSISSJNSKPVEDKDAVAF	5 2 0 0	4	1012.72	67.94	73.94
152	VYPELPKPSISSJNSKPVEDKDAVAF	6 3 1 0	4	1176.78	70.08	76.08
152	VYPELPKPSISSJNSKPVEDKDAVAF	4 3 1 2	4	1168.78	70.2	76.2
152	VYPELPKPSISSJNSKPVEDKDAVAF	4 3 1 1	4	1132.27	70.22	76.22
208	JDTASY	5 2 0 0	2	943.849	39.27	45.27
208	JDTASY	5 4 1 1	3	910.672	43.12	49.12
208	JDTASY	4 3 1 1	2	1182.94	43.25	49.25
246	JTSYR	5 2 0 0	2	928.867	28.11	34.11
246	JTSYR	3 4 0 1	2	1042.92	28.74	34.74
246	JTSYR	4 4 0 1	2	1123.95	29.04	35.04
246	JTSYR	5 4 0 1	2	1204.98	29.49	35.49
246	JTSYR	4 4 0 0	2	1050.92	30.06	36.06
246	JTSYR	3 5 0 1	2	1144.46	30.58	36.58
246	JTSYR	4 5 0 1	3	817.328	30.62	36.62
246	JTSYR	5 4 1 1	3	900.685	32	38
246	JTSYR	4 3 1 1	2	1167.96	32.23	38.23
274	SWFVJGTF	5 7 0 4	3	1258.5	83.06	89.06
274	SWFVJGTF	7 2 0 0	2	1249.49	83.09	89.09
274	SWFVJGTF	5 7 1 2	3	1258.16	83.1	89.1
274	SWFVJGTF	6 2 0 0	2	1168.46	83.21	89.21
274	SWFVJGTF	5 2 0 0	2	1087.44	83.41	89.41
274	SWFVJGTF	6 3 1 0	3	944.037	85.86	91.86
309	TCQAHNSDTGLJR	6 6 3 1	4	1171.7	42.96	48.96
309	TCQAHNSDTGLJR	7 6 4 5	4	1431.05	43.65	49.65
309	TCQAHNSDTGLJR	10 8 1 4	4	1399.29	43.83	49.83
309	TCQAHNSDTGLJR	7 6 4 1	4	1284.99	44.15	50.15
309	TCQAHNSDTGLJR	8 6 3 2	4	1289.24	44.16	50.16
330	ITSJNSNPVEDEDAVAL	5 5 0 1	3	1253.85	78.27	84.27
330	ITSJNSNPVEDEDAVAL	9 6 2 2	4	1335.53	84.55	90.55
375	LQLSNDJR	4 5 0 1	3	923.724	42.44	48.44
375	LQLSNDJR	4 2 0 0	2	1007.43	42.95	48.95
375	LQLSNDJR	3 2 0 0	2	926.408	43.23	49.23
375	LQLSNDJR	5 2 0 0	2	1088.46	43.47	49.47
375	LQLSNDJR	6 5 1 0	3	1080.1	44.91	50.91
375	LQLSNDJR	5 3 1 0	3	890.701	45.62	51.62
375	LQLSNDJR	5 4 1 0	3	958.394	45.65	51.65
375	LQLSNDJR	5 5 1 1	3	1074.77	45.96	51.96
375	LQLSNDJR	4 5 1 1	3	1020.76	46.16	52.16
375	LQLSNDJR	4 5 1 0	3	972.069	46.59	52.59
375	LQLSNDJR	5 4 2 1	3	1104.11	48.79	54.79
375	LQLSNDJR	5 4 2 0	3	1055.43	48.95	54.95
375	LQLSNDJR	5 5 2 0	3	1123.12	49.28	55.28
375	LQLSNDJR	7 6 2 1	3	1347.53	51.47	57.47
375	LQLSNDJR	6 6 3 0	3	1341.86	52.24	58.24
432	YRPGVJL	5 4 1 1	3	960.067	59.64	65.64
432	YRPGVJL	4 3 1 1	2	1257.03	59.95	65.95
466	ISJITEK	5 2 0 0	2	1010.94	38.28	44.28
466	ISJITEK	3 2 0 1	2	921.914	39.73	45.73
466	ISJITEK	3 4 0 1	2	1124.99	39.85	45.85
466	ISJITEK	4 5 1 3	3	1066.45	40.94	46.94
466	ISJITEK	5 4 1 1	3	955.399	41.52	47.52
466	ISJITEK	4 3 1 1	2	1250.03	42.21	48.21
466	ISJITEK	5 5 1 1	3	1023.09	42.37	48.37
466	ISJITEK	5 5 2 3	3	1217.5	43.96	49.96
466	ISJITEK	6 5 1 4	3	1223.17	43.98	49.98
466	ISJITEK	5 4 2 1	3	1052.43	44.57	50.57
466	ISJITEK	5 5 2 1	3	1120.12	45.04	51.04
466	ISJITEK	6 5 3 4	3	1417.23	45.98	51.98
466	ISJITEK	9 7 1 2	3	1423.23	45.99	51.99
466	ISJITEK	6 6 3 1	3	1338.87	48.01	54.01
480	TCQAJNSASGHSR	7 6 4 1	4	1263.97	32.28	38.28
508	TITVSAELPKPSISSJNSKPVEDK	8 2 0 0	4	1061.74	59.54	65.54
508	TITVSAELPKPSISSJNSKPVEDK	9 2 0 0	4	1102.25	59.55	65.55
508	TITVSAELPKPSISSJNSKPVEDK	7 2 0 0	4	1021.22	59.68	65.68
508	TITVSAELPKPSISSJNSKPVEDK	6 2 0 0	4	980.71	59.76	65.76
508	TITVSAELPKPSISSJNSKPVEDK	5 2 0 0	4	940.196	59.91	65.91
529	TCEPEAQJTTY	5 2 0 0	2	1265.48	48.49	54.49
529	TCEPEAQJTTY	4 2 0 0	3	789.972	48.51	54.51
529	TCEPEAQJTTY	5 2 0 0	3	843.99	48.56	54.56
560	JVTRNDAR	5 4 1 1	3	1002.41	30.74	36.74
560	JVTRNDAR	5 4 1 2	3	1051.1	31.12	37.12
580	AYVCGIQNSVSAJR	5 4 1 2	3	1248.85	57.15	63.15
580	AYVCGIQNSVSAJR	5 4 1 1	3	1200.16	57.34	63.34
580	AYVCGIQNSVSAJR	6 5 1 4	3	1467.93	59.89	65.89
580	AYVCGIQNSVSAJR	6 5 2 1	3	1418.9	59.89	65.89
580	AYVCGIQNSVSAJR	5 4 2 2	3	1345.88	60.13	66.13
580	AYVCGIQNSVSAJR	5 5 2 1	4	1023.92	60.16	66.16
580	AYVCGIQNSVSAJR	5 4 2 1	3	1297.19	60.27	66.27
580	AYVCGIQNSVSAJR	6 4 1 2	3	1302.87	60.27	66.27
580	AYVCGIQNSVSAJR	6 5 1 2	3	1370.56	60.34	66.34
612	LSGANLJL	5 4 1 2	3	1003.08	71.03	77.03
650	ITPNNJGTY	5 4 0 2	3	970.058	46.22	52.22
650	ITPNNJGTY	5 2 0 0	2	1105.45	46.64	52.64
650	ITPNNJGTY	4 5 0 1	3	935.048	47	53
650	ITPNNJGTY	3 3 0 1	2	1117.96	47.31	53.31
650	ITPNNJGTY	3 2 0 1	2	1016.42	47.47	53.47
650	ITPNNJGTY	5 4 1 1	3	950.711	49.51	55.51
650	ITPNNJGTY	6 3 1 0	3	956.043	49.71	55.71
650	ITPNNJGTY	5 3 1 1	3	950.711	49.87	55.87
650	ITPNNJGTY	4 3 1 1	3	896.694	50.23	56.23
650	ITPNNJGTY	7 4 1 0	3	1077.75	51.39	57.39
665	JNSIVK	5 2 0 0	2	945.907	32.11	38.11
665	JNSIVK	5 5 0 3	3	980.077	32.13	38.13
665	JNSIVK	4 5 0 2	3	877.374	32.76	38.76
665	JNSIVK	5 5 0 2	3	931.391	33.14	39.14
665	JNSIVK	5 5 0 1	3	882.706	33.46	39.46
665	JNSIVK	4 5 0 1	3	828.688	34.02	40.02
665	JNSIVK	3 5 0 1	3	774.67	34.08	40.08
665	JNSIVK	5 6 0 2	3	999.085	34.14	40.14
665	JNSIVK	6 3 1 0	3	849.683	34.72	40.72
665	JNSIVK	6 5 1 1	3	1033.75	35.18	41.18
665	JNSIVK	5 4 1 2	3	960.73	35.28	41.28
665	JNSIVK	4 3 1 0	2	1111.97	35.55	41.55
665	JNSIVK	5 4 1 1	3	912.044	35.56	41.56
665	JNSIVK	5 5 1 2	3	1028.42	35.83	41.83
665	JNSIVK	5 5 1 1	3	979.737	36.71	42.71
665	JNSIVK	5 4 2 2	3	1057.76	39.17	45.17
665	JNSIVK	5 4 2 1	3	1009.08	39.36	45.36
665	JNSIVK	5 5 2 1	3	1076.77	39.97	45.97
152;508	PSISSJNSKPVEDKDAVAF	9 2 0 0	3	1290.55	56.68	62.68
152;508	PSISSJNSKPVEDKDAVAF	8 2 0 0	3	1236.53	56.82	62.82
152;508	PSISSJNSKPVEDKDAVAF	7 2 0 0	3	1182.51	56.91	62.91
152;508	PSISSJNSKPVEDKDAVAF	5 2 0 0	3	1074.47	57.27	63.27
182;360	WVNJQSLPVSPR	5 5 0 1	3	1123.49	59.11	65.11
182;360	WVNJQSLPVSPR	5 4 1 2	3	1201.51	62.07	68.07
182;360	WVNJQSLPVSPR	5 5 1 1	3	1220.52	62.12	68.12
182;360	WVNJQSLPVSPR	5 4 1 1	3	1152.83	62.16	68.16
182;360	WVNJQSLPVSPR	5 5 1 2	3	1269.21	62.2	68.2
182;360	WVNJQSLPVSPR	7 6 2 1	4	1120.21	64.37	70.37
182;360	WVNJQSLPVSPR	7 5 1 2	3	1377.24	64.94	70.94
182;360	WVNJQSLPVSPR	7 6 1 2	3	1444.93	65.03	71.03
182;360	WVNJQSLPVSPR	5 4 2 2	3	1298.55	65.33	71.33
182;360	WVNJQSLPVSPR	6 4 1 3	3	1304.22	65.39	71.39
182;360	WVNJQSLPVSPR	5 4 2 1	3	1249.86	65.52	71.52
182;360	WVNJQSLPVSPR	5 5 2 1	3	1317.55	65.72	71.72
182;360	WVNJQSLPVSPR	7 6 3 1	4	1192.99	67.66	73.66
182;360	WVNJQSLPVSPR	6 5 3 4	4	1211.25	67.79	73.79
182;360	WVNJQSLPVSPR	10 8 2 1	4	1343.29	70.54	76.54
182;360	WVNJQSLPVSPR	8 6 3 2	4	1270.01	70.84	76.84
182;360	WVNJQSLPVSPR	7 6 4 1	4	1265.76	71.02	77.02
197;553	LQLSNGJR	7 7 0 0	3	1153.14	40.9	46.9
197;553	LQLSNGJR	7 2 0 0	2	1221.51	41.03	47.03
197;553	LQLSNGJR	6 2 0 0	2	1140.48	41.33	47.33
197;553	LQLSNGJR	5 2 0 0	3	706.641	41.63	47.63
197;553	LQLSNGJR	4 2 0 0	3	652.623	41.68	47.68
197;553	LQLSNGJR	5 2 0 0	2	1059.46	42	48
197;553	LQLSNGJR	5 5 0 0	3	909.72	42.2	48.2
197;553	LQLSNGJR	4 2 0 0	2	978.431	42.23	48.23
197;553	LQLSNGJR	4 5 0 0	3	855.703	42.26	48.26
197;553	LQLSNGJR	5 4 1 0	3	939.059	44.78	50.78
197;553	LQLSNGJR	4 3 1 0	3	817.348	45.24	51.24
204;560	JVTR	5 5 0 1	3	821.004	29.11	35.11
204;560	JVTR	5 4 1 1	3	850.342	29.28	35.28
204;560	JVTR	4 3 1 1	2	1092.44	29.28	35.28
204;560	JVTR	7 6 1 5	3	1288.51	29.62	35.62
204;560	JVTR	3 5 0 1	2	1068.95	29.72	35.72
204;560	JVTR	5 4 1 1	2	1275.01	29.77	35.77
204;560	JVTR	5 6 0 3	3	986.069	29.84	35.84
204;560	JVTR	4 5 0 1	2	1149.98	30.05	36.05
204;560	JVTR	5 5 1 1	3	918.036	30.09	36.09
204;560	JVTR	5 5 1 2	3	966.722	30.38	36.38
204;560	JVTR	5 4 1 2	3	899.029	30.41	36.41
204;560	JVTR	4 5 1 1	3	864.018	30.45	36.45
204;560	JVTR	5 4 2 1	3	947.374	31.3	37.3
204;560	JVTR	5 5 2 1	3	1015.07	32.23	38.23
204;560	JVTR	6 6 2 1	3	1136.78	32.9	38.9
204;560	JVTR	5 4 2 0	3	898.688	34.09	40.09
*, The time contains the duration of sample loading, 25 min.

## Sheet: Table S3
Table S3. Glycosylation identification of plasma CEA based on chemical labeling (with and without UV) under three replicates.
Raw data description	GlySpec	PepSpec	RawName	Scan	RT	PrecursorMH	PrecursorMZ	Charge	Rank	Peptide	Mod	PeptideMH	Glycan(H,N,A,F)	GlycanComposition	PlausibleStruct	GlyID	GlyFrag	GlyMass	GlySite	TotalScore	PepScore	GlyScore	CoreMatched	MassDeviation	PPM	GlyIonRatio	byIonRatio	czIonRatio	GlyDecoy	PepDecoy	IsSmallGlycan	GlycanPEP	GlycanFDR	PeptidePEP	PeptideFDR	TotalFDR	Proteins	Genes	ProSites
without UV-2	CEA-TM3-noUV_2.3274.3274.3.0.dta	CEA-TM3-noUV_2.3274.3274.3.0.dta	CEA-TM3-noUV_2	3274	781.167	2792.17	931.396	3	1	JNSIVK		674.383	5 5 0 2	H(5)N(5)F(2)	(N(F)(N(H(N)(H(N(H)))(H(N(H)(F))))))	1168	0 1 0 0;0 1 0 1;0 2 0 0;0 2 0 1;1 2 0 0;1 2 0 1;1 3 0 0;1 3 0 1;2 2 0 0;2 2 0 1;2 3 0 0;2 3 0 1;2 3 0 2;2 4 0 0;2 4 0 1;2 4 0 2;3 2 0 0;3 2 0 1;3 3 0 0;3 3 0 1;3 3 0 2;3 4 0 0;3 4 0 1;3 4 0 2;3 5 0 0;3 5 0 1;3 5 0 2;4 3 0 0;4 3 0 1;4 3 0 2;4 4 0 0;4 4 0 1;4 4 0 2;4 5 0 0;4 5 0 1;4 5 0 2;5 4 0 0;5 4 0 1;5 4 0 2;5 5 0 0;5 5 0 1;	2117.78	1	41.892	25.9256	71.5439	9	0.01328	4.75503	0.53488	1.2	0	0	0	0	2.59329e-131	6.74313e-134	-1	0	6.74313e-134	sp|P06731|CEAM5_HUMAN	CEACAM5	665
without UV-2	CEA-TM3-noUV_2.3279.3279.3.1.dta	CEA-TM3-noUV_2.3279.3279.3.1.dta	CEA-TM3-noUV_2	3279	782.133	2630.12	877.38	3	1	JNSIVK		674.383	4 5 0 2	H(4)N(5)F(2)	(N(F)(N(H(N)(H(N(H)))(H(N(F))))))	1159	0 1 0 0;0 1 0 1;0 2 0 0;0 2 0 1;1 2 0 0;1 2 0 1;1 3 0 0;1 3 0 1;2 2 0 0;2 2 0 1;2 3 0 0;2 3 0 1;2 3 0 2;2 4 0 0;2 4 0 1;2 4 0 2;3 2 0 0;3 2 0 1;3 3 0 0;3 3 0 1;3 3 0 2;3 4 0 0;3 4 0 1;3 4 0 2;3 5 0 0;3 5 0 1;3 5 0 2;4 3 0 0;4 3 0 1;4 4 0 0;4 4 0 1;4 4 0 2;4 5 0 0;4 5 0 1;	1955.72	1	39.0602	22.787	69.282	9	0.01763	6.70398	0.58333	1.2	0	0	0	0	4.63549e-127	2.353e-129	-1	0	2.353e-129	sp|P06731|CEAM5_HUMAN	CEACAM5	665
without UV-2	CEA-TM3-noUV_2.3333.3333.3.0.dta	CEA-TM3-noUV_2.3333.3333.3.0.dta	CEA-TM3-noUV_2	3333	792.441	2500.05	834.023	3	1	JNSIVK		674.383	5 5 0 0	H(5)N(5)	(N(N(H(N)(H(N(H)))(H(N(H))))))	2746	0 1 0 0;0 2 0 0;1 2 0 0;1 3 0 0;2 2 0 0;2 3 0 0;2 4 0 0;3 2 0 0;3 3 0 0;3 4 0 0;3 5 0 0;4 3 0 0;4 4 0 0;4 5 0 0;5 4 0 0;	1825.66	1	21.966	8.49412	46.9852	7	0.00892	3.56732	0.64706	0.6	0	0	0	0	3.09159e-85	1.472e-87	-1	0.00680272	0.00680272	sp|P06731|CEAM5_HUMAN	CEACAM5	665
without UV-2	CEA-TM3-noUV_2.3371.3371.3.0.dta	CEA-TM3-noUV_2.3371.3371.3.0.dta	CEA-TM3-noUV_2	3371	799.444	2646.11	882.709	3	1	JNSIVK		674.383	5 5 0 1	H(5)N(5)F(1)	(N(F)(N(H(N)(H(N(H)))(H(N(H))))))	1175	0 1 0 0;0 1 0 1;0 2 0 0;0 2 0 1;1 2 0 0;1 2 0 1;1 3 0 0;1 3 0 1;2 2 0 0;2 2 0 1;2 3 0 0;2 3 0 1;2 4 0 0;2 4 0 1;3 2 0 0;3 2 0 1;3 3 0 0;3 3 0 1;3 4 0 0;3 4 0 1;3 5 0 0;3 5 0 1;4 3 0 0;4 3 0 1;4 4 0 0;4 4 0 1;4 5 0 0;4 5 0 1;5 4 0 0;5 4 0 1;5 5 0 0;	1971.72	1	37.7732	23.4507	64.372	9	0.0107	4.0443	0.57576	1.2	0	0	0	0	7.82158e-118	3.4044e-120	-1	0	3.4044e-120	sp|P06731|CEAM5_HUMAN	CEACAM5	665
without UV-2	CEA-TM3-noUV_2.3386.3386.3.2.dta	CEA-TM3-noUV_2.3386.3386.3.2.dta	CEA-TM3-noUV_2	3386	802.273	2484.06	828.691	3	1	JNSIVK		674.383	4 5 0 1	H(4)N(5)F(1)	(N(F)(N(H(N)(H(N))(H(N(H))))))	1333	0 1 0 0;0 1 0 1;0 2 0 0;0 2 0 1;1 2 0 0;1 2 0 1;1 3 0 0;1 3 0 1;2 2 0 0;2 2 0 1;2 3 0 0;2 3 0 1;2 4 0 0;2 4 0 1;3 2 0 0;3 2 0 1;3 3 0 0;3 3 0 1;3 4 0 0;3 4 0 1;3 5 0 0;3 5 0 1;4 3 0 0;4 3 0 1;4 4 0 0;4 4 0 1;4 5 0 0;	1809.67	1	33.51	14.6345	68.5643	9	0.01057	4.25357	0.68966	1	0	0	0	0	1.0356e-125	5.05349e-128	-1	0	5.05349e-128	sp|P06731|CEAM5_HUMAN	CEACAM5	665
without UV-2	CEA-TM3-noUV_2.3613.3613.3.0.dta	CEA-TM3-noUV_2.3613.3613.3.0.dta	CEA-TM3-noUV_2	3613	848.052	2547.04	849.686	3	1	JNSIVK		674.383	6 3 1 0	H(6)N(3)A(1)	(N(N(H(H)(H(H)(H(N(H(A))))))))	2255	0 1 0 0;0 2 0 0;1 2 0 0;2 2 0 0;3 2 0 0;3 3 0 0;4 2 0 0;4 3 0 0;4 3 1 0;5 2 0 0;5 3 0 0;5 3 1 0;6 3 0 0;	1872.65	1	27.3231	15.4054	49.4561	7	0.01078	4.23181	0.6	1	0	0	0	0	7.25177e-90	2.96186e-92	-1	0	2.96186e-92	sp|P06731|CEAM5_HUMAN	CEACAM5	665
without UV-2	CEA-TM3-noUV_2.3702.3702.3.0.dta	CEA-TM3-noUV_2.3702.3702.3.0.dta	CEA-TM3-noUV_2	3702	865.915	2588.07	863.361	3	1	JNSIVK		674.383	5 4 1 0	H(5)N(4)A(1)	(N(N(H(H(N(H)))(H(N(H(A)))))))	2036	0 1 0 0;0 2 0 0;1 2 0 0;2 2 0 0;2 3 0 0;3 2 0 0;3 3 0 0;3 3 1 0;3 4 0 0;4 3 0 0;4 3 1 0;4 4 0 0;4 4 1 0;5 4 0 0;	1913.68	1	16.2974	9.74516	28.4658	7	0.00886	3.42359	0.5625	0.8	0	0	0	0	2.34471e-50	8.93472e-53	-1	0.00332042	0.00332042	sp|P06731|CEAM5_HUMAN	CEACAM5	665
without UV-2	CEA-TM3-noUV_2.3768.3768.3.0.dta	CEA-TM3-noUV_2.3768.3768.3.0.dta	CEA-TM3-noUV_2	3768	879.453	2791.15	931.055	3	1	JNSIVK		674.383	5 5 1 0	H(5)N(5)A(1)	(N(N(H(N)(H(N(H)))(H(N(H(A)))))))	2735	0 1 0 0;0 2 0 0;1 2 0 0;1 3 0 0;2 2 0 0;2 3 0 0;2 4 0 0;3 2 0 0;3 3 0 0;3 3 1 0;3 4 0 0;3 4 1 0;3 5 0 0;4 3 0 0;4 3 1 0;4 4 0 0;4 4 1 0;4 5 0 0;4 5 1 0;5 4 0 0;5 4 1 0;5 5 0 0;	2116.76	1	22.1563	13.56	38.1209	7	0.0104	3.72677	0.54167	0.9	0	0	0	0	1.38007e-68	5.1728e-71	-1	0.000638162	0.000638162	sp|P06731|CEAM5_HUMAN	CEACAM5	665
without UV-2	CEA-TM3-noUV_2.4496.4496.3.0.dta	CEA-TM3-noUV_2.4496.4496.3.0.dta	CEA-TM3-noUV_2	4496	1033.11	3025.24	1009.08	3	1	JNSIVK		674.383	5 4 2 1	H(5)N(4)A(2)F(1)	(N(F)(N(H(H(N(H(A))))(H(N(H(A)))))))	226	0 1 0 0;0 1 0 1;0 2 0 0;0 2 0 1;1 2 0 0;1 2 0 1;2 2 0 0;2 2 0 1;2 3 0 0;2 3 0 1;3 2 0 0;3 2 0 1;3 3 0 0;3 3 0 1;3 3 1 0;3 3 1 1;3 4 0 0;3 4 0 1;4 3 0 0;4 3 0 1;4 3 1 0;4 3 1 1;4 4 0 0;4 4 0 1;4 4 1 0;4 4 1 1;5 4 0 0;5 4 0 1;5 4 1 0;5 4 1 1;5 4 2 0;	2350.83	1	26.2983	8.68187	59.0144	9	0.02159	7.13636	0.54545	0.7	0	0	0	0	8.91526e-108	5.42038e-110	-1	0.00680272	0.00680272	sp|P06731|CEAM5_HUMAN	CEACAM5	665
without UV-2	CEA-TM3-noUV_2.4768.4768.2.0.dta	CEA-TM3-noUV_2.4768.4768.2.0.dta	CEA-TM3-noUV_2	4768	1092.08	2442.03	1221.52	2	1	LQLSNGJR		901.485	7 2 0 0	H(7)N(2)	(N(N(H(H(H))(H(H(H(H)))))))	1622	0 1 0 0;0 2 0 0;1 2 0 0;2 2 0 0;3 2 0 0;4 2 0 0;5 2 0 0;6 2 0 0;	1540.53	7	35.0565	12.0154	77.8472	7	0.01644	6.73015	1	0.35714	0	0	0	0	3.67364e-143	1.00004e-145	-1	0.00123305	0.00123305	sp|P13688|CEAM1_HUMAN;sp|P31997|CEAM8_HUMAN;sp|P06731|CEAM5_HUMAN;sp|P06731|CEAM5_HUMAN	CEACAM1;CEACAM8;CEACAM5;CEACAM5	197;197;197;553
without UV-2	CEA-TM3-noUV_2.4799.4799.2.0.dta	CEA-TM3-noUV_2.4799.4799.2.0.dta	CEA-TM3-noUV_2	4799	1098.61	2279.98	1140.49	2	1	LQLSNGJR		901.485	6 2 0 0	H(6)N(2)	(N(N(H(H(H))(H(H(H))))))	1628	0 1 0 0;0 2 0 0;1 2 0 0;2 2 0 0;3 2 0 0;4 2 0 0;5 2 0 0;	1378.48	7	43.7677	20.2474	87.4483	7	0.01645	7.21615	1	0.64286	0	0	0	0	3.39165e-161	2.30914e-163	-1	0	2.30914e-163	sp|P13688|CEAM1_HUMAN;sp|P31997|CEAM8_HUMAN;sp|P06731|CEAM5_HUMAN;sp|P06731|CEAM5_HUMAN	CEACAM1;CEACAM8;CEACAM5;CEACAM5	197;197;197;553
without UV-2	CEA-TM3-noUV_2.4831.4831.2.0.dta	CEA-TM3-noUV_2.4831.4831.2.0.dta	CEA-TM3-noUV_2	4831	1106.05	2279.98	1140.49	2	1	LQLSNGJR		901.485	6 2 0 0	H(6)N(2)	(N(N(H(H(H))(H(H(H))))))	1628	0 1 0 0;0 2 0 0;1 2 0 0;2 2 0 0;3 2 0 0;4 2 0 0;5 2 0 0;	1378.48	7	33.8702	7.99016	81.9332	7	0.01639	7.19071	1	0.28571	0	0	0	0	7.72271e-151	3.57281e-153	-1	0.00995025	0.00995025	sp|P13688|CEAM1_HUMAN;sp|P31997|CEAM8_HUMAN;sp|P06731|CEAM5_HUMAN;sp|P06731|CEAM5_HUMAN	CEACAM1;CEACAM8;CEACAM5;CEACAM5	197;197;197;553
without UV-2	CEA-TM3-noUV_2.4848.4848.2.0.dta	CEA-TM3-noUV_2.4848.4848.2.0.dta	CEA-TM3-noUV_2	4848	1109.99	2117.92	1059.46	2	1	LQLSNGJR		901.485	5 2 0 0	H(5)N(2)	(N(N(H(H(H))(H(H)))))	1637	0 1 0 0;0 2 0 0;1 2 0 0;2 2 0 0;3 2 0 0;4 2 0 0;	1216.42	7	47.2788	29.2353	80.788	7	0.01218	5.75097	1	0.71429	0	0	0	0	1.09439e-148	9.53646e-151	-1	0	9.53646e-151	sp|P13688|CEAM1_HUMAN;sp|P31997|CEAM8_HUMAN;sp|P06731|CEAM5_HUMAN;sp|P06731|CEAM5_HUMAN	CEACAM1;CEACAM8;CEACAM5;CEACAM5	197;197;197;553
without UV-2	CEA-TM3-noUV_2.4873.4873.2.0.dta	CEA-TM3-noUV_2.4873.4873.2.0.dta	CEA-TM3-noUV_2	4873	1115.55	2117.92	1059.46	2	1	LQLSNGJR		901.485	5 2 0 0	H(5)N(2)	(N(N(H(H)(H(H(H))))))	2249	0 1 0 0;0 2 0 0;1 2 0 0;2 2 0 0;3 2 0 0;4 2 0 0;	1216.42	7	57.5753	37.4436	94.9626	7	0.01219	5.75475	1	0.71429	0	0	0	0	2.65759e-175	1.8218e-177	-1	0	1.8218e-177	sp|P13688|CEAM1_HUMAN;sp|P31997|CEAM8_HUMAN;sp|P06731|CEAM5_HUMAN;sp|P06731|CEAM5_HUMAN	CEACAM1;CEACAM8;CEACAM5;CEACAM5	197;197;197;553
without UV-2	CEA-TM3-noUV_2.4878.4878.3.0.dta	CEA-TM3-noUV_2.4878.4878.3.0.dta	CEA-TM3-noUV_2	4878	1116.61	1955.86	652.626	3	1	LQLSNGJR		901.485	4 2 0 0	H(4)N(2)	(N(N(H(H)(H)(H))))	2289	0 1 0 0;0 2 0 0;1 2 0 0;2 2 0 0;3 2 0 0;	1054.37	7	46.9607	36.7174	65.9841	7	0.00916	4.68413	1	0.78571	0	0	0	0	7.32168e-121	4.66745e-123	-1	0	4.66745e-123	sp|P13688|CEAM1_HUMAN;sp|P31997|CEAM8_HUMAN;sp|P06731|CEAM5_HUMAN;sp|P06731|CEAM5_HUMAN	CEACAM1;CEACAM8;CEACAM5;CEACAM5	197;197;197;553
without UV-2	CEA-TM3-noUV_2.4906.4906.2.0.dta	CEA-TM3-noUV_2.4906.4906.2.0.dta	CEA-TM3-noUV_2	4906	1122.89	2117.92	1059.46	2	1	LQLSNGJR		901.485	5 2 0 0	H(5)N(2)	(N(N(H(H(H))(H(H)))))	1637	0 1 0 0;0 2 0 0;1 2 0 0;2 2 0 0;3 2 0 0;4 2 0 0;	1216.42	7	44.1041	20.3047	88.3031	7	0.01219	5.75569	1	0.57143	0	0	0	0	8.42358e-163	7.57519e-165	-1	0	7.57519e-165	sp|P13688|CEAM1_HUMAN;sp|P31997|CEAM8_HUMAN;sp|P06731|CEAM5_HUMAN;sp|P06731|CEAM5_HUMAN	CEACAM1;CEACAM8;CEACAM5;CEACAM5	197;197;197;553
without UV-2	CEA-TM3-noUV_2.4944.4944.2.1.dta	CEA-TM3-noUV_2.4944.4944.2.1.dta	CEA-TM3-noUV_2	4944	1130.84	2117.92	1059.46	2	1	LQLSNGJR		901.485	5 2 0 0	H(5)N(2)	(N(N(H(H(H))(H(H)))))	1637	0 1 0 0;0 2 0 0;1 2 0 0;2 2 0 0;3 2 0 0;4 2 0 0;	1216.42	7	26.7597	7.73579	62.0899	7	0.0122	5.7623	1	0.35714	0	0	0	0	1.50993e-113	1.01691e-115	-1	0.00995025	0.00995025	sp|P13688|CEAM1_HUMAN;sp|P31997|CEAM8_HUMAN;sp|P06731|CEAM5_HUMAN;sp|P06731|CEAM5_HUMAN	CEACAM1;CEACAM8;CEACAM5;CEACAM5	197;197;197;553
without UV-2	CEA-TM3-noUV_2.4945.4945.3.0.dta	CEA-TM3-noUV_2.4945.4945.3.0.dta	CEA-TM3-noUV_2	4945	1131.11	2727.16	909.726	3	1	LQLSNGJR		901.485	5 5 0 0	H(5)N(5)	(N(N(H(N)(H(N(H)))(H(N(H))))))	2746	0 1 0 0;0 2 0 0;1 2 0 0;1 3 0 0;2 2 0 0;2 3 0 0;2 4 0 0;3 2 0 0;3 3 0 0;3 4 0 0;3 5 0 0;4 3 0 0;4 4 0 0;4 5 0 0;5 4 0 0;	1825.66	7	25.7226	11.8959	51.4008	6	0.01657	6.07719	0.70588	0.71429	0	0	0	0	1.65159e-93	1.01645e-95	-1	0.00123305	0.00123305	sp|P13688|CEAM1_HUMAN;sp|P31997|CEAM8_HUMAN;sp|P06731|CEAM5_HUMAN;sp|P06731|CEAM5_HUMAN	CEACAM1;CEACAM8;CEACAM5;CEACAM5	197;197;197;553
without UV-2	CEA-TM3-noUV_2.4974.4974.2.0.dta	CEA-TM3-noUV_2.4974.4974.2.0.dta	CEA-TM3-noUV_2	4974	1137.71	1955.87	978.438	2	1	LQLSNGJR		901.485	4 2 0 0	H(4)N(2)	(N(N(H(H)(H(H)))))	2258	0 1 0 0;0 2 0 0;1 2 0 0;2 2 0 0;3 2 0 0;	1054.37	7	39.5568	23.5028	69.3715	7	0.01273	6.50633	1	0.71429	0	0	0	0	3.14693e-127	1.15681e-129	-1	0	1.15681e-129	sp|P13688|CEAM1_HUMAN;sp|P31997|CEAM8_HUMAN;sp|P06731|CEAM5_HUMAN;sp|P06731|CEAM5_HUMAN	CEACAM1;CEACAM8;CEACAM5;CEACAM5	197;197;197;553
without UV-2	CEA-TM3-noUV_2.5041.5041.2.0.dta	CEA-TM3-noUV_2.5041.5041.2.0.dta	CEA-TM3-noUV_2	5041	1152.89	2175.93	1088.47	2	1	LQLSNDJR		959.49	5 2 0 0	H(5)N(2)	(N(N(H(H)(H(H)(H)))))	2257	0 1 0 0;0 2 0 0;1 2 0 0;2 2 0 0;3 2 0 0;4 2 0 0;	1216.42	7	38.9364	21.0835	72.0918	7	0.01872	8.60279	1	0.64286	0	0	0	0	2.41992e-132	9.67748e-135	-1	0	9.67748e-135	sp|P06731|CEAM5_HUMAN	CEACAM5	375
without UV-2	CEA-TM3-noUV_2.5113.5113.2.0.dta	CEA-TM3-noUV_2.5113.5113.2.0.dta	CEA-TM3-noUV_2	5113	1170.78	2013.88	1007.44	2	1	LQLSNDJR		959.49	4 2 0 0	H(4)N(2)	(N(N(H(H)(H)(H))))	2289	0 1 0 0;0 2 0 0;1 2 0 0;2 2 0 0;3 2 0 0;	1054.37	7	22.7824	8.59393	49.1323	7	0.01822	9.04847	1	0.35714	0	0	0	0	2.93052e-89	1.69212e-91	-1	0.00680272	0.00680272	sp|P06731|CEAM5_HUMAN	CEACAM5	375
without UV-2	CEA-TM3-noUV_2.5162.5162.2.0.dta	CEA-TM3-noUV_2.5162.5162.2.0.dta	CEA-TM3-noUV_2	5162	1181.99	1851.82	926.414	2	1	LQLSNDJR		959.49	3 2 0 0	H(3)N(2)	(N(N(H(H)(H))))	2291	0 1 0 0;0 2 0 0;1 2 0 0;2 2 0 0;	892.317	7	38.3843	29.8427	54.2473	6	0.01272	6.86889	1	0.85714	0	0	0	0	7.68759e-99	3.04164e-101	-1	0	3.04164e-101	sp|P06731|CEAM5_HUMAN	CEACAM5	375
without UV-2	CEA-TM3-noUV_2.5513.5513.2.1.dta	CEA-TM3-noUV_2.5513.5513.2.1.dta	CEA-TM3-noUV_2	5513	1264.19	2117.91	1059.46	2	1	LQLSNGJR		901.485	5 2 0 0	H(5)N(2)	(N(N(H(H(H))(H(H)))))	1637	0 1 0 0;0 2 0 0;1 2 0 0;2 2 0 0;3 2 0 0;4 2 0 0;	1216.42	7	10.6307	10.9122	10.1078	5	-0.0004	-0.18882	0.625	0.5	0	0	0	0	1.93925e-07	4.82921e-10	-1	0.00279018	0.00279018	sp|P13688|CEAM1_HUMAN;sp|P31997|CEAM8_HUMAN;sp|P06731|CEAM5_HUMAN;sp|P06731|CEAM5_HUMAN	CEACAM1;CEACAM8;CEACAM5;CEACAM5	197;197;197;553
without UV-2	CEA-TM3-noUV_2.9025.9025.4.1.dta	CEA-TM3-noUV_2.9025.9025.4.1.dta	CEA-TM3-noUV_2	9025	2107.11	3757.79	940.202	4	1	TITVSAELPKPSISSJNSKPVEDK		2541.34	5 2 0 0	H(5)N(2)	(N(N(H(H(H))(H(H)))))	1637	0 1 0 0;0 2 0 0;1 2 0 0;2 2 0 0;3 2 0 0;4 2 0 0;	1216.42	16	20.9103	18.5031	25.381	6	0.0216	5.74729	0.875	0.30435	0	0	0	0	3.09012e-44	9.25386e-47	-1	0	9.25386e-47	sp|P06731|CEAM5_HUMAN	CEACAM5	508
without UV-2	CEA-TM3-noUV_2.9058.9058.4.1.dta	CEA-TM3-noUV_2.9058.9058.4.1.dta	CEA-TM3-noUV_2	9058	2115.81	3757.79	940.202	4	1	TITVSAELPKPSISSJNSKPVEDK		2541.34	5 2 0 0	H(5)N(2)	(N(N(H(H)(H(H(H))))))	2249	0 1 0 0;0 2 0 0;1 2 0 0;2 2 0 0;3 2 0 0;4 2 0 0;	1216.42	16	18.3466	13.7005	26.975	6	0.02215	5.89525	0.875	0.23913	0	0	0	0	1.7065e-47	6.18072e-50	-1	0.000638162	0.000638162	sp|P06731|CEAM5_HUMAN	CEACAM5	508
without UV-2	CEA-TM3-noUV_2.11726.11726.3.0.dta	CEA-TM3-noUV_2.11726.11726.3.0.dta	CEA-TM3-noUV_2	11726	2794.45	3036.35	1012.79	3	1	TLTLFJVTR		1064.61	5 5 0 1	H(5)N(5)F(1)	(N(F)(N(H(N)(H(N(H)))(H(N(H))))))	1175	0 1 0 0;0 1 0 1;0 2 0 0;0 2 0 1;1 2 0 0;1 2 0 1;1 3 0 0;1 3 0 1;2 2 0 0;2 2 0 1;2 3 0 0;2 3 0 1;2 4 0 0;2 4 0 1;3 2 0 0;3 2 0 1;3 3 0 0;3 3 0 1;3 4 0 0;3 4 0 1;3 5 0 0;3 5 0 1;4 3 0 0;4 3 0 1;4 4 0 0;4 4 0 1;4 5 0 0;4 5 0 1;5 4 0 0;5 4 0 1;5 5 0 0;	1971.72	6	56.265	14.6549	133.541	9	0.01868	6.15235	0.69697	0.5625	0	0	0	0	7.87244e-248	5.22278e-250	-1	0	5.22278e-250	sp|P06731|CEAM5_HUMAN;sp|P06731|CEAM5_HUMAN	CEACAM5;CEACAM5	204;560
without UV-2	CEA-TM3-noUV_2.11730.11730.3.0.dta	CEA-TM3-noUV_2.11730.11730.3.0.dta	CEA-TM3-noUV_2	11730	2795.54	3020.35	1007.46	3	1	TLTLFJVTR		1064.61	4 5 0 2	H(4)N(5)F(2)	(N(F)(N(H(N)(H(N(H)))(H(N(F))))))	1159	0 1 0 0;0 1 0 1;0 2 0 0;0 2 0 1;1 2 0 0;1 2 0 1;1 3 0 0;1 3 0 1;2 2 0 0;2 2 0 1;2 3 0 0;2 3 0 1;2 3 0 2;2 4 0 0;2 4 0 1;2 4 0 2;3 2 0 0;3 2 0 1;3 3 0 0;3 3 0 1;3 3 0 2;3 4 0 0;3 4 0 1;3 4 0 2;3 5 0 0;3 5 0 1;3 5 0 2;4 3 0 0;4 3 0 1;4 4 0 0;4 4 0 1;4 4 0 2;4 5 0 0;4 5 0 1;	1955.72	6	44.9816	10.0498	109.855	9	0.01712	5.66666	0.61111	0.5	0	0	0	0	2.8311e-203	1.5458e-205	-1	0.00279018	0.00279018	sp|P06731|CEAM5_HUMAN;sp|P06731|CEAM5_HUMAN	CEACAM5;CEACAM5	204;560
without UV-2	CEA-TM3-noUV_2.11748.11748.3.0.dta	CEA-TM3-noUV_2.11748.11748.3.0.dta	CEA-TM3-noUV_2	11748	2800.05	3036.35	1012.79	3	1	TLTLFJVTR		1064.61	5 5 0 1	H(5)N(5)F(1)	(N(F)(N(H(N)(H(N(H)))(H(N(H))))))	1175	0 1 0 0;0 1 0 1;0 2 0 0;0 2 0 1;1 2 0 0;1 2 0 1;1 3 0 0;1 3 0 1;2 2 0 0;2 2 0 1;2 3 0 0;2 3 0 1;2 4 0 0;2 4 0 1;3 2 0 0;3 2 0 1;3 3 0 0;3 3 0 1;3 4 0 0;3 4 0 1;3 5 0 0;3 5 0 1;4 3 0 0;4 3 0 1;4 4 0 0;4 4 0 1;4 5 0 0;4 5 0 1;5 4 0 0;5 4 0 1;5 5 0 0;	1971.72	6	58.3258	14.4108	139.882	9	0.01872	6.16619	0.72727	0.625	0	0	0	0	9.48493e-260	1.14503e-261	-1	0	1.14503e-261	sp|P06731|CEAM5_HUMAN;sp|P06731|CEAM5_HUMAN	CEACAM5;CEACAM5	204;560
without UV-2	CEA-TM3-noUV_2.11764.11764.3.0.dta	CEA-TM3-noUV_2.11764.11764.3.0.dta	CEA-TM3-noUV_2	11764	2804.37	3020.35	1007.46	3	1	TLTLFJVTR		1064.61	4 5 0 2	H(4)N(5)F(2)	(N(F)(N(H(N)(H(N(H)))(H(N(F))))))	1159	0 1 0 0;0 1 0 1;0 2 0 0;0 2 0 1;1 2 0 0;1 2 0 1;1 3 0 0;1 3 0 1;2 2 0 0;2 2 0 1;2 3 0 0;2 3 0 1;2 3 0 2;2 4 0 0;2 4 0 1;2 4 0 2;3 2 0 0;3 2 0 1;3 3 0 0;3 3 0 1;3 3 0 2;3 4 0 0;3 4 0 1;3 4 0 2;3 5 0 0;3 5 0 1;3 5 0 2;4 3 0 0;4 3 0 1;4 4 0 0;4 4 0 1;4 4 0 2;4 5 0 0;4 5 0 1;	1955.72	6	47.5686	10.3528	116.684	9	0.01669	5.52462	0.63889	0.5	0	0	0	0	4.066e-216	2.37978e-218	-1	0.00279018	0.00279018	sp|P06731|CEAM5_HUMAN;sp|P06731|CEAM5_HUMAN	CEACAM5;CEACAM5	204;560
without UV-2	CEA-TM3-noUV_2.11774.11774.3.0.dta	CEA-TM3-noUV_2.11774.11774.3.0.dta	CEA-TM3-noUV_2	11774	2806.74	2874.29	958.768	3	1	TLTLFJVTR		1064.61	4 5 0 1	H(4)N(5)F(1)	(N(F)(N(H(N)(H(N))(H(N(H))))))	1333	0 1 0 0;0 1 0 1;0 2 0 0;0 2 0 1;1 2 0 0;1 2 0 1;1 3 0 0;1 3 0 1;2 2 0 0;2 2 0 1;2 3 0 0;2 3 0 1;2 4 0 0;2 4 0 1;3 2 0 0;3 2 0 1;3 3 0 0;3 3 0 1;3 4 0 0;3 4 0 1;3 5 0 0;3 5 0 1;4 3 0 0;4 3 0 1;4 4 0 0;4 4 0 1;4 5 0 0;	1809.67	6	41.7531	8.60803	103.308	9	0.01442	5.01589	0.65517	0.5	0	0	0	0	5.68062e-191	2.81351e-193	-1	0.00680272	0.00680272	sp|P06731|CEAM5_HUMAN;sp|P06731|CEAM5_HUMAN	CEACAM5;CEACAM5	204;560
without UV-2	CEA-TM3-noUV_2.11805.11805.3.0.dta	CEA-TM3-noUV_2.11805.11805.3.0.dta	CEA-TM3-noUV_2	11805	2814.35	2874.29	958.768	3	1	TLTLFJVTR		1064.61	4 5 0 1	H(4)N(5)F(1)	(N(F)(N(H(N)(H(N))(H(N(H))))))	1333	0 1 0 0;0 1 0 1;0 2 0 0;0 2 0 1;1 2 0 0;1 2 0 1;1 3 0 0;1 3 0 1;2 2 0 0;2 2 0 1;2 3 0 0;2 3 0 1;2 4 0 0;2 4 0 1;3 2 0 0;3 2 0 1;3 3 0 0;3 3 0 1;3 4 0 0;3 4 0 1;3 5 0 0;3 5 0 1;4 3 0 0;4 3 0 1;4 4 0 0;4 4 0 1;4 5 0 0;	1809.67	6	48.5491	11.4804	117.391	9	0.01439	5.00649	0.68966	0.5625	0	0	0	0	1.89677e-217	1.91246e-219	-1	0.0018018	0.0018018	sp|P06731|CEAM5_HUMAN;sp|P06731|CEAM5_HUMAN	CEACAM5;CEACAM5	204;560
without UV-2	CEA-TM3-noUV_2.11840.11840.3.0.dta	CEA-TM3-noUV_2.11840.11840.3.0.dta	CEA-TM3-noUV_2	11840	2823.16	2874.29	958.768	3	1	TLTLFJVTR		1064.61	4 5 0 1	H(4)N(5)F(1)	(N(F)(N(H(N)(H(N))(H(N(H))))))	1333	0 1 0 0;0 1 0 1;0 2 0 0;0 2 0 1;1 2 0 0;1 2 0 1;1 3 0 0;1 3 0 1;2 2 0 0;2 2 0 1;2 3 0 0;2 3 0 1;2 4 0 0;2 4 0 1;3 2 0 0;3 2 0 1;3 3 0 0;3 3 0 1;3 4 0 0;3 4 0 1;3 5 0 0;3 5 0 1;4 3 0 0;4 3 0 1;4 4 0 0;4 4 0 1;4 5 0 0;	1809.67	6	49.9858	16.5422	112.095	9	0.01437	4.99814	0.68966	0.5625	0	0	0	0	1.73639e-207	1.37555e-209	-1	0	1.37555e-209	sp|P06731|CEAM5_HUMAN;sp|P06731|CEAM5_HUMAN	CEACAM5;CEACAM5	204;560
without UV-2	CEA-TM3-noUV_2.11851.11851.3.0.dta	CEA-TM3-noUV_2.11851.11851.3.0.dta	CEA-TM3-noUV_2	11851	2826.1	2712.24	904.751	3	1	TLTLFJVTR		1064.61	3 5 0 1	H(3)N(5)F(1)	(N(F)(N(H(N)(H(N))(H(N)))))	1341	0 1 0 0;0 1 0 1;0 2 0 0;0 2 0 1;1 2 0 0;1 2 0 1;1 3 0 0;1 3 0 1;2 2 0 0;2 2 0 1;2 3 0 0;2 3 0 1;2 4 0 0;2 4 0 1;3 2 0 0;3 2 0 1;3 3 0 0;3 3 0 1;3 4 0 0;3 4 0 1;3 5 0 0;	1647.61	6	41.5155	8.27183	103.254	9	0.01516	5.59079	0.78261	0.4375	0	0	0	0	7.19376e-191	6.2093e-193	-1	0.00924499	0.00924499	sp|P06731|CEAM5_HUMAN;sp|P06731|CEAM5_HUMAN	CEACAM5;CEACAM5	204;560
without UV-2	CEA-TM3-noUV_2.11882.11882.3.0.dta	CEA-TM3-noUV_2.11882.11882.3.0.dta	CEA-TM3-noUV_2	11882	2834.11	2712.24	904.751	3	1	TLTLFJVTR		1064.61	3 5 0 1	H(3)N(5)F(1)	(N(F)(N(H(N)(H(N))(H(N)))))	1341	0 1 0 0;0 1 0 1;0 2 0 0;0 2 0 1;1 2 0 0;1 2 0 1;1 3 0 0;1 3 0 1;2 2 0 0;2 2 0 1;2 3 0 0;2 3 0 1;2 4 0 0;2 4 0 1;3 2 0 0;3 2 0 1;3 3 0 0;3 3 0 1;3 4 0 0;3 4 0 1;3 5 0 0;	1647.61	6	56.63	20.9304	122.929	9	0.01518	5.59853	0.82609	0.875	0	0	0	0	7.2034e-228	4.04158e-230	-1	0	4.04158e-230	sp|P06731|CEAM5_HUMAN;sp|P06731|CEAM5_HUMAN	CEACAM5;CEACAM5	204;560
without UV-2	CEA-TM3-noUV_2.11970.11970.2.0.dta	CEA-TM3-noUV_2.11970.11970.2.0.dta	CEA-TM3-noUV_2	11970	2856.62	2281.05	1141.03	2	1	TLTLFJVTR		1064.61	5 2 0 0	H(5)N(2)	(N(N(H(H)(H(H(H))))))	2249	0 1 0 0;0 2 0 0;1 2 0 0;2 2 0 0;3 2 0 0;4 2 0 0;	1216.42	6	50.8635	44.1772	63.281	7	0.01596	6.9977	1	1.0625	0	0	0	0	8.75827e-116	4.26978e-118	-1	0	4.26978e-118	sp|P06731|CEAM5_HUMAN;sp|P06731|CEAM5_HUMAN	CEACAM5;CEACAM5	204;560
without UV-2	CEA-TM3-noUV_2.12002.12002.2.0.dta	CEA-TM3-noUV_2.12002.12002.2.0.dta	CEA-TM3-noUV_2	12002	2864.8	2281.05	1141.03	2	1	TLTLFJVTR		1064.61	5 2 0 0	H(5)N(2)	(N(N(H(H)(H(H(H))))))	2249	0 1 0 0;0 2 0 0;1 2 0 0;2 2 0 0;3 2 0 0;4 2 0 0;	1216.42	6	46.701	38.1839	62.5185	7	0.01596	6.9977	1	1	0	0	0	0	2.3668e-114	1.06703e-116	-1	0	1.06703e-116	sp|P06731|CEAM5_HUMAN;sp|P06731|CEAM5_HUMAN	CEACAM5;CEACAM5	204;560
without UV-2	CEA-TM3-noUV_2.12751.12751.3.0.dta	CEA-TM3-noUV_2.12751.12751.3.0.dta	CEA-TM3-noUV_2	12751	3059.71	3327.45	1109.82	3	1	TLTLFJVTR		1064.61	5 5 1 1	H(5)N(5)A(1)F(1)	(N(F)(N(H(N)(H(N(H)))(H(N(H(A)))))))	1162	0 1 0 0;0 1 0 1;0 2 0 0;0 2 0 1;1 2 0 0;1 2 0 1;1 3 0 0;1 3 0 1;2 2 0 0;2 2 0 1;2 3 0 0;2 3 0 1;2 4 0 0;2 4 0 1;3 2 0 0;3 2 0 1;3 3 0 0;3 3 0 1;3 3 1 0;3 3 1 1;3 4 0 0;3 4 0 1;3 4 1 0;3 4 1 1;3 5 0 0;3 5 0 1;4 3 0 0;4 3 0 1;4 3 1 0;4 3 1 1;4 4 0 0;4 4 0 1;4 4 1 0;4 4 1 1;4 5 0 0;4 5 0 1;4 5 1 0;4 5 1 1;5 4 0 0;5 4 0 1;5 4 1 0;5 4 1 1;5 5 0 0;5 5 0 1;5 5 1 0;	2262.81	6	51.2627	12.77	122.749	9	0.02306	6.92908	0.51064	0.5625	0	0	0	0	1.57174e-227	2.13165e-229	-1	0.000638162	0.000638162	sp|P06731|CEAM5_HUMAN;sp|P06731|CEAM5_HUMAN	CEACAM5;CEACAM5	204;560
without UV-2	CEA-TM3-noUV_2.12782.12782.3.0.dta	CEA-TM3-noUV_2.12782.12782.3.0.dta	CEA-TM3-noUV_2	12782	3067.67	3327.45	1109.82	3	1	TLTLFJVTR		1064.61	5 5 1 1	H(5)N(5)A(1)F(1)	(N(F)(N(H(N)(H(N(H)))(H(N(H(A)))))))	1162	0 1 0 0;0 1 0 1;0 2 0 0;0 2 0 1;1 2 0 0;1 2 0 1;1 3 0 0;1 3 0 1;2 2 0 0;2 2 0 1;2 3 0 0;2 3 0 1;2 4 0 0;2 4 0 1;3 2 0 0;3 2 0 1;3 3 0 0;3 3 0 1;3 3 1 0;3 3 1 1;3 4 0 0;3 4 0 1;3 4 1 0;3 4 1 1;3 5 0 0;3 5 0 1;4 3 0 0;4 3 0 1;4 3 1 0;4 3 1 1;4 4 0 0;4 4 0 1;4 4 1 0;4 4 1 1;4 5 0 0;4 5 0 1;4 5 1 0;4 5 1 1;5 4 0 0;5 4 0 1;5 4 1 0;5 4 1 1;5 5 0 0;5 5 0 1;5 5 1 0;	2262.81	6	55.5866	9.41983	141.325	9	0.02304	6.92367	0.55319	0.5	0	0	0	0	1.84726e-262	1.63075e-264	-1	0.00435493	0.00435493	sp|P06731|CEAM5_HUMAN;sp|P06731|CEAM5_HUMAN	CEACAM5;CEACAM5	204;560
without UV-2	CEA-TM3-noUV_2.12804.12804.3.0.dta	CEA-TM3-noUV_2.12804.12804.3.0.dta	CEA-TM3-noUV_2	12804	3073.15	3327.45	1109.82	3	1	TLTLFJVTR		1064.61	5 5 1 1	H(5)N(5)A(1)F(1)	(N(F)(N(H(N)(H(N(H)))(H(N(H(A)))))))	1162	0 1 0 0;0 1 0 1;0 2 0 0;0 2 0 1;1 2 0 0;1 2 0 1;1 3 0 0;1 3 0 1;2 2 0 0;2 2 0 1;2 3 0 0;2 3 0 1;2 4 0 0;2 4 0 1;3 2 0 0;3 2 0 1;3 3 0 0;3 3 0 1;3 3 1 0;3 3 1 1;3 4 0 0;3 4 0 1;3 4 1 0;3 4 1 1;3 5 0 0;3 5 0 1;4 3 0 0;4 3 0 1;4 3 1 0;4 3 1 1;4 4 0 0;4 4 0 1;4 4 1 0;4 4 1 1;4 5 0 0;4 5 0 1;4 5 1 0;4 5 1 1;5 4 0 0;5 4 0 1;5 4 1 0;5 4 1 1;5 5 0 0;5 5 0 1;5 5 1 0;	2262.81	6	52.5664	9.93682	131.736	9	0.02304	6.92548	0.55319	0.5625	0	0	0	0	1.95258e-244	1.8692e-246	-1	0.00279018	0.00279018	sp|P06731|CEAM5_HUMAN;sp|P06731|CEAM5_HUMAN	CEACAM5;CEACAM5	204;560
without UV-2	CEA-TM3-noUV_2.12815.12815.3.0.dta	CEA-TM3-noUV_2.12815.12815.3.0.dta	CEA-TM3-noUV_2	12815	3076.1	3124.37	1042.13	3	1	TLTLFJVTR		1064.61	5 4 1 1	H(5)N(4)A(1)F(1)	(N(F)(N(H(H(N(H)))(H(N(H(A)))))))	490	0 1 0 0;0 1 0 1;0 2 0 0;0 2 0 1;1 2 0 0;1 2 0 1;2 2 0 0;2 2 0 1;2 3 0 0;2 3 0 1;3 2 0 0;3 2 0 1;3 3 0 0;3 3 0 1;3 3 1 0;3 3 1 1;3 4 0 0;3 4 0 1;4 3 0 0;4 3 0 1;4 3 1 0;4 3 1 1;4 4 0 0;4 4 0 1;4 4 1 0;4 4 1 1;5 4 0 0;5 4 0 1;5 4 1 0;	2059.73	6	41.4801	9.84683	100.228	9	0.02133	6.82656	0.58065	0.5625	0	0	0	0	3.4698e-185	2.19892e-187	-1	0.00332042	0.00332042	sp|P06731|CEAM5_HUMAN;sp|P06731|CEAM5_HUMAN	CEACAM5;CEACAM5	204;560
without UV-2	CEA-TM3-noUV_2.12881.12881.3.0.dta	CEA-TM3-noUV_2.12881.12881.3.0.dta	CEA-TM3-noUV_2	12881	3093.11	3165.39	1055.8	3	1	TLTLFJVTR		1064.61	4 5 1 1	H(4)N(5)A(1)F(1)	(N(F)(N(H(N)(H(N))(H(N(H(A)))))))	1323	0 1 0 0;0 1 0 1;0 2 0 0;0 2 0 1;1 2 0 0;1 2 0 1;1 3 0 0;1 3 0 1;2 2 0 0;2 2 0 1;2 3 0 0;2 3 0 1;2 4 0 0;2 4 0 1;3 2 0 0;3 2 0 1;3 3 0 0;3 3 0 1;3 3 1 0;3 3 1 1;3 4 0 0;3 4 0 1;3 4 1 0;3 4 1 1;3 5 0 0;3 5 0 1;4 3 0 0;4 3 0 1;4 3 1 0;4 3 1 1;4 4 0 0;4 4 0 1;4 4 1 0;4 4 1 1;4 5 0 0;4 5 0 1;4 5 1 0;	2100.76	6	65.015	22.3271	144.292	9	0.02242	7.08177	0.64103	0.75	0	0	0	0	4.93881e-268	2.73452e-270	-1	0	2.73452e-270	sp|P06731|CEAM5_HUMAN;sp|P06731|CEAM5_HUMAN	CEACAM5;CEACAM5	204;560
without UV-2	CEA-TM3-noUV_2.12950.12950.3.0.dta	CEA-TM3-noUV_2.12950.12950.3.0.dta	CEA-TM3-noUV_2	12950	3110.66	2937.28	979.765	3	1	TLTLFJVTR		1064.61	6 3 1 0	H(6)N(3)A(1)	(N(N(H(H)(H(H)(H(N(H(A))))))))	2255	0 1 0 0;0 2 0 0;1 2 0 0;2 2 0 0;3 2 0 0;3 3 0 0;4 2 0 0;4 3 0 0;4 3 1 0;5 2 0 0;5 3 0 0;5 3 1 0;6 3 0 0;	1872.65	6	21.8592	7.9683	47.6567	7	0.02032	6.91715	0.6	0.5	0	0	0	0	1.70508e-86	6.7355e-89	-1	0.00995025	0.00995025	sp|P06731|CEAM5_HUMAN;sp|P06731|CEAM5_HUMAN	CEACAM5;CEACAM5	204;560
without UV-2	CEA-TM3-noUV_2.12981.12981.3.0.dta	CEA-TM3-noUV_2.12981.12981.3.0.dta	CEA-TM3-noUV_2	12981	3118.68	2937.28	979.765	3	1	TLTLFJVTR		1064.61	6 3 1 0	H(6)N(3)A(1)	(N(N(H(H(H)(H))(H(N(H(A)))))))	1567	0 1 0 0;0 2 0 0;1 2 0 0;2 2 0 0;2 3 0 0;3 2 0 0;3 3 0 0;3 3 1 0;4 2 0 0;4 3 0 0;4 3 1 0;5 2 0 0;5 3 0 0;5 3 1 0;6 3 0 0;	1872.65	6	26.0267	9.48914	56.7394	7	0.02035	6.92736	0.64706	0.5	0	0	0	0	1.64421e-103	7.9767e-106	-1	0.00382096	0.00382096	sp|P06731|CEAM5_HUMAN;sp|P06731|CEAM5_HUMAN	CEACAM5;CEACAM5	204;560
without UV-2	CEA-TM3-noUV_2.12982.12982.3.0.dta	CEA-TM3-noUV_2.12982.12982.3.0.dta	CEA-TM3-noUV_2	12982	3118.95	2759.23	920.415	3	1	TLTLFJVTR		1064.61	4 3 1 1	H(4)N(3)A(1)F(1)	(N(F)(N(H(H)(H(N(H(A)))))))	700	0 1 0 0;0 1 0 1;0 2 0 0;0 2 0 1;1 2 0 0;1 2 0 1;2 2 0 0;2 2 0 1;2 3 0 0;2 3 0 1;3 2 0 0;3 2 0 1;3 3 0 0;3 3 0 1;3 3 1 0;3 3 1 1;4 3 0 0;4 3 0 1;4 3 1 0;	1694.6	6	36.1417	17.7802	70.2416	9	0.017	6.16101	0.61905	0.625	0	0	0	0	7.28074e-129	3.70354e-131	-1	0	3.70354e-131	sp|P06731|CEAM5_HUMAN;sp|P06731|CEAM5_HUMAN	CEACAM5;CEACAM5	204;560
without UV-2	CEA-TM3-noUV_2.13014.13014.3.0.dta	CEA-TM3-noUV_2.13014.13014.3.0.dta	CEA-TM3-noUV_2	13014	3127.13	2759.23	920.415	3	1	TLTLFJVTR		1064.61	4 3 1 1	H(4)N(3)A(1)F(1)	(N(F)(N(H(H)(H(N(H(A)))))))	700	0 1 0 0;0 1 0 1;0 2 0 0;0 2 0 1;1 2 0 0;1 2 0 1;2 2 0 0;2 2 0 1;2 3 0 0;2 3 0 1;3 2 0 0;3 2 0 1;3 3 0 0;3 3 0 1;3 3 1 0;3 3 1 1;4 3 0 0;4 3 0 1;4 3 1 0;	1694.6	6	39.2633	19.9132	75.1993	9	0.01708	6.18928	0.66667	0.8125	0	0	0	0	3.48437e-138	2.34453e-140	-1	0	2.34453e-140	sp|P06731|CEAM5_HUMAN;sp|P06731|CEAM5_HUMAN	CEACAM5;CEACAM5	204;560
without UV-2	CEA-TM3-noUV_2.13105.13105.3.0.dta	CEA-TM3-noUV_2.13105.13105.3.0.dta	CEA-TM3-noUV_2	13105	3150.55	3735.62	1245.88	3	1	ITPNNJGTYACFVSNLATGR	11,Carbamidomethyl[C];	2170.03	5 3 0 1	H(5)N(3)F(1)	(N(F)(N(H(H(H))(H(N(H))))))	81	0 1 0 0;0 1 0 1;0 2 0 0;0 2 0 1;1 2 0 0;1 2 0 1;2 2 0 0;2 2 0 1;2 3 0 0;2 3 0 1;3 2 0 0;3 2 0 1;3 3 0 0;3 3 0 1;4 2 0 0;4 2 0 1;4 3 0 0;4 3 0 1;5 3 0 0;	1565.56	6	38.0075	37.9517	38.1111	8	0.02779	7.43885	0.61905	0.76316	0	0	0	0	1.43973e-68	5.93546e-71	-1	0	5.93546e-71	sp|P06731|CEAM5_HUMAN	CEACAM5	650
without UV-2	CEA-TM3-noUV_2.13109.13109.3.2.dta	CEA-TM3-noUV_2.13109.13109.3.2.dta	CEA-TM3-noUV_2	13109	3151.5	3719.63	1240.55	3	1	ITPNNJGTYACFVSNLATGR	11,Carbamidomethyl[C];	2170.03	4 3 0 2	H(4)N(3)F(2)	(N(F)(N(H(H)(H(N(H(F)))))))	701	0 1 0 0;0 1 0 1;0 2 0 0;0 2 0 1;1 2 0 0;1 2 0 1;2 2 0 0;2 2 0 1;2 3 0 0;2 3 0 1;3 2 0 0;3 2 0 1;3 3 0 0;3 3 0 1;3 3 0 2;4 3 0 0;4 3 0 1;	1549.57	6	20.2243	25.8349	9.80457	5	0.02927	7.86863	0.42105	0.63158	0	0	0	0	1.00703e-06	3.97711e-09	-1	0	3.97711e-09	sp|P06731|CEAM5_HUMAN	CEACAM5	650
without UV-2	CEA-TM3-noUV_2.13135.13135.3.0.dta	CEA-TM3-noUV_2.13135.13135.3.0.dta	CEA-TM3-noUV_2	13135	3157.83	3735.62	1245.88	3	1	ITPNNJGTYACFVSNLATGR	11,Carbamidomethyl[C];	2170.03	5 3 0 1	H(5)N(3)F(1)	(N(F(H))(N(H(H)(H(N(H))))))	0	0 1 0 0;0 1 0 1;0 2 0 0;0 2 0 1;1 1 0 1;1 2 0 0;1 2 0 1;2 2 0 0;2 2 0 1;2 3 0 0;2 3 0 1;3 2 0 0;3 2 0 1;3 3 0 0;3 3 0 1;4 2 0 1;4 3 0 0;4 3 0 1;	1565.56	6	26.8453	29.6936	21.5556	7	0.02856	7.64524	0.5	0.65789	0	0	0	0	1.36193e-35	4.53219e-38	-1	0	4.53219e-38	sp|P06731|CEAM5_HUMAN	CEACAM5	650
without UV-2	CEA-TM3-noUV_2.13143.13143.3.1.dta	CEA-TM3-noUV_2.13143.13143.3.1.dta	CEA-TM3-noUV_2	13143	3160.01	3719.63	1240.55	3	1	ITPNNJGTYACFVSNLATGR	11,Carbamidomethyl[C];	2170.03	4 3 0 2	H(4)N(3)F(2)	(N(F)(N(H(H)(H(N(H(F)))))))	701	0 1 0 0;0 1 0 1;0 2 0 0;0 2 0 1;1 2 0 0;1 2 0 1;2 2 0 0;2 2 0 1;2 3 0 0;2 3 0 1;3 2 0 0;3 2 0 1;3 3 0 0;3 3 0 1;3 3 0 2;4 3 0 0;4 3 0 1;	1549.57	6	17.7306	23.4387	7.12966	5	0.02834	7.6178	0.36842	0.60526	0	0	0	0	0.0126849	0.000126047	-1	0	0.000126047	sp|P06731|CEAM5_HUMAN	CEACAM5	650
without UV-2	CEA-TM3-noUV_2.13158.13158.3.0.dta	CEA-TM3-noUV_2.13158.13158.3.0.dta	CEA-TM3-noUV_2	13158	3163.99	3573.57	1191.86	3	1	ITPNNJGTYACFVSNLATGR	11,Carbamidomethyl[C];	2170.03	4 3 0 1	H(4)N(3)F(1)	(N(F)(N(H(H)(H(N(H))))))	712	0 1 0 0;0 1 0 1;0 2 0 0;0 2 0 1;1 2 0 0;1 2 0 1;2 2 0 0;2 2 0 1;2 3 0 0;2 3 0 1;3 2 0 0;3 2 0 1;3 3 0 0;3 3 0 1;4 3 0 0;	1403.51	6	52.1165	55.9442	45.008	9	0.02708	7.57791	0.70588	0.84211	0	0	0	0	1.57508e-81	6.59425e-84	-1	0	6.59425e-84	sp|P06731|CEAM5_HUMAN	CEACAM5	650
without UV-2	CEA-TM3-noUV_2.13175.13175.3.3.dta	CEA-TM3-noUV_2.13175.13175.3.3.dta	CEA-TM3-noUV_2	13175	3168.2	3386.49	1129.5	3	1	ITPNNJGTYACFVSNLATGR	11,Carbamidomethyl[C];	2170.03	5 2 0 0	H(5)N(2)	(N(N(H(H)(H(H(H))))))	2249	0 1 0 0;0 2 0 0;1 2 0 0;2 2 0 0;3 2 0 0;4 2 0 0;	1216.42	6	36.9278	48.0114	16.3441	5	0.02766	8.16661	0.625	0.84211	0	0	0	0	4.92312e-24	1.05711e-26	-1	0	1.05711e-26	sp|P06731|CEAM5_HUMAN	CEACAM5	650
without UV-2	CEA-TM3-noUV_2.13190.13190.3.0.dta	CEA-TM3-noUV_2.13190.13190.3.0.dta	CEA-TM3-noUV_2	13190	3172.05	3573.57	1191.86	3	1	ITPNNJGTYACFVSNLATGR	11,Carbamidomethyl[C];	2170.03	4 3 0 1	H(4)N(3)F(1)	(N(N(H(H)(H(N(H(F)))))))	2271	0 1 0 0;0 2 0 0;1 2 0 0;2 2 0 0;2 3 0 0;3 2 0 0;3 3 0 0;3 3 0 1;4 3 0 0;	1403.51	6	10.0774	12.9074	4.82175	4	0.02708	7.57791	0.36364	0.47368	0	0	0	0	0.00060295	0.000510378	-1	0.000638162	0.00114374	sp|P06731|CEAM5_HUMAN	CEACAM5	650
without UV-2	CEA-TM3-noUV_2.13200.13200.3.0.dta	CEA-TM3-noUV_2.13200.13200.3.0.dta	CEA-TM3-noUV_2	13200	3174.6	3386.48	1129.5	3	1	ITPNNJGTYACFVSNLATGR	11,Carbamidomethyl[C];	2170.03	5 2 0 0	H(5)N(2)	(N(N(H(H(H))(H(H)))))	1637	0 1 0 0;0 2 0 0;1 2 0 0;2 2 0 0;3 2 0 0;4 2 0 0;	1216.42	6	65.8278	87.5261	25.531	6	0.02595	7.66255	0.75	1.05263	0	0	0	0	1.47787e-44	4.04522e-47	-1	0	4.04522e-47	sp|P06731|CEAM5_HUMAN	CEACAM5	650
without UV-2	CEA-TM3-noUV_2.13204.13204.3.4.dta	CEA-TM3-noUV_2.13204.13204.3.4.dta	CEA-TM3-noUV_2	13204	3175.68	3411.5	1137.84	3	1	ITPNNJGTYACFVSNLATGR	11,Carbamidomethyl[C];	2170.03	3 3 0 1	H(3)N(3)F(1)	(N(F)(N(H(H)(H(N)))))	720	0 1 0 0;0 1 0 1;0 2 0 0;0 2 0 1;1 2 0 0;1 2 0 1;2 2 0 0;2 2 0 1;2 3 0 0;2 3 0 1;3 2 0 0;3 2 0 1;3 3 0 0;	1241.45	6	34.8015	41.2571	22.8127	7	0.00611	1.79177	0.66667	0.78947	0	0	0	0	1.83416e-38	5.17093e-41	-1	0	5.17093e-41	sp|P06731|CEAM5_HUMAN	CEACAM5	650
without UV-2	CEA-TM3-noUV_2.13206.13206.3.5.dta	CEA-TM3-noUV_2.13206.13206.3.5.dta	CEA-TM3-noUV_2	13206	3176.23	3411.5	1137.84	3	1	ITPNNJGTYACFVSNLATGR	11,Carbamidomethyl[C];	2170.03	3 3 0 1	H(3)N(3)F(1)	(N(F)(N(H(H)(H(N)))))	720	0 1 0 0;0 1 0 1;0 2 0 0;0 2 0 1;1 2 0 0;1 2 0 1;2 2 0 0;2 2 0 1;2 3 0 0;2 3 0 1;3 2 0 0;3 2 0 1;3 3 0 0;	1241.45	6	34.3882	37.7653	28.1164	7	0.00611	1.79177	0.66667	0.78947	0	0	0	0	1.08179e-49	4.60642e-52	-1	0	4.60642e-52	sp|P06731|CEAM5_HUMAN	CEACAM5	650
without UV-2	CEA-TM3-noUV_2.13223.13223.3.0.dta	CEA-TM3-noUV_2.13223.13223.3.0.dta	CEA-TM3-noUV_2	13223	3180.46	3386.48	1129.5	3	1	ITPNNJGTYACFVSNLATGR	11,Carbamidomethyl[C];	2170.03	5 2 0 0	H(5)N(2)	(N(N(H(H)(H(H(H))))))	2249	0 1 0 0;0 2 0 0;1 2 0 0;2 2 0 0;3 2 0 0;4 2 0 0;	1216.42	6	58.0676	73.6629	29.1049	6	0.02595	7.66255	0.75	1	0	0	0	0	1.44426e-51	5.48487e-54	-1	0	5.48487e-54	sp|P06731|CEAM5_HUMAN	CEACAM5	650
without UV-2	CEA-TM3-noUV_2.13863.13863.3.0.dta	CEA-TM3-noUV_2.13863.13863.3.0.dta	CEA-TM3-noUV_2	13863	3347	4026.71	1342.91	3	1	ITPNNJGTYACFVSNLATGR	11,Carbamidomethyl[C];	2170.03	5 3 1 1	H(5)N(3)A(1)F(1)	(N(F)(N(H(H(H))(H(N(H(A)))))))	68	0 1 0 0;0 1 0 1;0 2 0 0;0 2 0 1;1 2 0 0;1 2 0 1;2 2 0 0;2 2 0 1;2 3 0 0;2 3 0 1;3 2 0 0;3 2 0 1;3 3 0 0;3 3 0 1;3 3 1 0;3 3 1 1;4 2 0 0;4 2 0 1;4 3 0 0;4 3 0 1;4 3 1 0;4 3 1 1;5 3 0 0;5 3 0 1;5 3 1 0;	1856.66	6	30.2301	36.8747	17.89	6	0.02201	5.46506	0.40741	0.71053	0	0	0	0	2.14523e-27	7.88693e-30	-1	0	7.88693e-30	sp|P06731|CEAM5_HUMAN	CEACAM5	650
without UV-2	CEA-TM3-noUV_2.13898.13898.3.0.dta	CEA-TM3-noUV_2.13898.13898.3.0.dta	CEA-TM3-noUV_2	13898	3356.23	3864.67	1288.9	3	1	ITPNNJGTYACFVSNLATGR	11,Carbamidomethyl[C];	2170.03	4 3 1 1	H(4)N(3)A(1)F(1)	(N(F)(N(H(H)(H(N(H(A)))))))	700	0 1 0 0;0 1 0 1;0 2 0 0;0 2 0 1;1 2 0 0;1 2 0 1;2 2 0 0;2 2 0 1;2 3 0 0;2 3 0 1;3 2 0 0;3 2 0 1;3 3 0 0;3 3 0 1;3 3 1 0;3 3 1 1;4 3 0 0;4 3 0 1;4 3 1 0;	1694.6	6	38.4942	44.8502	26.6902	7	0.03396	8.78824	0.52381	0.81579	0	0	0	0	6.20977e-47	1.94812e-49	-1	0	1.94812e-49	sp|P06731|CEAM5_HUMAN	CEACAM5	650
without UV-2	CEA-TM3-noUV_2.13910.13910.3.0.dta	CEA-TM3-noUV_2.13910.13910.3.0.dta	CEA-TM3-noUV_2	13910	3359.29	3881.68	1294.56	3	1	ITPNNJGTYACFVSNLATGR	11,Carbamidomethyl[C];	2170.03	5 3 0 2	H(5)N(3)F(2)	(N(F)(N(H(H(H))(H(N(H(F)))))))	69	0 1 0 0;0 1 0 1;0 2 0 0;0 2 0 1;1 2 0 0;1 2 0 1;2 2 0 0;2 2 0 1;2 3 0 0;2 3 0 1;3 2 0 0;3 2 0 1;3 3 0 0;3 3 0 1;3 3 0 2;4 2 0 0;4 2 0 1;4 3 0 0;4 3 0 1;4 3 0 2;5 3 0 0;5 3 0 1;	1711.62	6	16.001	21.252	6.24925	5	0.02238	5.76657	0.29167	0.55263	0	0	0	0	0.0155677	0.000378458	-1	0	0.000378458	sp|P06731|CEAM5_HUMAN	CEACAM5	650
without UV-3	CEA-TM3-noUV_3.3218.3218.3.0.dta	CEA-TM3-noUV_3.3218.3218.3.0.dta	CEA-TM3-noUV_3	3218	768.443	3084.29	1028.77	3	1	JNSIVK		674.383	5 5 0 4	H(5)N(5)F(4)	(N(F)(N(H(N)(H(N(H)(F)))(H(N(F)(H(F)))))))	1034	0 1 0 0;0 1 0 1;0 2 0 0;0 2 0 1;1 2 0 0;1 2 0 1;1 3 0 0;1 3 0 1;2 2 0 0;2 2 0 1;2 3 0 0;2 3 0 1;2 3 0 2;2 4 0 0;2 4 0 1;2 4 0 2;3 2 0 0;3 2 0 1;3 3 0 0;3 3 0 1;3 3 0 2;3 3 0 3;3 4 0 0;3 4 0 1;3 4 0 2;3 4 0 3;3 5 0 0;3 5 0 1;3 5 0 2;3 5 0 3;4 3 0 0;4 3 0 1;4 3 0 2;4 3 0 3;4 4 0 0;4 4 0 1;4 4 0 2;4 4 0 3;4 4 0 4;4 5 0 0;4 5 0 1;4 5 0 2;4 5 0 3;4 5 0 4;5 4 0 0;5 4 0 1;5 4 0 2;5 4 0 3;5 4 0 4;5 5 0 0…	2409.89	1	27.8114	12.0447	57.0924	9	0.01774	5.7518	0.41818	0.9	0	0	0	0	7.60927e-215	2.66283e-217	-1	0.00152439	0.00152439	sp|P06731|CEAM5_HUMAN	CEACAM5	665
without UV-3	CEA-TM3-noUV_3.3270.3270.3.0.dta	CEA-TM3-noUV_3.3270.3270.3.0.dta	CEA-TM3-noUV_3	3270	778.588	2646.12	882.711	3	1	JNSIVK		674.383	5 5 0 1	H(5)N(5)F(1)	(N(N(H(N)(H(N(H)))(H(N(H)(F))))))	2740	0 1 0 0;0 2 0 0;1 2 0 0;1 3 0 0;2 2 0 0;2 3 0 0;2 3 0 1;2 4 0 0;2 4 0 1;3 2 0 0;3 3 0 0;3 3 0 1;3 4 0 0;3 4 0 1;3 5 0 0;3 5 0 1;4 3 0 0;4 3 0 1;4 4 0 0;4 4 0 1;4 5 0 0;4 5 0 1;5 4 0 0;5 4 0 1;5 5 0 0;	1971.72	1	19.9071	8.56702	40.9671	7	0.01668	6.3027	0.51852	0.7	0	0	0	0	1.95004e-152	4.31908e-155	-1	0.00711054	0.00711054	sp|P06731|CEAM5_HUMAN	CEACAM5	665
without UV-3	CEA-TM3-noUV_3.3322.3322.3.0.dta	CEA-TM3-noUV_3.3322.3322.3.0.dta	CEA-TM3-noUV_3	3322	787.529	2792.17	931.396	3	1	JNSIVK		674.383	5 5 0 2	H(5)N(5)F(2)	(N(F)(N(H(N)(H(N(H)))(H(N(H)(F))))))	1168	0 1 0 0;0 1 0 1;0 2 0 0;0 2 0 1;1 2 0 0;1 2 0 1;1 3 0 0;1 3 0 1;2 2 0 0;2 2 0 1;2 3 0 0;2 3 0 1;2 3 0 2;2 4 0 0;2 4 0 1;2 4 0 2;3 2 0 0;3 2 0 1;3 3 0 0;3 3 0 1;3 3 0 2;3 4 0 0;3 4 0 1;3 4 0 2;3 5 0 0;3 5 0 1;3 5 0 2;4 3 0 0;4 3 0 1;4 3 0 2;4 4 0 0;4 4 0 1;4 4 0 2;4 5 0 0;4 5 0 1;4 5 0 2;5 4 0 0;5 4 0 1;5 4 0 2;5 5 0 0;5 5 0 1;	2117.78	1	37.2856	21.9236	65.815	9	0.01298	4.64974	0.51163	1.2	0	0	0	0	1.13038e-248	2.30145e-251	-1	0	2.30145e-251	sp|P06731|CEAM5_HUMAN	CEACAM5	665
without UV-3	CEA-TM3-noUV_3.3325.3325.3.4.dta	CEA-TM3-noUV_3.3325.3325.3.4.dta	CEA-TM3-noUV_3	3325	788.16	2630.12	877.378	3	1	JNSIVK		674.383	4 5 0 2	H(4)N(5)F(2)	(N(F)(N(H(N)(H(N(H)))(H(N(F))))))	1159	0 1 0 0;0 1 0 1;0 2 0 0;0 2 0 1;1 2 0 0;1 2 0 1;1 3 0 0;1 3 0 1;2 2 0 0;2 2 0 1;2 3 0 0;2 3 0 1;2 3 0 2;2 4 0 0;2 4 0 1;2 4 0 2;3 2 0 0;3 2 0 1;3 3 0 0;3 3 0 1;3 3 0 2;3 4 0 0;3 4 0 1;3 4 0 2;3 5 0 0;3 5 0 1;3 5 0 2;4 3 0 0;4 3 0 1;4 4 0 0;4 4 0 1;4 4 0 2;4 5 0 0;4 5 0 1;	1955.72	1	38.2925	25.8816	61.3411	9	0.01231	4.67937	0.55556	1.2	0	0	0	0	2.56732e-231	7.45657e-234	-1	0	7.45657e-234	sp|P06731|CEAM5_HUMAN	CEACAM5	665
without UV-3	CEA-TM3-noUV_3.3400.3400.3.0.dta	CEA-TM3-noUV_3.3400.3400.3.0.dta	CEA-TM3-noUV_3	3400	801.866	2646.11	882.71	3	1	JNSIVK		674.383	5 5 0 1	H(5)N(5)F(1)	(N(F)(N(H(N)(H(N(H)))(H(N(H))))))	1175	0 1 0 0;0 1 0 1;0 2 0 0;0 2 0 1;1 2 0 0;1 2 0 1;1 3 0 0;1 3 0 1;2 2 0 0;2 2 0 1;2 3 0 0;2 3 0 1;2 4 0 0;2 4 0 1;3 2 0 0;3 2 0 1;3 3 0 0;3 3 0 1;3 4 0 0;3 4 0 1;3 5 0 0;3 5 0 1;4 3 0 0;4 3 0 1;4 4 0 0;4 4 0 1;4 5 0 0;4 5 0 1;5 4 0 0;5 4 0 1;5 5 0 0;	1971.72	1	37.7845	22.2009	66.7255	9	0.01213	4.58283	0.60606	1.2	0	0	0	0	3.31252e-252	8.92352e-255	-1	0	8.92352e-255	sp|P06731|CEAM5_HUMAN	CEACAM5	665
without UV-3	CEA-TM3-noUV_3.3431.3431.3.0.dta	CEA-TM3-noUV_3.3431.3431.3.0.dta	CEA-TM3-noUV_3	3431	807.528	2484.06	828.692	3	1	JNSIVK		674.383	4 5 0 1	H(4)N(5)F(1)	(N(F)(N(H(N)(H(N))(H(N(H))))))	1333	0 1 0 0;0 1 0 1;0 2 0 0;0 2 0 1;1 2 0 0;1 2 0 1;1 3 0 0;1 3 0 1;2 2 0 0;2 2 0 1;2 3 0 0;2 3 0 1;2 4 0 0;2 4 0 1;3 2 0 0;3 2 0 1;3 3 0 0;3 3 0 1;3 4 0 0;3 4 0 1;3 5 0 0;3 5 0 1;4 3 0 0;4 3 0 1;4 4 0 0;4 4 0 1;4 5 0 0;	1809.67	1	35.1322	19.3819	64.3829	9	0.01111	4.47337	0.65517	1.2	0	0	0	0	4.07171e-243	1.08569e-245	-1	0	1.08569e-245	sp|P06731|CEAM5_HUMAN	CEACAM5	665
without UV-3	CEA-TM3-noUV_3.4519.4519.3.0.dta	CEA-TM3-noUV_3.4519.4519.3.0.dta	CEA-TM3-noUV_3	4519	1029.78	3025.23	1009.08	3	1	JNSIVK		674.383	5 4 2 1	H(5)N(4)A(2)F(1)	(N(F)(N(H(H(N(H(A))))(H(N(H(A)))))))	226	0 1 0 0;0 1 0 1;0 2 0 0;0 2 0 1;1 2 0 0;1 2 0 1;2 2 0 0;2 2 0 1;2 3 0 0;2 3 0 1;3 2 0 0;3 2 0 1;3 3 0 0;3 3 0 1;3 3 1 0;3 3 1 1;3 4 0 0;3 4 0 1;4 3 0 0;4 3 0 1;4 3 1 0;4 3 1 1;4 4 0 0;4 4 0 1;4 4 1 0;4 4 1 1;5 4 0 0;5 4 0 1;5 4 1 0;5 4 1 1;5 4 2 0;	2350.83	1	19.6696	10.7711	36.1953	9	0.01595	5.27304	0.42424	0.8	0	0	0	0	5.82967e-134	7.81765e-137	-1	0.00221076	0.00221076	sp|P06731|CEAM5_HUMAN	CEACAM5	665
without UV-3	CEA-TM3-noUV_3.4864.4864.2.0.dta	CEA-TM3-noUV_3.4864.4864.2.0.dta	CEA-TM3-noUV_3	4864	1102.87	2442.03	1221.52	2	1	LQLSNGJR		901.485	7 2 0 0	H(7)N(2)	(N(N(H(H(H))(H(H(H(H)))))))	1622	0 1 0 0;0 2 0 0;1 2 0 0;2 2 0 0;3 2 0 0;4 2 0 0;5 2 0 0;6 2 0 0;	1540.53	7	40.8342	17.4952	84.178	7	0.0148	6.06022	1	0.57143	0	0	0	0	6.2983e-320	2.08e-322	-1	0	2.08e-322	sp|P13688|CEAM1_HUMAN;sp|P31997|CEAM8_HUMAN;sp|P06731|CEAM5_HUMAN;sp|P06731|CEAM5_HUMAN	CEACAM1;CEACAM8;CEACAM5;CEACAM5	197;197;197;553
without UV-3	CEA-TM3-noUV_3.4893.4893.2.0.dta	CEA-TM3-noUV_3.4893.4893.2.0.dta	CEA-TM3-noUV_3	4893	1108.74	2279.97	1140.49	2	1	LQLSNGJR		901.485	6 2 0 0	H(6)N(2)	(N(N(H(H(H))(H(H(H))))))	1628	0 1 0 0;0 2 0 0;1 2 0 0;2 2 0 0;3 2 0 0;4 2 0 0;5 2 0 0;	1378.48	7	38.0971	13.5009	83.7756	7	0.01397	6.1293	1	0.5	0	0	0	0	2.301264e-318	3.94e-321	-1	0.000852515	0.000852515	sp|P13688|CEAM1_HUMAN;sp|P31997|CEAM8_HUMAN;sp|P06731|CEAM5_HUMAN;sp|P06731|CEAM5_HUMAN	CEACAM1;CEACAM8;CEACAM5;CEACAM5	197;197;197;553
without UV-3	CEA-TM3-noUV_3.4929.4929.2.0.dta	CEA-TM3-noUV_3.4929.4929.2.0.dta	CEA-TM3-noUV_3	4929	1115.67	2279.97	1140.49	2	1	LQLSNGJR		901.485	6 2 0 0	H(6)N(2)	(N(N(H(H(H))(H(H(H))))))	1628	0 1 0 0;0 2 0 0;1 2 0 0;2 2 0 0;3 2 0 0;4 2 0 0;5 2 0 0;	1378.48	7	40.1647	18.0652	81.2065	7	0.01397	6.1293	1	0.57143	0	0	0	0	0	5.917697743097e-311	-1	0	5.917697743097e-311	sp|P13688|CEAM1_HUMAN;sp|P31997|CEAM8_HUMAN;sp|P06731|CEAM5_HUMAN;sp|P06731|CEAM5_HUMAN	CEACAM1;CEACAM8;CEACAM5;CEACAM5	197;197;197;553
without UV-3	CEA-TM3-noUV_3.4958.4958.2.0.dta	CEA-TM3-noUV_3.4958.4958.2.0.dta	CEA-TM3-noUV_3	4958	1121.5	2117.92	1059.46	2	1	LQLSNGJR		901.485	5 2 0 0	H(5)N(2)	(N(N(H(H)(H(H)(H)))))	2257	0 1 0 0;0 2 0 0;1 2 0 0;2 2 0 0;3 2 0 0;4 2 0 0;	1216.42	7	48.3982	30.6773	81.3084	7	0.01304	6.15891	1	0.71429	0	0	0	0	0	2.120799128984e-311	-1	0	2.120799128984e-311	sp|P13688|CEAM1_HUMAN;sp|P31997|CEAM8_HUMAN;sp|P06731|CEAM5_HUMAN;sp|P06731|CEAM5_HUMAN	CEACAM1;CEACAM8;CEACAM5;CEACAM5	197;197;197;553
without UV-3	CEA-TM3-noUV_3.4988.4988.2.0.dta	CEA-TM3-noUV_3.4988.4988.2.0.dta	CEA-TM3-noUV_3	4988	1127.66	2117.92	1059.46	2	1	LQLSNGJR		901.485	5 2 0 0	H(5)N(2)	(N(N(H(H)(H(H(H))))))	2249	0 1 0 0;0 2 0 0;1 2 0 0;2 2 0 0;3 2 0 0;4 2 0 0;	1216.42	7	59.8999	39.8618	97.1134	7	0.01306	6.16836	1	0.71429	0	0	0	0	0	0	-1	0	0	sp|P13688|CEAM1_HUMAN;sp|P31997|CEAM8_HUMAN;sp|P06731|CEAM5_HUMAN;sp|P06731|CEAM5_HUMAN	CEACAM1;CEACAM8;CEACAM5;CEACAM5	197;197;197;553
without UV-3	CEA-TM3-noUV_3.4996.4996.3.0.dta	CEA-TM3-noUV_3.4996.4996.3.0.dta	CEA-TM3-noUV_3	4996	1129.09	1955.86	652.626	3	1	LQLSNGJR		901.485	4 2 0 0	H(4)N(2)	(N(N(H(H)(H)(H))))	2289	0 1 0 0;0 2 0 0;1 2 0 0;2 2 0 0;3 2 0 0;	1054.37	7	44.7093	34.5018	63.666	7	0.00992	5.07066	1	0.85714	0	0	0	0	2.46167e-240	9.43518e-243	-1	0	9.43518e-243	sp|P13688|CEAM1_HUMAN;sp|P31997|CEAM8_HUMAN;sp|P06731|CEAM5_HUMAN;sp|P06731|CEAM5_HUMAN	CEACAM1;CEACAM8;CEACAM5;CEACAM5	197;197;197;553
without UV-3	CEA-TM3-noUV_3.5022.5022.2.0.dta	CEA-TM3-noUV_3.5022.5022.2.0.dta	CEA-TM3-noUV_3	5022	1134.21	2117.92	1059.46	2	1	LQLSNGJR		901.485	5 2 0 0	H(5)N(2)	(N(N(H(H)(H(H(H))))))	2249	0 1 0 0;0 2 0 0;1 2 0 0;2 2 0 0;3 2 0 0;4 2 0 0;	1216.42	7	41.4755	17.0207	86.8915	7	0.01306	6.16836	1	0.42857	0	0	0	0	0	0	-1	0	0	sp|P13688|CEAM1_HUMAN;sp|P31997|CEAM8_HUMAN;sp|P06731|CEAM5_HUMAN;sp|P06731|CEAM5_HUMAN	CEACAM1;CEACAM8;CEACAM5;CEACAM5	197;197;197;553
without UV-3	CEA-TM3-noUV_3.5069.5069.2.0.dta	CEA-TM3-noUV_3.5069.5069.2.0.dta	CEA-TM3-noUV_3	5069	1143.56	1955.87	978.438	2	1	LQLSNGJR		901.485	4 2 0 0	H(4)N(2)	(N(N(H(H)(H(H)))))	2258	0 1 0 0;0 2 0 0;1 2 0 0;2 2 0 0;3 2 0 0;	1054.37	7	36.7109	21.0292	65.8341	7	0.01334	6.81923	1	0.57143	0	0	0	0	9.53463e-249	1.38506e-251	-1	0	1.38506e-251	sp|P13688|CEAM1_HUMAN;sp|P31997|CEAM8_HUMAN;sp|P06731|CEAM5_HUMAN;sp|P06731|CEAM5_HUMAN	CEACAM1;CEACAM8;CEACAM5;CEACAM5	197;197;197;553
without UV-3	CEA-TM3-noUV_3.5135.5135.2.0.dta	CEA-TM3-noUV_3.5135.5135.2.0.dta	CEA-TM3-noUV_3	5135	1157.97	2175.93	1088.47	2	1	LQLSNDJR		959.49	5 2 0 0	H(5)N(2)	(N(N(H(H)(H(H)(H)))))	2257	0 1 0 0;0 2 0 0;1 2 0 0;2 2 0 0;3 2 0 0;4 2 0 0;	1216.42	7	44.3174	29.9878	70.9295	7	0.0185	8.50077	1	0.85714	0	0	0	0	1.604e-268	2.89976e-271	-1	0	2.89976e-271	sp|P06731|CEAM5_HUMAN	CEACAM5	375
without UV-3	CEA-TM3-noUV_3.5166.5166.2.0.dta	CEA-TM3-noUV_3.5166.5166.2.0.dta	CEA-TM3-noUV_3	5166	1164.64	2175.93	1088.47	2	1	LQLSNDJR		959.49	5 2 0 0	H(5)N(2)	(N(N(H(H(H))(H(H)))))	1637	0 1 0 0;0 2 0 0;1 2 0 0;2 2 0 0;3 2 0 0;4 2 0 0;	1216.42	7	31.2428	13.9	63.4509	7	0.01878	8.62945	1	0.5	0	0	0	0	1.68263e-239	5.59186e-242	-1	0.000852515	0.000852515	sp|P06731|CEAM5_HUMAN	CEACAM5	375
without UV-3	CEA-TM3-noUV_3.5194.5194.2.0.dta	CEA-TM3-noUV_3.5194.5194.2.0.dta	CEA-TM3-noUV_3	5194	1171.52	2117.92	1059.47	2	1	LQLSNGJR		901.485	5 2 0 0	H(5)N(2)	(N(N(H(H(H))(H(H)))))	1637	0 1 0 0;0 2 0 0;1 2 0 0;2 2 0 0;3 2 0 0;4 2 0 0;	1216.42	7	25.8175	8.61606	57.7631	7	0.01554	7.33836	1	0.42857	0	0	0	0	1.91318e-217	3.4069e-220	-1	0.00711054	0.00711054	sp|P13688|CEAM1_HUMAN;sp|P31997|CEAM8_HUMAN;sp|P06731|CEAM5_HUMAN;sp|P06731|CEAM5_HUMAN	CEACAM1;CEACAM8;CEACAM5;CEACAM5	197;197;197;553
without UV-3	CEA-TM3-noUV_3.5250.5250.2.0.dta	CEA-TM3-noUV_3.5250.5250.2.0.dta	CEA-TM3-noUV_3	5250	1185.24	2117.92	1059.47	2	1	LQLSNGJR		901.485	5 2 0 0	H(5)N(2)	(N(N(H(H(H))(H(H)))))	1637	0 1 0 0;0 2 0 0;1 2 0 0;2 2 0 0;3 2 0 0;4 2 0 0;	1216.42	7	30.4096	12.3078	64.0273	7	0.01598	7.54517	1	0.42857	0	0	0	0	9.76225e-242	2.14932e-244	-1	0.00152439	0.00152439	sp|P13688|CEAM1_HUMAN;sp|P31997|CEAM8_HUMAN;sp|P06731|CEAM5_HUMAN;sp|P06731|CEAM5_HUMAN	CEACAM1;CEACAM8;CEACAM5;CEACAM5	197;197;197;553
without UV-3	CEA-TM3-noUV_3.5320.5320.2.0.dta	CEA-TM3-noUV_3.5320.5320.2.0.dta	CEA-TM3-noUV_3	5320	1201.47	2117.92	1059.46	2	1	LQLSNGJR		901.485	5 2 0 0	H(5)N(2)	(N(N(H(H(H))(H(H)))))	1637	0 1 0 0;0 2 0 0;1 2 0 0;2 2 0 0;3 2 0 0;4 2 0 0;	1216.42	7	16.5334	13.7682	21.6686	6	0.01203	5.6792	0.875	0.5	0	0	0	0	1.00125e-62	1.30779e-65	-1	0.000852515	0.000852515	sp|P13688|CEAM1_HUMAN;sp|P31997|CEAM8_HUMAN;sp|P06731|CEAM5_HUMAN;sp|P06731|CEAM5_HUMAN	CEACAM1;CEACAM8;CEACAM5;CEACAM5	197;197;197;553
without UV-3	CEA-TM3-noUV_3.9188.9188.4.1.dta	CEA-TM3-noUV_3.9188.9188.4.1.dta	CEA-TM3-noUV_3	9188	2126.37	3757.79	940.202	4	1	TITVSAELPKPSISSJNSKPVEDK		2541.34	5 2 0 0	H(5)N(2)	(N(N(H(H(H))(H(H)))))	1637	0 1 0 0;0 2 0 0;1 2 0 0;2 2 0 0;3 2 0 0;4 2 0 0;	1216.42	16	26.083	25.5288	27.1122	6	0.02151	5.72494	0.875	0.41304	0	0	0	0	2.77477e-89	7.59993e-92	-1	0	7.59993e-92	sp|P06731|CEAM5_HUMAN	CEACAM5	508
without UV-3	CEA-TM3-noUV_3.11852.11852.3.0.dta	CEA-TM3-noUV_3.11852.11852.3.0.dta	CEA-TM3-noUV_3	11852	2803.46	3036.35	1012.79	3	1	TLTLFJVTR		1064.61	5 5 0 1	H(5)N(5)F(1)	(N(F)(N(H(N)(H(N(H)))(H(N(H))))))	1175	0 1 0 0;0 1 0 1;0 2 0 0;0 2 0 1;1 2 0 0;1 2 0 1;1 3 0 0;1 3 0 1;2 2 0 0;2 2 0 1;2 3 0 0;2 3 0 1;2 4 0 0;2 4 0 1;3 2 0 0;3 2 0 1;3 3 0 0;3 3 0 1;3 4 0 0;3 4 0 1;3 5 0 0;3 5 0 1;4 3 0 0;4 3 0 1;4 4 0 0;4 4 0 1;4 5 0 0;4 5 0 1;5 4 0 0;5 4 0 1;5 5 0 0;	1971.72	6	45.5321	13.4979	105.024	8	0.01952	6.42801	0.69697	0.5625	0	0	0	0	0	0	-1	0.000852515	0.000852515	sp|P06731|CEAM5_HUMAN;sp|P06731|CEAM5_HUMAN	CEACAM5;CEACAM5	204;560
without UV-3	CEA-TM3-noUV_3.11874.11874.3.0.dta	CEA-TM3-noUV_3.11874.11874.3.0.dta	CEA-TM3-noUV_3	11874	2809.22	3036.35	1012.79	3	1	TLTLFJVTR		1064.61	5 5 0 1	H(5)N(5)F(1)	(N(F)(N(H(N)(H(N(H)))(H(N(H))))))	1175	0 1 0 0;0 1 0 1;0 2 0 0;0 2 0 1;1 2 0 0;1 2 0 1;1 3 0 0;1 3 0 1;2 2 0 0;2 2 0 1;2 3 0 0;2 3 0 1;2 4 0 0;2 4 0 1;3 2 0 0;3 2 0 1;3 3 0 0;3 3 0 1;3 4 0 0;3 4 0 1;3 5 0 0;3 5 0 1;4 3 0 0;4 3 0 1;4 4 0 0;4 4 0 1;4 5 0 0;4 5 0 1;5 4 0 0;5 4 0 1;5 5 0 0;	1971.72	6	57.9378	15.2462	137.222	9	0.0195	6.42208	0.75758	0.5625	0	0	0	0	0	0	-1	0	0	sp|P06731|CEAM5_HUMAN;sp|P06731|CEAM5_HUMAN	CEACAM5;CEACAM5	204;560
without UV-3	CEA-TM3-noUV_3.11875.11875.3.0.dta	CEA-TM3-noUV_3.11875.11875.3.0.dta	CEA-TM3-noUV_3	11875	2809.49	3020.35	1007.46	3	1	TLTLFJVTR		1064.61	4 5 0 2	H(4)N(5)F(2)	(N(F)(N(H(N)(H(N(H)))(H(N(F))))))	1159	0 1 0 0;0 1 0 1;0 2 0 0;0 2 0 1;1 2 0 0;1 2 0 1;1 3 0 0;1 3 0 1;2 2 0 0;2 2 0 1;2 3 0 0;2 3 0 1;2 3 0 2;2 4 0 0;2 4 0 1;2 4 0 2;3 2 0 0;3 2 0 1;3 3 0 0;3 3 0 1;3 3 0 2;3 4 0 0;3 4 0 1;3 4 0 2;3 5 0 0;3 5 0 1;3 5 0 2;4 3 0 0;4 3 0 1;4 4 0 0;4 4 0 1;4 4 0 2;4 5 0 0;4 5 0 1;	1955.72	6	50.9128	12.7762	121.738	9	0.01909	6.31923	0.66667	0.625	0	0	0	0	0	0	-1	0.00152439	0.00152439	sp|P06731|CEAM5_HUMAN;sp|P06731|CEAM5_HUMAN	CEACAM5;CEACAM5	204;560
without UV-3	CEA-TM3-noUV_3.11887.11887.3.1.dta	CEA-TM3-noUV_3.11887.11887.3.1.dta	CEA-TM3-noUV_3	11887	2812.7	2874.29	958.769	3	1	TLTLFJVTR		1064.61	4 5 0 1	H(4)N(5)F(1)	(N(F)(N(H(N)(H(N))(H(N(H))))))	1333	0 1 0 0;0 1 0 1;0 2 0 0;0 2 0 1;1 2 0 0;1 2 0 1;1 3 0 0;1 3 0 1;2 2 0 0;2 2 0 1;2 3 0 0;2 3 0 1;2 4 0 0;2 4 0 1;3 2 0 0;3 2 0 1;3 3 0 0;3 3 0 1;3 4 0 0;3 4 0 1;3 5 0 0;3 5 0 1;4 3 0 0;4 3 0 1;4 4 0 0;4 4 0 1;4 5 0 0;	1809.67	6	40.0073	8.891	97.7948	9	0.01605	5.58368	0.65517	0.5	0	0	0	0	0	0	-1	0.00711054	0.00711054	sp|P06731|CEAM5_HUMAN;sp|P06731|CEAM5_HUMAN	CEACAM5;CEACAM5	204;560
without UV-3	CEA-TM3-noUV_3.11920.11920.3.0.dta	CEA-TM3-noUV_3.11920.11920.3.0.dta	CEA-TM3-noUV_3	11920	2821.12	2874.29	958.769	3	1	TLTLFJVTR		1064.61	4 5 0 1	H(4)N(5)F(1)	(N(F)(N(H(N)(H(N))(H(N(H))))))	1333	0 1 0 0;0 1 0 1;0 2 0 0;0 2 0 1;1 2 0 0;1 2 0 1;1 3 0 0;1 3 0 1;2 2 0 0;2 2 0 1;2 3 0 0;2 3 0 1;2 4 0 0;2 4 0 1;3 2 0 0;3 2 0 1;3 3 0 0;3 3 0 1;3 4 0 0;3 4 0 1;3 5 0 0;3 5 0 1;4 3 0 0;4 3 0 1;4 4 0 0;4 4 0 1;4 5 0 0;	1809.67	6	45.7882	11.7622	108.979	9	0.0161	5.60038	0.65517	0.5625	0	0	0	0	0	0	-1	0.00152439	0.00152439	sp|P06731|CEAM5_HUMAN;sp|P06731|CEAM5_HUMAN	CEACAM5;CEACAM5	204;560
without UV-3	CEA-TM3-noUV_3.11954.11954.3.0.dta	CEA-TM3-noUV_3.11954.11954.3.0.dta	CEA-TM3-noUV_3	11954	2829.94	2874.29	958.769	3	1	TLTLFJVTR		1064.61	4 5 0 1	H(4)N(5)F(1)	(N(F)(N(H(N)(H(N))(H(N(H))))))	1333	0 1 0 0;0 1 0 1;0 2 0 0;0 2 0 1;1 2 0 0;1 2 0 1;1 3 0 0;1 3 0 1;2 2 0 0;2 2 0 1;2 3 0 0;2 3 0 1;2 4 0 0;2 4 0 1;3 2 0 0;3 2 0 1;3 3 0 0;3 3 0 1;3 4 0 0;3 4 0 1;3 5 0 0;3 5 0 1;4 3 0 0;4 3 0 1;4 4 0 0;4 4 0 1;4 5 0 0;	1809.67	6	47.8752	13.4018	111.897	9	0.01608	5.59516	0.65517	0.5625	0	0	0	0	0	0	-1	0.000852515	0.000852515	sp|P06731|CEAM5_HUMAN;sp|P06731|CEAM5_HUMAN	CEACAM5;CEACAM5	204;560
without UV-3	CEA-TM3-noUV_3.11967.11967.3.0.dta	CEA-TM3-noUV_3.11967.11967.3.0.dta	CEA-TM3-noUV_3	11967	2833.27	2712.24	904.751	3	1	TLTLFJVTR		1064.61	3 5 0 1	H(3)N(5)F(1)	(N(F)(N(H(N)(H(N))(H(N)))))	1341	0 1 0 0;0 1 0 1;0 2 0 0;0 2 0 1;1 2 0 0;1 2 0 1;1 3 0 0;1 3 0 1;2 2 0 0;2 2 0 1;2 3 0 0;2 3 0 1;2 4 0 0;2 4 0 1;3 2 0 0;3 2 0 1;3 3 0 0;3 3 0 1;3 4 0 0;3 4 0 1;3 5 0 0;	1647.61	6	46.8798	11.6881	112.236	9	0.01659	6.11618	0.86957	0.5625	0	0	0	0	0	0	-1	0.00152439	0.00152439	sp|P06731|CEAM5_HUMAN;sp|P06731|CEAM5_HUMAN	CEACAM5;CEACAM5	204;560
without UV-3	CEA-TM3-noUV_3.11996.11996.3.0.dta	CEA-TM3-noUV_3.11996.11996.3.0.dta	CEA-TM3-noUV_3	11996	2840.73	2712.24	904.751	3	1	TLTLFJVTR		1064.61	3 5 0 1	H(3)N(5)F(1)	(N(F)(N(H(N)(H(N))(H(N)))))	1341	0 1 0 0;0 1 0 1;0 2 0 0;0 2 0 1;1 2 0 0;1 2 0 1;1 3 0 0;1 3 0 1;2 2 0 0;2 2 0 1;2 3 0 0;2 3 0 1;2 4 0 0;2 4 0 1;3 2 0 0;3 2 0 1;3 3 0 0;3 3 0 1;3 4 0 0;3 4 0 1;3 5 0 0;	1647.61	6	51.8211	13.3222	123.319	9	0.01659	6.11618	0.86957	0.5625	0	0	0	0	0	0	-1	0.000852515	0.000852515	sp|P06731|CEAM5_HUMAN;sp|P06731|CEAM5_HUMAN	CEACAM5;CEACAM5	204;560
without UV-3	CEA-TM3-noUV_3.12074.12074.2.0.dta	CEA-TM3-noUV_3.12074.12074.2.0.dta	CEA-TM3-noUV_3	12074	2860.7	2281.05	1141.03	2	1	TLTLFJVTR		1064.61	5 2 0 0	H(5)N(2)	(N(N(H(H)(H(H(H))))))	2249	0 1 0 0;0 2 0 0;1 2 0 0;2 2 0 0;3 2 0 0;4 2 0 0;	1216.42	6	39.9505	29.0746	60.1485	7	0.01487	6.51985	1	0.8125	0	0	0	0	1.0824e-226	2.74293e-229	-1	0	2.74293e-229	sp|P06731|CEAM5_HUMAN;sp|P06731|CEAM5_HUMAN	CEACAM5;CEACAM5	204;560
without UV-3	CEA-TM3-noUV_3.12106.12106.2.0.dta	CEA-TM3-noUV_3.12106.12106.2.0.dta	CEA-TM3-noUV_3	12106	2868.91	2281.05	1141.03	2	1	TLTLFJVTR		1064.61	5 2 0 0	H(5)N(2)	(N(N(H(H)(H(H)(H)))))	2257	0 1 0 0;0 2 0 0;1 2 0 0;2 2 0 0;3 2 0 0;4 2 0 0;	1216.42	6	48.2405	37.5874	68.025	7	0.01491	6.53563	1	0.9375	0	0	0	0	3.00164e-257	7.92082e-260	-1	0	7.92082e-260	sp|P06731|CEAM5_HUMAN;sp|P06731|CEAM5_HUMAN	CEACAM5;CEACAM5	204;560
without UV-3	CEA-TM3-noUV_3.12864.12864.3.0.dta	CEA-TM3-noUV_3.12864.12864.3.0.dta	CEA-TM3-noUV_3	12864	3065.93	3327.45	1109.82	3	1	TLTLFJVTR		1064.61	5 5 1 1	H(5)N(5)A(1)F(1)	(N(F)(N(H(N)(H(N(H)))(H(N(H(A)))))))	1162	0 1 0 0;0 1 0 1;0 2 0 0;0 2 0 1;1 2 0 0;1 2 0 1;1 3 0 0;1 3 0 1;2 2 0 0;2 2 0 1;2 3 0 0;2 3 0 1;2 4 0 0;2 4 0 1;3 2 0 0;3 2 0 1;3 3 0 0;3 3 0 1;3 3 1 0;3 3 1 1;3 4 0 0;3 4 0 1;3 4 1 0;3 4 1 1;3 5 0 0;3 5 0 1;4 3 0 0;4 3 0 1;4 3 1 0;4 3 1 1;4 4 0 0;4 4 0 1;4 4 1 0;4 4 1 1;4 5 0 0;4 5 0 1;4 5 1 0;4 5 1 1;5 4 0 0;5 4 0 1;5 4 1 0;5 4 1 1;5 5 0 0;5 5 0 1;5 5 1 0;	2262.81	6	56.2483	11.5311	139.295	9	0.02381	7.15628	0.55319	0.5625	0	0	0	0	0	0	-1	0.00152439	0.00152439	sp|P06731|CEAM5_HUMAN;sp|P06731|CEAM5_HUMAN	CEACAM5;CEACAM5	204;560
without UV-3	CEA-TM3-noUV_3.12886.12886.3.0.dta	CEA-TM3-noUV_3.12886.12886.3.0.dta	CEA-TM3-noUV_3	12886	3071.66	3327.45	1109.82	3	1	TLTLFJVTR		1064.61	5 5 1 1	H(5)N(5)A(1)F(1)	(N(F)(N(H(N)(H(N(H)))(H(N(H(A)))))))	1162	0 1 0 0;0 1 0 1;0 2 0 0;0 2 0 1;1 2 0 0;1 2 0 1;1 3 0 0;1 3 0 1;2 2 0 0;2 2 0 1;2 3 0 0;2 3 0 1;2 4 0 0;2 4 0 1;3 2 0 0;3 2 0 1;3 3 0 0;3 3 0 1;3 3 1 0;3 3 1 1;3 4 0 0;3 4 0 1;3 4 1 0;3 4 1 1;3 5 0 0;3 5 0 1;4 3 0 0;4 3 0 1;4 3 1 0;4 3 1 1;4 4 0 0;4 4 0 1;4 4 1 0;4 4 1 1;4 5 0 0;4 5 0 1;4 5 1 0;4 5 1 1;5 4 0 0;5 4 0 1;5 4 1 0;5 4 1 1;5 5 0 0;5 5 0 1;5 5 1 0;	2262.81	6	59.321	12.5283	146.222	9	0.02382	7.15808	0.55319	0.5625	0	0	0	0	0	0	-1	0.00152439	0.00152439	sp|P06731|CEAM5_HUMAN;sp|P06731|CEAM5_HUMAN	CEACAM5;CEACAM5	204;560
without UV-3	CEA-TM3-noUV_3.12919.12919.3.0.dta	CEA-TM3-noUV_3.12919.12919.3.0.dta	CEA-TM3-noUV_3	12919	3080.23	3327.45	1109.82	3	1	TLTLFJVTR		1064.61	5 5 1 1	H(5)N(5)A(1)F(1)	(N(F)(N(H(N)(H(N(H)))(H(N(H(A)))))))	1162	0 1 0 0;0 1 0 1;0 2 0 0;0 2 0 1;1 2 0 0;1 2 0 1;1 3 0 0;1 3 0 1;2 2 0 0;2 2 0 1;2 3 0 0;2 3 0 1;2 4 0 0;2 4 0 1;3 2 0 0;3 2 0 1;3 3 0 0;3 3 0 1;3 3 1 0;3 3 1 1;3 4 0 0;3 4 0 1;3 4 1 0;3 4 1 1;3 5 0 0;3 5 0 1;4 3 0 0;4 3 0 1;4 3 1 0;4 3 1 1;4 4 0 0;4 4 0 1;4 4 1 0;4 4 1 1;4 5 0 0;4 5 0 1;4 5 1 0;4 5 1 1;5 4 0 0;5 4 0 1;5 4 1 0;5 4 1 1;5 5 0 0;5 5 0 1;5 5 1 0;	2262.81	6	52.4959	12.6231	126.545	9	0.02381	7.15628	0.53191	0.5625	0	0	0	0	0	0	-1	0.00152439	0.00152439	sp|P06731|CEAM5_HUMAN;sp|P06731|CEAM5_HUMAN	CEACAM5;CEACAM5	204;560
without UV-3	CEA-TM3-noUV_3.12998.12998.3.0.dta	CEA-TM3-noUV_3.12998.12998.3.0.dta	CEA-TM3-noUV_3	12998	3100.61	3165.39	1055.8	3	1	TLTLFJVTR		1064.61	4 5 1 1	H(4)N(5)A(1)F(1)	(N(F)(N(H(N)(H(N))(H(N(H(A)))))))	1323	0 1 0 0;0 1 0 1;0 2 0 0;0 2 0 1;1 2 0 0;1 2 0 1;1 3 0 0;1 3 0 1;2 2 0 0;2 2 0 1;2 3 0 0;2 3 0 1;2 4 0 0;2 4 0 1;3 2 0 0;3 2 0 1;3 3 0 0;3 3 0 1;3 3 1 0;3 3 1 1;3 4 0 0;3 4 0 1;3 4 1 0;3 4 1 1;3 5 0 0;3 5 0 1;4 3 0 0;4 3 0 1;4 3 1 0;4 3 1 1;4 4 0 0;4 4 0 1;4 4 1 0;4 4 1 1;4 5 0 0;4 5 0 1;4 5 1 0;	2100.76	6	54.6217	14.4338	129.256	9	0.02177	6.878	0.58974	0.625	0	0	0	0	0	0	-1	0.000852515	0.000852515	sp|P06731|CEAM5_HUMAN;sp|P06731|CEAM5_HUMAN	CEACAM5;CEACAM5	204;560
without UV-3	CEA-TM3-noUV_3.13085.13085.3.2.dta	CEA-TM3-noUV_3.13085.13085.3.2.dta	CEA-TM3-noUV_3	13085	3122.7	2962.31	988.109	3	1	TLTLFJVTR		1064.61	4 4 1 1	H(4)N(4)A(1)F(1)	(N(F)(N(H(H(N))(H(N(H(A)))))))	657	0 1 0 0;0 1 0 1;0 2 0 0;0 2 0 1;1 2 0 0;1 2 0 1;2 2 0 0;2 2 0 1;2 3 0 0;2 3 0 1;3 2 0 0;3 2 0 1;3 3 0 0;3 3 0 1;3 3 1 0;3 3 1 1;3 4 0 0;3 4 0 1;4 3 0 0;4 3 0 1;4 3 1 0;4 3 1 1;4 4 0 0;4 4 0 1;4 4 1 0;	1897.68	6	27.8204	8.32674	64.0228	9	0.01968	6.64485	0.59259	0.5	0	0	0	0	1.01636e-241	2.94728e-244	-1	0.00828553	0.00828553	sp|P06731|CEAM5_HUMAN;sp|P06731|CEAM5_HUMAN	CEACAM5;CEACAM5	204;560
without UV-3	CEA-TM3-noUV_3.13107.13107.3.1.dta	CEA-TM3-noUV_3.13107.13107.3.1.dta	CEA-TM3-noUV_3	13107	3128.45	2937.28	979.764	3	1	TLTLFJVTR		1064.61	6 3 1 0	H(6)N(3)A(1)	(N(N(H(H)(H(H)(H(N(H(A))))))))	2255	0 1 0 0;0 2 0 0;1 2 0 0;2 2 0 0;3 2 0 0;3 3 0 0;4 2 0 0;4 3 0 0;4 3 1 0;5 2 0 0;5 3 0 0;5 3 1 0;6 3 0 0;	1872.65	6	28.8525	11.5135	61.0534	7	0.01805	6.14603	0.73333	0.5	0	0	0	0	3.35134e-230	6.12606e-233	-1	0.00152439	0.00152439	sp|P06731|CEAM5_HUMAN;sp|P06731|CEAM5_HUMAN	CEACAM5;CEACAM5	204;560
without UV-3	CEA-TM3-noUV_3.13117.13117.3.0.dta	CEA-TM3-noUV_3.13117.13117.3.0.dta	CEA-TM3-noUV_3	13117	3130.85	2759.23	920.415	3	1	TLTLFJVTR		1064.61	4 3 1 1	H(4)N(3)A(1)F(1)	(N(F)(N(H(H)(H(N(H(A)))))))	700	0 1 0 0;0 1 0 1;0 2 0 0;0 2 0 1;1 2 0 0;1 2 0 1;2 2 0 0;2 2 0 1;2 3 0 0;2 3 0 1;3 2 0 0;3 2 0 1;3 3 0 0;3 3 0 1;3 3 1 0;3 3 1 1;4 3 0 0;4 3 0 1;4 3 1 0;	1694.6	6	42.8738	23.0357	79.7161	9	0.01661	6.02076	0.66667	0.75	0	0	0	0	1.28778e-302	3.84955e-305	-1	0	3.84955e-305	sp|P06731|CEAM5_HUMAN;sp|P06731|CEAM5_HUMAN	CEACAM5;CEACAM5	204;560
without UV-3	CEA-TM3-noUV_3.13233.13233.3.0.dta	CEA-TM3-noUV_3.13233.13233.3.0.dta	CEA-TM3-noUV_3	13233	3160.78	3735.62	1245.88	3	1	ITPNNJGTYACFVSNLATGR	11,Carbamidomethyl[C];	2170.03	5 3 0 1	H(5)N(3)F(1)	(N(F)(N(H(H(H))(H(N(H))))))	81	0 1 0 0;0 1 0 1;0 2 0 0;0 2 0 1;1 2 0 0;1 2 0 1;2 2 0 0;2 2 0 1;2 3 0 0;2 3 0 1;3 2 0 0;3 2 0 1;3 3 0 0;3 3 0 1;4 2 0 0;4 2 0 1;4 3 0 0;4 3 0 1;5 3 0 0;	1565.56	6	26.6525	27.8229	24.4789	7	0.02651	7.09594	0.52381	0.68421	0	0	0	0	2.98109e-76	4.86693e-79	-1	0	4.86693e-79	sp|P06731|CEAM5_HUMAN	CEACAM5	650
without UV-3	CEA-TM3-noUV_3.13235.13235.3.0.dta	CEA-TM3-noUV_3.13235.13235.3.0.dta	CEA-TM3-noUV_3	13235	3161.33	3719.62	1240.55	3	1	ITPNNJGTYACFVSNLATGR	11,Carbamidomethyl[C];	2170.03	4 3 0 2	H(4)N(3)F(2)	(N(F)(N(H(H)(H(N(H(F)))))))	701	0 1 0 0;0 1 0 1;0 2 0 0;0 2 0 1;1 2 0 0;1 2 0 1;2 2 0 0;2 2 0 1;2 3 0 0;2 3 0 1;3 2 0 0;3 2 0 1;3 3 0 0;3 3 0 1;3 3 0 2;4 3 0 0;4 3 0 1;	1549.57	6	14.0761	14.3635	13.5422	6	0.02067	5.55712	0.47368	0.44737	0	0	0	0	5.70163e-27	9.70062e-30	-1	0.000852515	0.000852515	sp|P06731|CEAM5_HUMAN	CEACAM5	650
without UV-3	CEA-TM3-noUV_3.13236.13236.3.0.dta	CEA-TM3-noUV_3.13236.13236.3.0.dta	CEA-TM3-noUV_3	13236	3161.6	3865.68	1289.23	3	1	ITPNNJGTYACFVSNLATGR	11,Carbamidomethyl[C];	2170.03	4 3 0 3	H(4)N(3)F(3)	(N(F)(N(H(H)(H(N(F)(H(F)))))))	691	0 1 0 0;0 1 0 1;0 2 0 0;0 2 0 1;1 2 0 0;1 2 0 1;2 2 0 0;2 2 0 1;2 3 0 0;2 3 0 1;2 3 0 2;3 2 0 0;3 2 0 1;3 3 0 0;3 3 0 1;3 3 0 2;3 3 0 3;4 3 0 0;4 3 0 1;4 3 0 2;	1695.62	6	8.54084	10.9752	4.01994	4	0.02661	6.88483	0.27273	0.42105	0	0	0	0	0.0271258	0.00116637	-1	0.00221076	0.00336353	sp|P06731|CEAM5_HUMAN	CEACAM5	650
without UV-3	CEA-TM3-noUV_3.13262.13262.3.0.dta	CEA-TM3-noUV_3.13262.13262.3.0.dta	CEA-TM3-noUV_3	13262	3168.24	3735.62	1245.88	3	1	ITPNNJGTYACFVSNLATGR	11,Carbamidomethyl[C];	2170.03	5 3 0 1	H(5)N(3)F(1)	(N(N(H(H(H))(H(N(H)(F))))))	1654	0 1 0 0;0 2 0 0;1 2 0 0;2 2 0 0;2 3 0 0;2 3 0 1;3 2 0 0;3 3 0 0;3 3 0 1;4 2 0 0;4 3 0 0;4 3 0 1;5 3 0 0;	1565.56	6	8.63297	8.44139	8.98876	5	0.02651	7.09594	0.4	0.34211	0	0	0	0	1.6178e-10	3.80756e-13	-1	0.00711054	0.00711054	sp|P06731|CEAM5_HUMAN	CEACAM5	650
without UV-3	CEA-TM3-noUV_3.13275.13275.3.0.dta	CEA-TM3-noUV_3.13275.13275.3.0.dta	CEA-TM3-noUV_3	13275	3171.37	3573.57	1191.86	3	1	ITPNNJGTYACFVSNLATGR	11,Carbamidomethyl[C];	2170.03	4 3 0 1	H(4)N(3)F(1)	(N(F)(N(H(H)(H(N(H))))))	712	0 1 0 0;0 1 0 1;0 2 0 0;0 2 0 1;1 2 0 0;1 2 0 1;2 2 0 0;2 2 0 1;2 3 0 0;2 3 0 1;3 2 0 0;3 2 0 1;3 3 0 0;3 3 0 1;4 3 0 0;	1403.51	6	37.4953	40.7601	31.4319	8	0.02819	7.88852	0.64706	0.81579	0	0	0	0	3.57595e-111	3.87312e-114	-1	0	3.87312e-114	sp|P06731|CEAM5_HUMAN	CEACAM5	650
without UV-3	CEA-TM3-noUV_3.13301.13301.3.1.dta	CEA-TM3-noUV_3.13301.13301.3.1.dta	CEA-TM3-noUV_3	13301	3178.19	3386.48	1129.5	3	1	ITPNNJGTYACFVSNLATGR	11,Carbamidomethyl[C];	2170.03	5 2 0 0	H(5)N(2)	(N(N(H(H)(H(H(H))))))	2249	0 1 0 0;0 2 0 0;1 2 0 0;2 2 0 0;3 2 0 0;4 2 0 0;	1216.42	6	31.8256	43.5018	10.1412	5	0.02748	8.11434	0.625	0.86842	0	0	0	0	2.85358e-14	3.80286e-17	-1	0	3.80286e-17	sp|P06731|CEAM5_HUMAN	CEACAM5	650
without UV-3	CEA-TM3-noUV_3.13318.13318.3.1.dta	CEA-TM3-noUV_3.13318.13318.3.1.dta	CEA-TM3-noUV_3	13318	3182.45	3411.5	1137.84	3	1	ITPNNJGTYACFVSNLATGR	11,Carbamidomethyl[C];	2170.03	3 3 0 1	H(3)N(3)F(1)	(N(F)(N(H(H)(H(N)))))	720	0 1 0 0;0 1 0 1;0 2 0 0;0 2 0 1;1 2 0 0;1 2 0 1;2 2 0 0;2 2 0 1;2 3 0 0;2 3 0 1;3 2 0 0;3 2 0 1;3 3 0 0;	1241.45	6	20.2845	23.3136	14.6589	7	0.01281	3.75454	0.53333	0.63158	0	0	0	0	1.62738e-31	2.38844e-34	-1	0	2.38844e-34	sp|P06731|CEAM5_HUMAN	CEACAM5	650
without UV-3	CEA-TM3-noUV_3.13333.13333.3.0.dta	CEA-TM3-noUV_3.13333.13333.3.0.dta	CEA-TM3-noUV_3	13333	3186.29	3386.48	1129.5	3	1	ITPNNJGTYACFVSNLATGR	11,Carbamidomethyl[C];	2170.03	5 2 0 0	H(5)N(2)	(N(N(H(H)(H(H(H))))))	2249	0 1 0 0;0 2 0 0;1 2 0 0;2 2 0 0;3 2 0 0;4 2 0 0;	1216.42	6	73.4076	87.7444	46.7822	7	0.02614	7.71836	0.875	1.07895	0	0	0	0	6.22571e-175	1.04633e-177	-1	0	1.04633e-177	sp|P06731|CEAM5_HUMAN	CEACAM5	650
without UV-3	CEA-TM3-noUV_3.13359.13359.3.2.dta	CEA-TM3-noUV_3.13359.13359.3.2.dta	CEA-TM3-noUV_3	13359	3192.99	3208.42	1070.15	3	1	ITPNNJGTYACFVSNLATGR	11,Carbamidomethyl[C];	2170.03	3 2 0 1	H(3)N(2)F(1)	(N(F)(N(H(H)(H))))	722	0 1 0 0;0 1 0 1;0 2 0 0;0 2 0 1;1 2 0 0;1 2 0 1;2 2 0 0;2 2 0 1;3 2 0 0;	1038.38	6	26.3548	34.91	10.4667	6	0.01166	3.6333	0.54545	0.78947	0	0	0	0	2.15999e-15	7.31173e-18	-1	0	7.31173e-18	sp|P06731|CEAM5_HUMAN	CEACAM5	650
without UV-3	CEA-TM3-noUV_3.13392.13392.3.2.dta	CEA-TM3-noUV_3.13392.13392.3.2.dta	CEA-TM3-noUV_3	13392	3201.58	3208.42	1070.15	3	1	ITPNNJGTYACFVSNLATGR	11,Carbamidomethyl[C];	2170.03	3 2 0 1	H(3)N(2)F(1)	(N(F)(N(H(H)(H))))	722	0 1 0 0;0 1 0 1;0 2 0 0;0 2 0 1;1 2 0 0;1 2 0 1;2 2 0 0;2 2 0 1;3 2 0 0;	1038.38	6	24.4612	33.0252	8.55679	6	0.01166	3.6333	0.54545	0.73684	0	0	0	0	3.26722e-09	1.26918e-11	-1	0	1.26918e-11	sp|P06731|CEAM5_HUMAN	CEACAM5	650
without UV-1	CEA-TM3-noUV_1.3265.3265.3.0.dta	CEA-TM3-noUV_1.3265.3265.3.0.dta	CEA-TM3-noUV_1	3265	756.279	3084.29	1028.77	3	1	JNSIVK		674.383	5 5 0 4	H(5)N(5)F(4)	(N(F)(N(H(N)(H(N(H)(F)))(H(N(F)(H(F)))))))	1034	0 1 0 0;0 1 0 1;0 2 0 0;0 2 0 1;1 2 0 0;1 2 0 1;1 3 0 0;1 3 0 1;2 2 0 0;2 2 0 1;2 3 0 0;2 3 0 1;2 3 0 2;2 4 0 0;2 4 0 1;2 4 0 2;3 2 0 0;3 2 0 1;3 3 0 0;3 3 0 1;3 3 0 2;3 3 0 3;3 4 0 0;3 4 0 1;3 4 0 2;3 4 0 3;3 5 0 0;3 5 0 1;3 5 0 2;3 5 0 3;4 3 0 0;4 3 0 1;4 3 0 2;4 3 0 3;4 4 0 0;4 4 0 1;4 4 0 2;4 4 0 3;4 4 0 4;4 5 0 0;4 5 0 1;4 5 0 2;4 5 0 3;4 5 0 4;5 4 0 0;5 4 0 1;5 4 0 2;5 4 0 3;5 4 0 4;5 5 0 0…	2409.89	1	34.7961	17.6458	66.6466	9	0.01323	4.28989	0.45455	1	0	0	0	0	5.57166e-22	2.22132e-23	-1	0	2.22132e-23	sp|P06731|CEAM5_HUMAN	CEACAM5	665
without UV-1	CEA-TM3-noUV_1.3305.3305.3.0.dta	CEA-TM3-noUV_1.3305.3305.3.0.dta	CEA-TM3-noUV_1	3305	764.465	3011.26	1004.42	3	1	JNSIVK		674.383	6 6 0 1	H(6)N(6)F(1)	(N(F)(N(H(N)(H(N(H)))(H(N(H))(N(H))))))	1174	0 1 0 0;0 1 0 1;0 2 0 0;0 2 0 1;1 2 0 0;1 2 0 1;1 3 0 0;1 3 0 1;2 2 0 0;2 2 0 1;2 3 0 0;2 3 0 1;2 4 0 0;2 4 0 1;2 5 0 0;2 5 0 1;3 2 0 0;3 2 0 1;3 3 0 0;3 3 0 1;3 4 0 0;3 4 0 1;3 5 0 0;3 5 0 1;3 6 0 0;3 6 0 1;4 3 0 0;4 3 0 1;4 4 0 0;4 4 0 1;4 5 0 0;4 5 0 1;4 6 0 0;4 6 0 1;5 4 0 0;5 4 0 1;5 5 0 0;5 5 0 1;5 6 0 0;5 6 0 1;6 5 0 0;6 5 0 1;6 6 0 0;	2336.85	1	25.2449	10.6454	52.3584	8	0.02198	7.29786	0.53333	0.8	0	0	0	0	5.06254e-19	1.97888e-20	-1	0.00408163	0.00408163	sp|P06731|CEAM5_HUMAN	CEACAM5	665
without UV-1	CEA-TM3-noUV_1.3319.3319.3.1.dta	CEA-TM3-noUV_1.3319.3319.3.1.dta	CEA-TM3-noUV_1	3319	767.688	2646.12	882.712	3	1	JNSIVK		674.383	5 5 0 1	H(5)N(5)F(1)	(N(F)(N(H(N)(H(N(H)))(H(N(H))))))	1175	0 1 0 0;0 1 0 1;0 2 0 0;0 2 0 1;1 2 0 0;1 2 0 1;1 3 0 0;1 3 0 1;2 2 0 0;2 2 0 1;2 3 0 0;2 3 0 1;2 4 0 0;2 4 0 1;3 2 0 0;3 2 0 1;3 3 0 0;3 3 0 1;3 4 0 0;3 4 0 1;3 5 0 0;3 5 0 1;4 3 0 0;4 3 0 1;4 4 0 0;4 4 0 1;4 5 0 0;4 5 0 1;5 4 0 0;5 4 0 1;5 5 0 0;	1971.72	1	33.1901	22.2212	53.5608	9	0.01871	7.0691	0.54545	1.2	0	0	0	0	2.8026e-19	1.18101e-20	-1	0	1.18101e-20	sp|P06731|CEAM5_HUMAN	CEACAM5	665
without UV-1	CEA-TM3-noUV_1.3335.3335.3.0.dta	CEA-TM3-noUV_1.3335.3335.3.0.dta	CEA-TM3-noUV_1	3335	771.333	2484.06	828.693	3	1	JNSIVK		674.383	4 5 0 1	H(4)N(5)F(1)	(N(F)(N(H(N)(H(N))(H(N(H))))))	1333	0 1 0 0;0 1 0 1;0 2 0 0;0 2 0 1;1 2 0 0;1 2 0 1;1 3 0 0;1 3 0 1;2 2 0 0;2 2 0 1;2 3 0 0;2 3 0 1;2 4 0 0;2 4 0 1;3 2 0 0;3 2 0 1;3 3 0 0;3 3 0 1;3 4 0 0;3 4 0 1;3 5 0 0;3 5 0 1;4 3 0 0;4 3 0 1;4 4 0 0;4 4 0 1;4 5 0 0;	1809.67	1	26.8364	14.3335	50.0561	9	0.01495	6.01801	0.62069	1	0	0	0	0	1.58719e-18	4.96792e-20	-1	0	4.96792e-20	sp|P06731|CEAM5_HUMAN	CEACAM5	665
without UV-1	CEA-TM3-noUV_1.3376.3376.3.0.dta	CEA-TM3-noUV_1.3376.3376.3.0.dta	CEA-TM3-noUV_1	3376	779.511	2792.18	931.397	3	1	JNSIVK		674.383	5 5 0 2	H(5)N(5)F(2)	(N(F)(N(H(N)(H(N(H)))(H(N(H(F)))))))	1163	0 1 0 0;0 1 0 1;0 2 0 0;0 2 0 1;1 2 0 0;1 2 0 1;1 3 0 0;1 3 0 1;2 2 0 0;2 2 0 1;2 3 0 0;2 3 0 1;2 4 0 0;2 4 0 1;3 2 0 0;3 2 0 1;3 3 0 0;3 3 0 1;3 3 0 2;3 4 0 0;3 4 0 1;3 4 0 2;3 5 0 0;3 5 0 1;4 3 0 0;4 3 0 1;4 3 0 2;4 4 0 0;4 4 0 1;4 4 0 2;4 5 0 0;4 5 0 1;4 5 0 2;5 4 0 0;5 4 0 1;5 4 0 2;5 5 0 0;5 5 0 1;	2117.78	1	42.1461	29.3553	65.9005	9	0.01719	6.15716	0.55	1.4	0	0	0	0	7.87757e-22	3.09263e-23	-1	0	3.09263e-23	sp|P06731|CEAM5_HUMAN	CEACAM5	665
without UV-1	CEA-TM3-noUV_1.3382.3382.3.3.dta	CEA-TM3-noUV_1.3382.3382.3.3.dta	CEA-TM3-noUV_1	3382	780.669	2630.13	877.381	3	1	JNSIVK		674.383	4 5 0 2	H(4)N(5)F(2)	(N(F)(N(H(N)(H(N(H)))(H(N(F))))))	1159	0 1 0 0;0 1 0 1;0 2 0 0;0 2 0 1;1 2 0 0;1 2 0 1;1 3 0 0;1 3 0 1;2 2 0 0;2 2 0 1;2 3 0 0;2 3 0 1;2 3 0 2;2 4 0 0;2 4 0 1;2 4 0 2;3 2 0 0;3 2 0 1;3 3 0 0;3 3 0 1;3 3 0 2;3 4 0 0;3 4 0 1;3 4 0 2;3 5 0 0;3 5 0 1;3 5 0 2;4 3 0 0;4 3 0 1;4 4 0 0;4 4 0 1;4 4 0 2;4 5 0 0;4 5 0 1;	1955.72	1	36.1568	24.8759	57.107	9	0.01993	7.57656	0.52778	1.2	0	0	0	0	5.006e-20	1.8773e-21	-1	0	1.8773e-21	sp|P06731|CEAM5_HUMAN	CEACAM5	665
without UV-1	CEA-TM3-noUV_1.3475.3475.2.1.dta	CEA-TM3-noUV_1.3475.3475.2.1.dta	CEA-TM3-noUV_1	3475	799.451	2280.98	1141	2	1	JNSIVK		674.383	4 4 0 1	H(4)N(4)F(1)	(N(F)(N(H(H(N))(H(N(H))))))	670	0 1 0 0;0 1 0 1;0 2 0 0;0 2 0 1;1 2 0 0;1 2 0 1;2 2 0 0;2 2 0 1;2 3 0 0;2 3 0 1;3 2 0 0;3 2 0 1;3 3 0 0;3 3 0 1;3 4 0 0;3 4 0 1;4 3 0 0;4 3 0 1;4 4 0 0;	1606.59	1	25.3188	14.6566	45.1202	8	0.01331	5.83592	0.7619	1	0	0	0	0	1.91793e-17	5.7834e-19	-1	0	5.7834e-19	sp|P06731|CEAM5_HUMAN	CEACAM5	665
without UV-1	CEA-TM3-noUV_1.3486.3486.3.0.dta	CEA-TM3-noUV_1.3486.3486.3.0.dta	CEA-TM3-noUV_1	3486	801.457	2646.12	882.71	3	1	JNSIVK		674.383	5 5 0 1	H(5)N(5)F(1)	(N(F)(N(H(N)(H(N(H)))(H(N(H))))))	1175	0 1 0 0;0 1 0 1;0 2 0 0;0 2 0 1;1 2 0 0;1 2 0 1;1 3 0 0;1 3 0 1;2 2 0 0;2 2 0 1;2 3 0 0;2 3 0 1;2 4 0 0;2 4 0 1;3 2 0 0;3 2 0 1;3 3 0 0;3 3 0 1;3 4 0 0;3 4 0 1;3 5 0 0;3 5 0 1;4 3 0 0;4 3 0 1;4 4 0 0;4 4 0 1;4 5 0 0;4 5 0 1;5 4 0 0;5 4 0 1;5 5 0 0;	1971.72	1	18.0791	11.471	30.3513	8	0.014	5.29141	0.42424	0.8	0	0	0	0	2.49052e-14	5.1201e-16	-1	0.00292569	0.00292569	sp|P06731|CEAM5_HUMAN	CEACAM5	665
without UV-1	CEA-TM3-noUV_1.3511.3511.3.0.dta	CEA-TM3-noUV_1.3511.3511.3.0.dta	CEA-TM3-noUV_1	3511	806.759	2646.12	882.71	3	1	JNSIVK		674.383	5 5 0 1	H(5)N(5)F(1)	(N(F)(N(H(N)(H(N(H)))(H(N(H))))))	1175	0 1 0 0;0 1 0 1;0 2 0 0;0 2 0 1;1 2 0 0;1 2 0 1;1 3 0 0;1 3 0 1;2 2 0 0;2 2 0 1;2 3 0 0;2 3 0 1;2 4 0 0;2 4 0 1;3 2 0 0;3 2 0 1;3 3 0 0;3 3 0 1;3 4 0 0;3 4 0 1;3 5 0 0;3 5 0 1;4 3 0 0;4 3 0 1;4 4 0 0;4 4 0 1;4 5 0 0;4 5 0 1;5 4 0 0;5 4 0 1;5 5 0 0;	1971.72	1	43.3665	29.6094	68.9154	9	0.01389	5.25059	0.60606	1.4	0	0	0	0	1.95015e-22	7.48438e-24	-1	0	7.48438e-24	sp|P06731|CEAM5_HUMAN	CEACAM5	665
without UV-1	CEA-TM3-noUV_1.3516.3516.3.2.dta	CEA-TM3-noUV_1.3516.3516.3.2.dta	CEA-TM3-noUV_1	3516	808.028	2484.06	828.693	3	1	JNSIVK		674.383	4 5 0 1	H(4)N(5)F(1)	(N(F)(N(H(N)(H(N))(H(N(H))))))	1333	0 1 0 0;0 1 0 1;0 2 0 0;0 2 0 1;1 2 0 0;1 2 0 1;1 3 0 0;1 3 0 1;2 2 0 0;2 2 0 1;2 3 0 0;2 3 0 1;2 4 0 0;2 4 0 1;3 2 0 0;3 2 0 1;3 3 0 0;3 3 0 1;3 4 0 0;3 4 0 1;3 5 0 0;3 5 0 1;4 3 0 0;4 3 0 1;4 4 0 0;4 4 0 1;4 5 0 0;	1809.67	1	37.2127	22.6596	64.2398	9	0.01404	5.65328	0.65517	1.2	0	0	0	0	1.70732e-21	6.70769e-23	-1	0	6.70769e-23	sp|P06731|CEAM5_HUMAN	CEACAM5	665
without UV-1	CEA-TM3-noUV_1.3792.3792.3.0.dta	CEA-TM3-noUV_1.3792.3792.3.0.dta	CEA-TM3-noUV_1	3792	866.958	2547.05	849.687	3	1	JNSIVK		674.383	6 3 1 0	H(6)N(3)A(1)	(N(N(H(H)(H(H)(H(N(H(A))))))))	2255	0 1 0 0;0 2 0 0;1 2 0 0;2 2 0 0;3 2 0 0;3 3 0 0;4 2 0 0;4 3 0 0;4 3 1 0;5 2 0 0;5 3 0 0;5 3 1 0;6 3 0 0;	1872.65	1	25.4373	16.8768	41.3356	7	0.01352	5.30834	0.6	1	0	0	0	0	1.32338e-16	2.96386e-18	-1	0	2.96386e-18	sp|P06731|CEAM5_HUMAN	CEACAM5	665
without UV-1	CEA-TM3-noUV_1.3825.3825.3.0.dta	CEA-TM3-noUV_1.3825.3825.3.0.dta	CEA-TM3-noUV_1	3825	873.173	2880.19	960.735	3	1	JNSIVK		674.383	5 4 1 2	H(5)N(4)A(1)F(2)	(N(F)(N(H(H(N(H(A))))(H(N(H(F)))))))	227	0 1 0 0;0 1 0 1;0 2 0 0;0 2 0 1;1 2 0 0;1 2 0 1;2 2 0 0;2 2 0 1;2 3 0 0;2 3 0 1;3 2 0 0;3 2 0 1;3 3 0 0;3 3 0 1;3 3 0 2;3 3 1 0;3 3 1 1;3 4 0 0;3 4 0 1;4 3 0 0;4 3 0 1;4 3 0 2;4 3 1 0;4 3 1 1;4 4 0 0;4 4 0 1;4 4 0 2;4 4 1 0;4 4 1 1;5 4 0 0;5 4 0 1;5 4 0 2;5 4 1 0;5 4 1 1;	2205.79	1	34.3211	21.0782	58.915	9	0.01563	5.42807	0.52778	1.2	0	0	0	0	2.10478e-20	8.19007e-22	-1	0	8.19007e-22	sp|P06731|CEAM5_HUMAN	CEACAM5	665
without UV-1	CEA-TM3-noUV_1.3826.3826.3.0.dta	CEA-TM3-noUV_1.3826.3826.3.0.dta	CEA-TM3-noUV_1	3826	873.443	2547.05	849.687	3	1	JNSIVK		674.383	6 3 1 0	H(6)N(3)A(1)	(N(N(H(H)(H(H)(H(N(H(A))))))))	2255	0 1 0 0;0 2 0 0;1 2 0 0;2 2 0 0;3 2 0 0;3 3 0 0;4 2 0 0;4 3 0 0;4 3 1 0;5 2 0 0;5 3 0 0;5 3 1 0;6 3 0 0;	1872.65	1	31.5537	24.716	44.2523	7	0.01378	5.40846	0.6	1.4	0	0	0	0	2.98569e-17	9.09622e-19	-1	0	9.09622e-19	sp|P06731|CEAM5_HUMAN	CEACAM5	665
without UV-1	CEA-TM3-noUV_1.3925.3925.3.0.dta	CEA-TM3-noUV_1.3925.3925.3.0.dta	CEA-TM3-noUV_1	3925	894.353	2588.08	863.364	3	1	JNSIVK		674.383	5 4 1 0	H(5)N(4)A(1)	(N(N(H(H(N(H)))(H(N(H(A)))))))	2036	0 1 0 0;0 2 0 0;1 2 0 0;2 2 0 0;2 3 0 0;3 2 0 0;3 3 0 0;3 3 1 0;3 4 0 0;4 3 0 0;4 3 1 0;4 4 0 0;4 4 1 0;5 4 0 0;	1913.68	1	24.5856	18.3203	36.2212	7	0.01688	6.52086	0.625	1.2	0	0	0	0	1.70126e-15	4.34183e-17	-1	0	4.34183e-17	sp|P06731|CEAM5_HUMAN	CEACAM5	665
without UV-1	CEA-TM3-noUV_1.3967.3967.2.0.dta	CEA-TM3-noUV_1.3967.3967.2.0.dta	CEA-TM3-noUV_1	3967	903.064	2222.94	1111.97	2	1	JNSIVK		674.383	4 3 1 0	H(4)N(3)A(1)	(N(N(H(H)(H(N(H(A)))))))	2270	0 1 0 0;0 2 0 0;1 2 0 0;2 2 0 0;2 3 0 0;3 2 0 0;3 3 0 0;3 3 1 0;4 3 0 0;	1548.54	1	33.8033	32.6599	35.9268	7	0.01454	6.54289	0.81818	1.4	0	0	0	0	1.96069e-15	5.20563e-17	-1	0	5.20563e-17	sp|P06731|CEAM5_HUMAN	CEACAM5	665
without UV-1	CEA-TM3-noUV_1.3978.3978.3.0.dta	CEA-TM3-noUV_1.3978.3978.3.0.dta	CEA-TM3-noUV_1	3978	905.288	2791.15	931.056	3	1	JNSIVK		674.383	5 5 1 0	H(5)N(5)A(1)	(N(N(H(N)(H(N(H)))(H(N(H(A)))))))	2735	0 1 0 0;0 2 0 0;1 2 0 0;1 3 0 0;2 2 0 0;2 3 0 0;2 4 0 0;3 2 0 0;3 3 0 0;3 3 1 0;3 4 0 0;3 4 1 0;3 5 0 0;4 3 0 0;4 3 1 0;4 4 0 0;4 4 1 0;4 5 0 0;4 5 1 0;5 4 0 0;5 4 1 0;5 5 0 0;	2116.76	1	32.32	25.5526	44.8881	7	0.01493	5.34759	0.58333	1.4	0	0	0	0	2.15872e-17	6.94253e-19	-1	0	6.94253e-19	sp|P06731|CEAM5_HUMAN	CEACAM5	665
without UV-1	CEA-TM3-noUV_1.4080.4080.3.1.dta	CEA-TM3-noUV_1.4080.4080.3.1.dta	CEA-TM3-noUV_1	4080	923.443	2937.21	979.742	3	1	JNSIVK		674.383	5 5 1 1	H(5)N(5)A(1)F(1)	(N(F)(N(H(N)(H(N(H)))(H(N(H(A)))))))	1162	0 1 0 0;0 1 0 1;0 2 0 0;0 2 0 1;1 2 0 0;1 2 0 1;1 3 0 0;1 3 0 1;2 2 0 0;2 2 0 1;2 3 0 0;2 3 0 1;2 4 0 0;2 4 0 1;3 2 0 0;3 2 0 1;3 3 0 0;3 3 0 1;3 3 1 0;3 3 1 1;3 4 0 0;3 4 0 1;3 4 1 0;3 4 1 1;3 5 0 0;3 5 0 1;4 3 0 0;4 3 0 1;4 3 1 0;4 3 1 1;4 4 0 0;4 4 0 1;4 4 1 0;4 4 1 1;4 5 0 0;4 5 0 1;4 5 1 0;4 5 1 1;5 4 0 0;5 4 0 1;5 4 1 0;5 4 1 1;5 5 0 0;5 5 0 1;5 5 1 0;	2262.81	1	32.5844	9.86736	74.7732	9	0.01544	5.25674	0.53191	0.8	0	0	0	0	1.30821e-23	4.49002e-25	-1	0.00549149	0.00549149	sp|P06731|CEAM5_HUMAN	CEACAM5	665
without UV-1	CEA-TM3-noUV_1.4628.4628.3.1.dta	CEA-TM3-noUV_1.4628.4628.3.1.dta	CEA-TM3-noUV_1	4628	1031.5	3025.24	1009.08	3	1	JNSIVK		674.383	5 4 2 1	H(5)N(4)A(2)F(1)	(N(F)(N(H(H(N(H(A))))(H(N(H(A)))))))	226	0 1 0 0;0 1 0 1;0 2 0 0;0 2 0 1;1 2 0 0;1 2 0 1;2 2 0 0;2 2 0 1;2 3 0 0;2 3 0 1;3 2 0 0;3 2 0 1;3 3 0 0;3 3 0 1;3 3 1 0;3 3 1 1;3 4 0 0;3 4 0 1;4 3 0 0;4 3 0 1;4 3 1 0;4 3 1 1;4 4 0 0;4 4 0 1;4 4 1 0;4 4 1 1;5 4 0 0;5 4 0 1;5 4 1 0;5 4 1 1;5 4 2 0;	2350.83	1	31.5196	13.4619	65.0551	9	0.02409	7.96141	0.54545	1	0	0	0	0	1.16727e-21	4.77695e-23	-1	0	4.77695e-23	sp|P06731|CEAM5_HUMAN	CEACAM5	665
without UV-1	CEA-TM3-noUV_1.4630.4630.3.1.dta	CEA-TM3-noUV_1.4630.4630.3.1.dta	CEA-TM3-noUV_1	4630	1032.04	2879.18	960.397	3	1	JNSIVK		674.383	5 4 2 0	H(5)N(4)A(2)	(N(N(H(H(N(H(A))))(H(N(H(A)))))))	1791	0 1 0 0;0 2 0 0;1 2 0 0;2 2 0 0;2 3 0 0;3 2 0 0;3 3 0 0;3 3 1 0;3 4 0 0;4 3 0 0;4 3 1 0;4 4 0 0;4 4 1 0;5 4 0 0;5 4 1 0;	2204.77	1	27.1097	21.2237	38.041	7	0.0209	7.25936	0.64706	1.2	0	0	0	0	6.96937e-16	1.61195e-17	-1	0	1.61195e-17	sp|P06731|CEAM5_HUMAN	CEACAM5	665
without UV-1	CEA-TM3-noUV_1.4881.4881.2.0.dta	CEA-TM3-noUV_1.4881.4881.2.0.dta	CEA-TM3-noUV_1	4881	1085.05	2442.03	1221.52	2	1	LQLSNGJR		901.485	7 2 0 0	H(7)N(2)	(N(N(H(H(H))(H(H(H(H)))))))	1622	0 1 0 0;0 2 0 0;1 2 0 0;2 2 0 0;3 2 0 0;4 2 0 0;5 2 0 0;6 2 0 0;	1540.53	7	36.7286	8.66324	88.8501	7	0.01813	7.42383	1	0.35714	0	0	0	0	1.71001e-26	7.5137e-28	-1	0.00690388	0.00690388	sp|P13688|CEAM1_HUMAN;sp|P31997|CEAM8_HUMAN;sp|P06731|CEAM5_HUMAN;sp|P06731|CEAM5_HUMAN	CEACAM1;CEACAM8;CEACAM5;CEACAM5	197;197;197;553
without UV-1	CEA-TM3-noUV_1.4912.4912.2.0.dta	CEA-TM3-noUV_1.4912.4912.2.0.dta	CEA-TM3-noUV_1	4912	1091.58	2279.98	1140.49	2	1	LQLSNGJR		901.485	6 2 0 0	H(6)N(2)	(N(N(H(H(H))(H(H(H))))))	1628	0 1 0 0;0 2 0 0;1 2 0 0;2 2 0 0;3 2 0 0;4 2 0 0;5 2 0 0;	1378.48	7	40.4773	18.2581	81.7414	7	0.01713	7.51527	1	0.5	0	0	0	0	5.08734e-25	2.43103e-26	-1	0	2.43103e-26	sp|P13688|CEAM1_HUMAN;sp|P31997|CEAM8_HUMAN;sp|P06731|CEAM5_HUMAN;sp|P06731|CEAM5_HUMAN	CEACAM1;CEACAM8;CEACAM5;CEACAM5	197;197;197;553
without UV-1	CEA-TM3-noUV_1.4942.4942.2.0.dta	CEA-TM3-noUV_1.4942.4942.2.0.dta	CEA-TM3-noUV_1	4942	1097.8	2279.98	1140.49	2	1	LQLSNGJR		901.485	6 2 0 0	H(6)N(2)	(N(N(H(H(H))(H(H(H))))))	1628	0 1 0 0;0 2 0 0;1 2 0 0;2 2 0 0;3 2 0 0;4 2 0 0;5 2 0 0;	1378.48	7	45.9447	23.4784	87.668	7	0.01705	7.47931	1	0.64286	0	0	0	0	3.02339e-26	1.22893e-27	-1	0	1.22893e-27	sp|P13688|CEAM1_HUMAN;sp|P31997|CEAM8_HUMAN;sp|P06731|CEAM5_HUMAN;sp|P06731|CEAM5_HUMAN	CEACAM1;CEACAM8;CEACAM5;CEACAM5	197;197;197;553
without UV-1	CEA-TM3-noUV_1.4977.4977.2.0.dta	CEA-TM3-noUV_1.4977.4977.2.0.dta	CEA-TM3-noUV_1	4977	1105.02	2117.92	1059.46	2	1	LQLSNGJR		901.485	5 2 0 0	H(5)N(2)	(N(N(H(H)(H(H(H))))))	2249	0 1 0 0;0 2 0 0;1 2 0 0;2 2 0 0;3 2 0 0;4 2 0 0;	1216.42	7	55.8327	41.5942	82.2757	7	0.0123	5.80668	1	1	0	0	0	0	3.95422e-25	1.68411e-26	-1	0	1.68411e-26	sp|P13688|CEAM1_HUMAN;sp|P31997|CEAM8_HUMAN;sp|P06731|CEAM5_HUMAN;sp|P06731|CEAM5_HUMAN	CEACAM1;CEACAM8;CEACAM5;CEACAM5	197;197;197;553
without UV-1	CEA-TM3-noUV_1.5006.5006.2.0.dta	CEA-TM3-noUV_1.5006.5006.2.0.dta	CEA-TM3-noUV_1	5006	1111.01	2117.92	1059.46	2	1	LQLSNGJR		901.485	5 2 0 0	H(5)N(2)	(N(N(H(H)(H(H)(H)))))	2257	0 1 0 0;0 2 0 0;1 2 0 0;2 2 0 0;3 2 0 0;4 2 0 0;	1216.42	7	55.0925	32.8265	96.4436	7	0.01231	5.81046	1	0.64286	0	0	0	0	4.24737e-28	1.48809e-29	-1	0	1.48809e-29	sp|P13688|CEAM1_HUMAN;sp|P31997|CEAM8_HUMAN;sp|P06731|CEAM5_HUMAN;sp|P06731|CEAM5_HUMAN	CEACAM1;CEACAM8;CEACAM5;CEACAM5	197;197;197;553
without UV-1	CEA-TM3-noUV_1.5014.5014.3.0.dta	CEA-TM3-noUV_1.5014.5014.3.0.dta	CEA-TM3-noUV_1	5014	1112.63	1955.86	652.626	3	1	LQLSNGJR		901.485	4 2 0 0	H(4)N(2)	(N(N(H(H)(H)(H))))	2289	0 1 0 0;0 2 0 0;1 2 0 0;2 2 0 0;3 2 0 0;	1054.37	7	41.9137	31.2254	61.7635	7	0.00916	4.68413	1	0.78571	0	0	0	0	5.45392e-21	2.09361e-22	-1	0	2.09361e-22	sp|P13688|CEAM1_HUMAN;sp|P31997|CEAM8_HUMAN;sp|P06731|CEAM5_HUMAN;sp|P06731|CEAM5_HUMAN	CEACAM1;CEACAM8;CEACAM5;CEACAM5	197;197;197;553
without UV-1	CEA-TM3-noUV_1.5039.5039.2.0.dta	CEA-TM3-noUV_1.5039.5039.2.0.dta	CEA-TM3-noUV_1	5039	1117.54	2117.92	1059.46	2	1	LQLSNGJR		901.485	5 2 0 0	H(5)N(2)	(N(N(H(H)(H(H(H))))))	2249	0 1 0 0;0 2 0 0;1 2 0 0;2 2 0 0;3 2 0 0;4 2 0 0;	1216.42	7	52.19	30.5757	92.3309	7	0.0123	5.80763	1	0.71429	0	0	0	0	3.16119e-27	8.64015e-29	-1	0	8.64015e-29	sp|P13688|CEAM1_HUMAN;sp|P31997|CEAM8_HUMAN;sp|P06731|CEAM5_HUMAN;sp|P06731|CEAM5_HUMAN	CEACAM1;CEACAM8;CEACAM5;CEACAM5	197;197;197;553
without UV-1	CEA-TM3-noUV_1.5073.5073.2.1.dta	CEA-TM3-noUV_1.5073.5073.2.1.dta	CEA-TM3-noUV_1	5073	1124.8	2117.92	1059.46	2	1	LQLSNGJR		901.485	5 2 0 0	H(5)N(2)	(N(N(H(H)(H(H(H))))))	2249	0 1 0 0;0 2 0 0;1 2 0 0;2 2 0 0;3 2 0 0;4 2 0 0;	1216.42	7	34.3856	15.0891	70.222	7	0.01231	5.8114	1	0.5	0	0	0	0	1.06715e-22	3.33815e-24	-1	0	3.33815e-24	sp|P13688|CEAM1_HUMAN;sp|P31997|CEAM8_HUMAN;sp|P06731|CEAM5_HUMAN;sp|P06731|CEAM5_HUMAN	CEACAM1;CEACAM8;CEACAM5;CEACAM5	197;197;197;553
without UV-1	CEA-TM3-noUV_1.5108.5108.2.0.dta	CEA-TM3-noUV_1.5108.5108.2.0.dta	CEA-TM3-noUV_1	5108	1131.88	1955.87	978.437	2	1	LQLSNGJR		901.485	4 2 0 0	H(4)N(2)	(N(N(H(H)(H(H)))))	2258	0 1 0 0;0 2 0 0;1 2 0 0;2 2 0 0;3 2 0 0;	1054.37	7	42.605	28.6712	68.4822	7	0.0114	5.83042	1	0.64286	0	0	0	0	2.38226e-22	8.8481e-24	-1	0	8.8481e-24	sp|P13688|CEAM1_HUMAN;sp|P31997|CEAM8_HUMAN;sp|P06731|CEAM5_HUMAN;sp|P06731|CEAM5_HUMAN	CEACAM1;CEACAM8;CEACAM5;CEACAM5	197;197;197;553
without UV-1	CEA-TM3-noUV_1.5164.5164.2.1.dta	CEA-TM3-noUV_1.5164.5164.2.1.dta	CEA-TM3-noUV_1	5164	1143.99	2175.93	1088.47	2	1	LQLSNDJR		959.49	5 2 0 0	H(5)N(2)	(N(N(H(H)(H(H)(H)))))	2257	0 1 0 0;0 2 0 0;1 2 0 0;2 2 0 0;3 2 0 0;4 2 0 0;	1216.42	7	39.7498	22.3919	71.986	7	0.01781	8.18366	1	0.64286	0	0	0	0	4.73238e-23	1.69727e-24	-1	0	1.69727e-24	sp|P06731|CEAM5_HUMAN	CEACAM5	375
without UV-1	CEA-TM3-noUV_1.5194.5194.2.0.dta	CEA-TM3-noUV_1.5194.5194.2.0.dta	CEA-TM3-noUV_1	5194	1150.77	2175.93	1088.47	2	1	LQLSNDJR		959.49	5 2 0 0	H(5)N(2)	(N(N(H(H)(H(H)(H)))))	2257	0 1 0 0;0 2 0 0;1 2 0 0;2 2 0 0;3 2 0 0;4 2 0 0;	1216.42	7	45.538	29.895	74.5893	7	0.01781	8.18366	1	0.78571	0	0	0	0	1.42417e-23	5.33106e-25	-1	0	5.33106e-25	sp|P06731|CEAM5_HUMAN	CEACAM5	375
without UV-1	CEA-TM3-noUV_1.5257.5257.2.0.dta	CEA-TM3-noUV_1.5257.5257.2.0.dta	CEA-TM3-noUV_1	5257	1166.25	2013.88	1007.44	2	1	LQLSNDJR		959.49	4 2 0 0	H(4)N(2)	(N(N(H(H)(H)(H))))	2289	0 1 0 0;0 2 0 0;1 2 0 0;2 2 0 0;3 2 0 0;	1054.37	7	29.0456	15.8235	53.6007	7	0.0156	7.74552	1	0.57143	0	0	0	0	2.74831e-19	1.13259e-20	-1	0	1.13259e-20	sp|P06731|CEAM5_HUMAN	CEACAM5	375
without UV-1	CEA-TM3-noUV_1.5268.5268.3.0.dta	CEA-TM3-noUV_1.5268.5268.3.0.dta	CEA-TM3-noUV_1	5268	1169.02	2420.03	807.35	3	1	LQLSNDJR		959.49	4 4 0 0	H(4)N(4)	(N(N(H(H)(N)(H(N(H))))))	2316	0 1 0 0;0 2 0 0;1 2 0 0;1 3 0 0;2 2 0 0;2 3 0 0;2 4 0 0;3 2 0 0;3 3 0 0;3 4 0 0;4 3 0 0;	1460.53	7	23.0544	8.55636	49.9793	7	0.01564	6.46208	0.76923	0.42857	0	0	0	0	1.64917e-18	5.32987e-20	-1	0.00741133	0.00741133	sp|P06731|CEAM5_HUMAN	CEACAM5	375
without UV-1	CEA-TM3-noUV_1.5298.5298.2.0.dta	CEA-TM3-noUV_1.5298.5298.2.0.dta	CEA-TM3-noUV_1	5298	1176.27	2257.99	1129.5	2	1	LQLSNDJR		959.49	3 4 0 0	H(3)N(4)	(N(N(H(H)(N)(H(N)))))	2323	0 1 0 0;0 2 0 0;1 2 0 0;1 3 0 0;2 2 0 0;2 3 0 0;2 4 0 0;3 2 0 0;3 3 0 0;	1298.48	7	35.6751	8.34574	86.4296	7	0.01993	8.82684	1	0.35714	0	0	0	0	5.48017e-26	2.26914e-27	-1	0.00836383	0.00836383	sp|P06731|CEAM5_HUMAN	CEACAM5	375
without UV-1	CEA-TM3-noUV_1.5317.5317.2.0.dta	CEA-TM3-noUV_1.5317.5317.2.0.dta	CEA-TM3-noUV_1	5317	1180.53	1851.82	926.414	2	1	LQLSNDJR		959.49	3 2 0 0	H(3)N(2)	(N(N(H(H)(H))))	2291	0 1 0 0;0 2 0 0;1 2 0 0;2 2 0 0;	892.317	7	44.7441	37.6378	57.9415	6	0.01222	6.59889	1	0.92857	0	0	0	0	3.3529e-20	1.41352e-21	-1	0	1.41352e-21	sp|P06731|CEAM5_HUMAN	CEACAM5	375
without UV-1	CEA-TM3-noUV_1.9224.9224.4.2.dta	CEA-TM3-noUV_1.9224.9224.4.2.dta	CEA-TM3-noUV_1	9224	2093.68	3757.79	940.203	4	1	TITVSAELPKPSISSJNSKPVEDK		2541.34	5 2 0 0	H(5)N(2)	(N(N(H(H(H))(H(H)))))	1637	0 1 0 0;0 2 0 0;1 2 0 0;2 2 0 0;3 2 0 0;4 2 0 0;	1216.42	16	23.7538	15.6906	38.7283	7	0.0249	6.62653	1	0.26087	0	0	0	0	4.94691e-16	1.12769e-17	-1	0	1.12769e-17	sp|P06731|CEAM5_HUMAN	CEACAM5	508
without UV-1	CEA-TM3-noUV_1.9257.9257.4.1.dta	CEA-TM3-noUV_1.9257.9257.4.1.dta	CEA-TM3-noUV_1	9257	2102.3	3757.79	940.203	4	1	TITVSAELPKPSISSJNSKPVEDK		2541.34	5 2 0 0	H(5)N(2)	(N(N(H(H)(H(H(H))))))	2249	0 1 0 0;0 2 0 0;1 2 0 0;2 2 0 0;3 2 0 0;4 2 0 0;	1216.42	16	19.0148	15.8397	24.9114	6	0.02513	6.6872	0.875	0.28261	0	0	0	0	2.55758e-13	5.89186e-15	-1	0	5.89186e-15	sp|P06731|CEAM5_HUMAN	CEACAM5	508
without UV-1	CEA-TM3-noUV_1.11958.11958.3.0.dta	CEA-TM3-noUV_1.11958.11958.3.0.dta	CEA-TM3-noUV_1	11958	2789.43	3020.35	1007.46	3	1	TLTLFJVTR		1064.61	4 5 0 2	H(4)N(5)F(2)	(N(F)(N(H(N)(H(N(H)))(H(N(F))))))	1159	0 1 0 0;0 1 0 1;0 2 0 0;0 2 0 1;1 2 0 0;1 2 0 1;1 3 0 0;1 3 0 1;2 2 0 0;2 2 0 1;2 3 0 0;2 3 0 1;2 3 0 2;2 4 0 0;2 4 0 1;2 4 0 2;3 2 0 0;3 2 0 1;3 3 0 0;3 3 0 1;3 3 0 2;3 4 0 0;3 4 0 1;3 4 0 2;3 5 0 0;3 5 0 1;3 5 0 2;4 3 0 0;4 3 0 1;4 4 0 0;4 4 0 1;4 4 0 2;4 5 0 0;4 5 0 1;	1955.72	6	48.1358	11.654	115.888	9	0.02066	6.8387	0.63889	0.5625	0	0	0	0	3.35876e-32	1.376e-33	-1	0.00292569	0.00292569	sp|P06731|CEAM5_HUMAN;sp|P06731|CEAM5_HUMAN	CEACAM5;CEACAM5	204;560
without UV-1	CEA-TM3-noUV_1.11971.11971.3.0.dta	CEA-TM3-noUV_1.11971.11971.3.0.dta	CEA-TM3-noUV_1	11971	2792.92	3036.35	1012.79	3	1	TLTLFJVTR		1064.61	5 5 0 1	H(5)N(5)F(1)	(N(F)(N(H(N)(H(N(H)))(H(N(H))))))	1175	0 1 0 0;0 1 0 1;0 2 0 0;0 2 0 1;1 2 0 0;1 2 0 1;1 3 0 0;1 3 0 1;2 2 0 0;2 2 0 1;2 3 0 0;2 3 0 1;2 4 0 0;2 4 0 1;3 2 0 0;3 2 0 1;3 3 0 0;3 3 0 1;3 4 0 0;3 4 0 1;3 5 0 0;3 5 0 1;4 3 0 0;4 3 0 1;4 4 0 0;4 4 0 1;4 5 0 0;4 5 0 1;5 4 0 0;5 4 0 1;5 5 0 0;	1971.72	6	54.5874	13.0192	131.785	9	0.01953	6.43098	0.72727	0.5625	0	0	0	0	1.78442e-35	1.20764e-36	-1	0.000640615	0.000640615	sp|P06731|CEAM5_HUMAN;sp|P06731|CEAM5_HUMAN	CEACAM5;CEACAM5	204;560
without UV-1	CEA-TM3-noUV_1.11980.11980.3.0.dta	CEA-TM3-noUV_1.11980.11980.3.0.dta	CEA-TM3-noUV_1	11980	2795.32	3020.35	1007.46	3	1	TLTLFJVTR		1064.61	4 5 0 2	H(4)N(5)F(2)	(N(F)(N(H(N)(H(N(H)))(H(N(F))))))	1159	0 1 0 0;0 1 0 1;0 2 0 0;0 2 0 1;1 2 0 0;1 2 0 1;1 3 0 0;1 3 0 1;2 2 0 0;2 2 0 1;2 3 0 0;2 3 0 1;2 3 0 2;2 4 0 0;2 4 0 1;2 4 0 2;3 2 0 0;3 2 0 1;3 3 0 0;3 3 0 1;3 3 0 2;3 4 0 0;3 4 0 1;3 4 0 2;3 5 0 0;3 5 0 1;3 5 0 2;4 3 0 0;4 3 0 1;4 4 0 0;4 4 0 1;4 4 0 2;4 5 0 0;4 5 0 1;	1955.72	6	49.2552	9.11629	123.799	9	0.01927	6.38081	0.66667	0.5	0	0	0	0	7.72504e-34	4.62607e-35	-1	0.00641711	0.00641711	sp|P06731|CEAM5_HUMAN;sp|P06731|CEAM5_HUMAN	CEACAM5;CEACAM5	204;560
without UV-1	CEA-TM3-noUV_1.12002.12002.3.0.dta	CEA-TM3-noUV_1.12002.12002.3.0.dta	CEA-TM3-noUV_1	12002	2801.02	3036.35	1012.79	3	1	TLTLFJVTR		1064.61	5 5 0 1	H(5)N(5)F(1)	(N(F)(N(H(N)(H(N(H)))(H(N(H))))))	1175	0 1 0 0;0 1 0 1;0 2 0 0;0 2 0 1;1 2 0 0;1 2 0 1;1 3 0 0;1 3 0 1;2 2 0 0;2 2 0 1;2 3 0 0;2 3 0 1;2 4 0 0;2 4 0 1;3 2 0 0;3 2 0 1;3 3 0 0;3 3 0 1;3 4 0 0;3 4 0 1;3 5 0 0;3 5 0 1;4 3 0 0;4 3 0 1;4 4 0 0;4 4 0 1;4 5 0 0;4 5 0 1;5 4 0 0;5 4 0 1;5 5 0 0;	1971.72	6	51.7663	10.1146	129.119	9	0.01947	6.41319	0.66667	0.5	0	0	0	0	6.2518e-35	4.01119e-36	-1	0.00508475	0.00508475	sp|P06731|CEAM5_HUMAN;sp|P06731|CEAM5_HUMAN	CEACAM5;CEACAM5	204;560
without UV-1	CEA-TM3-noUV_1.12003.12003.3.0.dta	CEA-TM3-noUV_1.12003.12003.3.0.dta	CEA-TM3-noUV_1	12003	2801.29	3020.35	1007.46	3	1	TLTLFJVTR		1064.61	4 5 0 2	H(4)N(5)F(2)	(N(F)(N(H(N)(H(N(H)))(H(N(F))))))	1159	0 1 0 0;0 1 0 1;0 2 0 0;0 2 0 1;1 2 0 0;1 2 0 1;1 3 0 0;1 3 0 1;2 2 0 0;2 2 0 1;2 3 0 0;2 3 0 1;2 3 0 2;2 4 0 0;2 4 0 1;2 4 0 2;3 2 0 0;3 2 0 1;3 3 0 0;3 3 0 1;3 3 0 2;3 4 0 0;3 4 0 1;3 4 0 2;3 5 0 0;3 5 0 1;3 5 0 2;4 3 0 0;4 3 0 1;4 4 0 0;4 4 0 1;4 4 0 2;4 5 0 0;4 5 0 1;	1955.72	6	51.4525	11.3648	125.901	9	0.01895	6.27255	0.66667	0.5625	0	0	0	0	2.85486e-34	1.7429e-35	-1	0.00292569	0.00292569	sp|P06731|CEAM5_HUMAN;sp|P06731|CEAM5_HUMAN	CEACAM5;CEACAM5	204;560
without UV-1	CEA-TM3-noUV_1.12016.12016.3.0.dta	CEA-TM3-noUV_1.12016.12016.3.0.dta	CEA-TM3-noUV_1	12016	2804.64	2874.29	958.769	3	1	TLTLFJVTR		1064.61	4 5 0 1	H(4)N(5)F(1)	(N(F)(N(H(N)(H(N))(H(N(H))))))	1333	0 1 0 0;0 1 0 1;0 2 0 0;0 2 0 1;1 2 0 0;1 2 0 1;1 3 0 0;1 3 0 1;2 2 0 0;2 2 0 1;2 3 0 0;2 3 0 1;2 4 0 0;2 4 0 1;3 2 0 0;3 2 0 1;3 3 0 0;3 3 0 1;3 4 0 0;3 4 0 1;3 5 0 0;3 5 0 1;4 3 0 0;4 3 0 1;4 4 0 0;4 4 0 1;4 5 0 0;	1809.67	6	38.6482	11.5503	88.9729	9	0.0151	5.25386	0.62069	0.625	0	0	0	0	1.61151e-26	6.56787e-28	-1	0.00292569	0.00292569	sp|P06731|CEAM5_HUMAN;sp|P06731|CEAM5_HUMAN	CEACAM5;CEACAM5	204;560
without UV-1	CEA-TM3-noUV_1.12024.12024.3.1.dta	CEA-TM3-noUV_1.12024.12024.3.1.dta	CEA-TM3-noUV_1	12024	2806.77	3036.35	1012.79	3	1	TLTLFJVTR		1064.61	5 5 0 1	H(5)N(5)F(1)	(N(F)(N(H(N)(H(N(H)))(H(N(H))))))	1175	0 1 0 0;0 1 0 1;0 2 0 0;0 2 0 1;1 2 0 0;1 2 0 1;1 3 0 0;1 3 0 1;2 2 0 0;2 2 0 1;2 3 0 0;2 3 0 1;2 4 0 0;2 4 0 1;3 2 0 0;3 2 0 1;3 3 0 0;3 3 0 1;3 4 0 0;3 4 0 1;3 5 0 0;3 5 0 1;4 3 0 0;4 3 0 1;4 4 0 0;4 4 0 1;4 5 0 0;4 5 0 1;5 4 0 0;5 4 0 1;5 5 0 0;	1971.72	6	47.1922	11.0144	114.38	9	0.01945	6.40628	0.69697	0.5625	0	0	0	0	6.92951e-32	3.47479e-33	-1	0.00292569	0.00292569	sp|P06731|CEAM5_HUMAN;sp|P06731|CEAM5_HUMAN	CEACAM5;CEACAM5	204;560
without UV-1	CEA-TM3-noUV_1.12047.12047.3.0.dta	CEA-TM3-noUV_1.12047.12047.3.0.dta	CEA-TM3-noUV_1	12047	2812.65	2874.29	958.769	3	1	TLTLFJVTR		1064.61	4 5 0 1	H(4)N(5)F(1)	(N(F)(N(H(N)(H(N))(H(N(H))))))	1333	0 1 0 0;0 1 0 1;0 2 0 0;0 2 0 1;1 2 0 0;1 2 0 1;1 3 0 0;1 3 0 1;2 2 0 0;2 2 0 1;2 3 0 0;2 3 0 1;2 4 0 0;2 4 0 1;3 2 0 0;3 2 0 1;3 3 0 0;3 3 0 1;3 4 0 0;3 4 0 1;3 5 0 0;3 5 0 1;4 3 0 0;4 3 0 1;4 4 0 0;4 4 0 1;4 5 0 0;	1809.67	6	45.9955	11.6571	109.767	9	0.0151	5.2549	0.68966	0.625	0	0	0	0	6.41431e-31	2.93013e-32	-1	0.00292569	0.00292569	sp|P06731|CEAM5_HUMAN;sp|P06731|CEAM5_HUMAN	CEACAM5;CEACAM5	204;560
without UV-1	CEA-TM3-noUV_1.12081.12081.3.0.dta	CEA-TM3-noUV_1.12081.12081.3.0.dta	CEA-TM3-noUV_1	12081	2821.45	2874.29	958.769	3	1	TLTLFJVTR		1064.61	4 5 0 1	H(4)N(5)F(1)	(N(F)(N(H(N)(H(N))(H(N(H))))))	1333	0 1 0 0;0 1 0 1;0 2 0 0;0 2 0 1;1 2 0 0;1 2 0 1;1 3 0 0;1 3 0 1;2 2 0 0;2 2 0 1;2 3 0 0;2 3 0 1;2 4 0 0;2 4 0 1;3 2 0 0;3 2 0 1;3 3 0 0;3 3 0 1;3 4 0 0;3 4 0 1;3 5 0 0;3 5 0 1;4 3 0 0;4 3 0 1;4 4 0 0;4 4 0 1;4 5 0 0;	1809.67	6	58.0521	16.508	135.205	9	0.0151	5.25386	0.75862	0.625	0	0	0	0	3.59048e-36	2.16497e-37	-1	0	2.16497e-37	sp|P06731|CEAM5_HUMAN;sp|P06731|CEAM5_HUMAN	CEACAM5;CEACAM5	204;560
without UV-1	CEA-TM3-noUV_1.12096.12096.3.0.dta	CEA-TM3-noUV_1.12096.12096.3.0.dta	CEA-TM3-noUV_1	12096	2825.2	2671.21	891.075	3	1	TLTLFJVTR		1064.61	4 4 0 1	H(4)N(4)F(1)	(N(F)(N(H(H)(N)(H(N(H))))))	746	0 1 0 0;0 1 0 1;0 2 0 0;0 2 0 1;1 2 0 0;1 2 0 1;1 3 0 0;1 3 0 1;2 2 0 0;2 2 0 1;2 3 0 0;2 3 0 1;2 4 0 0;2 4 0 1;3 2 0 0;3 2 0 1;3 3 0 0;3 3 0 1;3 4 0 0;3 4 0 1;4 3 0 0;4 3 0 1;4 4 0 0;	1606.59	6	28.1595	9.35971	63.0734	9	0.01298	4.85834	0.64	0.4375	0	0	0	0	2.94655e-21	1.24746e-22	-1	0.00549149	0.00549149	sp|P06731|CEAM5_HUMAN;sp|P06731|CEAM5_HUMAN	CEACAM5;CEACAM5	204;560
without UV-1	CEA-TM3-noUV_1.12117.12117.3.1.dta	CEA-TM3-noUV_1.12117.12117.3.1.dta	CEA-TM3-noUV_1	12117	2830.61	2874.29	958.769	3	1	TLTLFJVTR		1064.61	4 5 0 1	H(4)N(5)F(1)	(N(F)(N(H(N)(H(N))(H(N(H))))))	1333	0 1 0 0;0 1 0 1;0 2 0 0;0 2 0 1;1 2 0 0;1 2 0 1;1 3 0 0;1 3 0 1;2 2 0 0;2 2 0 1;2 3 0 0;2 3 0 1;2 4 0 0;2 4 0 1;3 2 0 0;3 2 0 1;3 3 0 0;3 3 0 1;3 4 0 0;3 4 0 1;3 5 0 0;3 5 0 1;4 3 0 0;4 3 0 1;4 4 0 0;4 4 0 1;4 5 0 0;	1809.67	6	44.7409	11.5244	106.429	9	0.01509	5.24864	0.68966	0.5625	0	0	0	0	3.24048e-30	1.71875e-31	-1	0.00292569	0.00292569	sp|P06731|CEAM5_HUMAN;sp|P06731|CEAM5_HUMAN	CEACAM5;CEACAM5	204;560
without UV-1	CEA-TM3-noUV_1.12134.12134.3.0.dta	CEA-TM3-noUV_1.12134.12134.3.0.dta	CEA-TM3-noUV_1	12134	2834.86	2712.24	904.751	3	1	TLTLFJVTR		1064.61	3 5 0 1	H(3)N(5)F(1)	(N(F)(N(H(N)(H(N))(H(N)))))	1341	0 1 0 0;0 1 0 1;0 2 0 0;0 2 0 1;1 2 0 0;1 2 0 1;1 3 0 0;1 3 0 1;2 2 0 0;2 2 0 1;2 3 0 0;2 3 0 1;2 4 0 0;2 4 0 1;3 2 0 0;3 2 0 1;3 3 0 0;3 3 0 1;3 4 0 0;3 4 0 1;3 5 0 0;	1647.61	6	60.4753	17.6558	139.997	9	0.01445	5.32864	0.91304	0.625	0	0	0	0	3.82876e-37	2.08249e-38	-1	0	2.08249e-38	sp|P06731|CEAM5_HUMAN;sp|P06731|CEAM5_HUMAN	CEACAM5;CEACAM5	204;560
without UV-1	CEA-TM3-noUV_1.12157.12157.3.0.dta	CEA-TM3-noUV_1.12157.12157.3.0.dta	CEA-TM3-noUV_1	12157	2840.86	2712.24	904.751	3	1	TLTLFJVTR		1064.61	3 5 0 1	H(3)N(5)F(1)	(N(F)(N(H(N)(H(N))(H(N)))))	1341	0 1 0 0;0 1 0 1;0 2 0 0;0 2 0 1;1 2 0 0;1 2 0 1;1 3 0 0;1 3 0 1;2 2 0 0;2 2 0 1;2 3 0 0;2 3 0 1;2 4 0 0;2 4 0 1;3 2 0 0;3 2 0 1;3 3 0 0;3 3 0 1;3 4 0 0;3 4 0 1;3 5 0 0;	1647.61	6	50.6914	13.385	119.975	9	0.01444	5.32422	0.82609	0.5625	0	0	0	0	4.75882e-33	2.69538e-34	-1	0	2.69538e-34	sp|P06731|CEAM5_HUMAN;sp|P06731|CEAM5_HUMAN	CEACAM5;CEACAM5	204;560
without UV-1	CEA-TM3-noUV_1.12214.12214.2.0.dta	CEA-TM3-noUV_1.12214.12214.2.0.dta	CEA-TM3-noUV_1	12214	2855.36	2509.16	1255.08	2	1	TLTLFJVTR		1064.61	3 4 0 1	H(3)N(4)F(1)	(N(F)(N(H(H)(N)(H(N)))))	753	0 1 0 0;0 1 0 1;0 2 0 0;0 2 0 1;1 2 0 0;1 2 0 1;1 3 0 0;1 3 0 1;2 2 0 0;2 2 0 1;2 3 0 0;2 3 0 1;2 4 0 0;2 4 0 1;3 2 0 0;3 2 0 1;3 3 0 0;3 3 0 1;3 4 0 0;	1444.53	6	47.3579	9.28249	118.069	9	0.01583	6.30692	0.85714	0.5	0	0	0	0	1.18174e-32	6.69208e-34	-1	0.00641711	0.00641711	sp|P06731|CEAM5_HUMAN;sp|P06731|CEAM5_HUMAN	CEACAM5;CEACAM5	204;560
without UV-1	CEA-TM3-noUV_1.12220.12220.2.0.dta	CEA-TM3-noUV_1.12220.12220.2.0.dta	CEA-TM3-noUV_1	12220	2857	2281.05	1141.03	2	1	TLTLFJVTR		1064.61	5 2 0 0	H(5)N(2)	(N(N(H(H)(H(H(H))))))	2249	0 1 0 0;0 2 0 0;1 2 0 0;2 2 0 0;3 2 0 0;4 2 0 0;	1216.42	6	36.8807	25.2128	58.5496	7	0.01375	6.02973	1	0.8125	0	0	0	0	2.50608e-20	9.84595e-22	-1	0	9.84595e-22	sp|P06731|CEAM5_HUMAN;sp|P06731|CEAM5_HUMAN	CEACAM5;CEACAM5	204;560
without UV-1	CEA-TM3-noUV_1.12245.12245.2.0.dta	CEA-TM3-noUV_1.12245.12245.2.0.dta	CEA-TM3-noUV_1	12245	2863.19	2281.05	1141.03	2	1	TLTLFJVTR		1064.61	5 2 0 0	H(5)N(2)	(N(N(H(H)(H(H)(H)))))	2257	0 1 0 0;0 2 0 0;1 2 0 0;2 2 0 0;3 2 0 0;4 2 0 0;	1216.42	6	57.4755	48.6678	73.8325	7	0.01375	6.02797	1	1.0625	0	0	0	0	2.01972e-23	7.58253e-25	-1	0	7.58253e-25	sp|P06731|CEAM5_HUMAN;sp|P06731|CEAM5_HUMAN	CEACAM5;CEACAM5	204;560
without UV-1	CEA-TM3-noUV_1.12277.12277.2.0.dta	CEA-TM3-noUV_1.12277.12277.2.0.dta	CEA-TM3-noUV_1	12277	2871.34	2281.05	1141.03	2	1	TLTLFJVTR		1064.61	5 2 0 0	H(5)N(2)	(N(N(H(H)(H(H(H))))))	2249	0 1 0 0;0 2 0 0;1 2 0 0;2 2 0 0;3 2 0 0;4 2 0 0;	1216.42	6	46.6033	35.9686	66.3533	7	0.01377	6.03499	1	0.9375	0	0	0	0	6.38374e-22	2.48968e-23	-1	0	2.48968e-23	sp|P06731|CEAM5_HUMAN;sp|P06731|CEAM5_HUMAN	CEACAM5;CEACAM5	204;560
without UV-1	CEA-TM3-noUV_1.12299.12299.2.0.dta	CEA-TM3-noUV_1.12299.12299.2.0.dta	CEA-TM3-noUV_1	12299	2877.04	2281.05	1141.03	2	1	TLTLFJVTR		1064.61	5 2 0 0	H(5)N(2)	(N(N(H(H)(H(H(H))))))	2249	0 1 0 0;0 2 0 0;1 2 0 0;2 2 0 0;3 2 0 0;4 2 0 0;	1216.42	6	21.5466	8.89973	45.0337	7	0.01377	6.03499	1	0.4375	0	0	0	0	2.00431e-17	6.19024e-19	-1	0.00641711	0.00641711	sp|P06731|CEAM5_HUMAN;sp|P06731|CEAM5_HUMAN	CEACAM5;CEACAM5	204;560
without UV-1	CEA-TM3-noUV_1.12959.12959.3.0.dta	CEA-TM3-noUV_1.12959.12959.3.0.dta	CEA-TM3-noUV_1	12959	3048.41	3327.45	1109.82	3	1	TLTLFJVTR		1064.61	5 5 1 1	H(5)N(5)A(1)F(1)	(N(F)(N(H(N)(H(N(H)))(H(N(H(A)))))))	1162	0 1 0 0;0 1 0 1;0 2 0 0;0 2 0 1;1 2 0 0;1 2 0 1;1 3 0 0;1 3 0 1;2 2 0 0;2 2 0 1;2 3 0 0;2 3 0 1;2 4 0 0;2 4 0 1;3 2 0 0;3 2 0 1;3 3 0 0;3 3 0 1;3 3 1 0;3 3 1 1;3 4 0 0;3 4 0 1;3 4 1 0;3 4 1 1;3 5 0 0;3 5 0 1;4 3 0 0;4 3 0 1;4 3 1 0;4 3 1 1;4 4 0 0;4 4 0 1;4 4 1 0;4 4 1 1;4 5 0 0;4 5 0 1;4 5 1 0;4 5 1 1;5 4 0 0;5 4 0 1;5 4 1 0;5 4 1 1;5 5 0 0;5 5 0 1;5 5 1 0;	2262.81	6	55.5765	13.0443	134.565	9	0.02309	6.939	0.53191	0.5625	0	0	0	0	4.84647e-36	2.87844e-37	-1	0.000640615	0.000640615	sp|P06731|CEAM5_HUMAN;sp|P06731|CEAM5_HUMAN	CEACAM5;CEACAM5	204;560
without UV-1	CEA-TM3-noUV_1.12981.12981.3.0.dta	CEA-TM3-noUV_1.12981.12981.3.0.dta	CEA-TM3-noUV_1	12981	3054.06	3327.45	1109.82	3	1	TLTLFJVTR		1064.61	5 5 1 1	H(5)N(5)A(1)F(1)	(N(F)(N(H(N)(H(N(H)))(H(N(H(A)))))))	1162	0 1 0 0;0 1 0 1;0 2 0 0;0 2 0 1;1 2 0 0;1 2 0 1;1 3 0 0;1 3 0 1;2 2 0 0;2 2 0 1;2 3 0 0;2 3 0 1;2 4 0 0;2 4 0 1;3 2 0 0;3 2 0 1;3 3 0 0;3 3 0 1;3 3 1 0;3 3 1 1;3 4 0 0;3 4 0 1;3 4 1 0;3 4 1 1;3 5 0 0;3 5 0 1;4 3 0 0;4 3 0 1;4 3 1 0;4 3 1 1;4 4 0 0;4 4 0 1;4 4 1 0;4 4 1 1;4 5 0 0;4 5 0 1;4 5 1 0;4 5 1 1;5 4 0 0;5 4 0 1;5 4 1 0;5 4 1 1;5 5 0 0;5 5 0 1;5 5 1 0;	2262.81	6	58.2866	13.3804	141.684	9	0.02314	6.95433	0.53191	0.5625	0	0	0	0	1.74499e-37	9.11262e-39	-1	0	9.11262e-39	sp|P06731|CEAM5_HUMAN;sp|P06731|CEAM5_HUMAN	CEACAM5;CEACAM5	204;560
without UV-1	CEA-TM3-noUV_1.13003.13003.3.0.dta	CEA-TM3-noUV_1.13003.13003.3.0.dta	CEA-TM3-noUV_1	13003	3059.65	3327.45	1109.82	3	1	TLTLFJVTR		1064.61	5 5 1 1	H(5)N(5)A(1)F(1)	(N(F)(N(H(N)(H(N(H)))(H(N(H(A)))))))	1162	0 1 0 0;0 1 0 1;0 2 0 0;0 2 0 1;1 2 0 0;1 2 0 1;1 3 0 0;1 3 0 1;2 2 0 0;2 2 0 1;2 3 0 0;2 3 0 1;2 4 0 0;2 4 0 1;3 2 0 0;3 2 0 1;3 3 0 0;3 3 0 1;3 3 1 0;3 3 1 1;3 4 0 0;3 4 0 1;3 4 1 0;3 4 1 1;3 5 0 0;3 5 0 1;4 3 0 0;4 3 0 1;4 3 1 0;4 3 1 1;4 4 0 0;4 4 0 1;4 4 1 0;4 4 1 1;4 5 0 0;4 5 0 1;4 5 1 0;4 5 1 1;5 4 0 0;5 4 0 1;5 4 1 0;5 4 1 1;5 5 0 0;5 5 0 1;5 5 1 0;	2262.81	6	53.5584	8.35108	137.515	9	0.02315	6.95613	0.55319	0.5	0	0	0	0	1.21946e-36	7.25442e-38	-1	0.00836383	0.00836383	sp|P06731|CEAM5_HUMAN;sp|P06731|CEAM5_HUMAN	CEACAM5;CEACAM5	204;560
without UV-1	CEA-TM3-noUV_1.13014.13014.3.0.dta	CEA-TM3-noUV_1.13014.13014.3.0.dta	CEA-TM3-noUV_1	13014	3062.46	3124.37	1042.13	3	1	TLTLFJVTR		1064.61	5 4 1 1	H(5)N(4)A(1)F(1)	(N(F)(N(H(H(N(H)))(H(N(H(A)))))))	490	0 1 0 0;0 1 0 1;0 2 0 0;0 2 0 1;1 2 0 0;1 2 0 1;2 2 0 0;2 2 0 1;2 3 0 0;2 3 0 1;3 2 0 0;3 2 0 1;3 3 0 0;3 3 0 1;3 3 1 0;3 3 1 1;3 4 0 0;3 4 0 1;4 3 0 0;4 3 0 1;4 3 1 0;4 3 1 1;4 4 0 0;4 4 0 1;4 4 1 0;4 4 1 1;5 4 0 0;5 4 0 1;5 4 1 0;	2059.73	6	42.7764	12.6859	98.6586	9	0.02135	6.83329	0.58065	0.5625	0	0	0	0	1.4376e-28	6.46922e-30	-1	0.0018315	0.0018315	sp|P06731|CEAM5_HUMAN;sp|P06731|CEAM5_HUMAN	CEACAM5;CEACAM5	204;560
without UV-1	CEA-TM3-noUV_1.13025.13025.3.0.dta	CEA-TM3-noUV_1.13025.13025.3.0.dta	CEA-TM3-noUV_1	13025	3065.41	3327.45	1109.82	3	1	TLTLFJVTR		1064.61	5 5 1 1	H(5)N(5)A(1)F(1)	(N(F)(N(H(N)(H(N(H)))(H(N(H(A)))))))	1162	0 1 0 0;0 1 0 1;0 2 0 0;0 2 0 1;1 2 0 0;1 2 0 1;1 3 0 0;1 3 0 1;2 2 0 0;2 2 0 1;2 3 0 0;2 3 0 1;2 4 0 0;2 4 0 1;3 2 0 0;3 2 0 1;3 3 0 0;3 3 0 1;3 3 1 0;3 3 1 1;3 4 0 0;3 4 0 1;3 4 1 0;3 4 1 1;3 5 0 0;3 5 0 1;4 3 0 0;4 3 0 1;4 3 1 0;4 3 1 1;4 4 0 0;4 4 0 1;4 4 1 0;4 4 1 1;4 5 0 0;4 5 0 1;4 5 1 0;4 5 1 1;5 4 0 0;5 4 0 1;5 4 1 0;5 4 1 1;5 5 0 0;5 5 0 1;5 5 1 0;	2262.81	6	49.1179	11.9787	118.091	9	0.02313	6.95252	0.53191	0.5625	0	0	0	0	1.16971e-32	6.44814e-34	-1	0.0018315	0.0018315	sp|P06731|CEAM5_HUMAN;sp|P06731|CEAM5_HUMAN	CEACAM5;CEACAM5	204;560
without UV-1	CEA-TM3-noUV_1.13036.13036.3.0.dta	CEA-TM3-noUV_1.13036.13036.3.0.dta	CEA-TM3-noUV_1	13036	3068.11	3124.37	1042.13	3	1	TLTLFJVTR		1064.61	5 4 1 1	H(5)N(4)A(1)F(1)	(N(F)(N(H(H(N(H)))(H(N(H(A)))))))	490	0 1 0 0;0 1 0 1;0 2 0 0;0 2 0 1;1 2 0 0;1 2 0 1;2 2 0 0;2 2 0 1;2 3 0 0;2 3 0 1;3 2 0 0;3 2 0 1;3 3 0 0;3 3 0 1;3 3 1 0;3 3 1 1;3 4 0 0;3 4 0 1;4 3 0 0;4 3 0 1;4 3 1 0;4 3 1 1;4 4 0 0;4 4 0 1;4 4 1 0;4 4 1 1;5 4 0 0;5 4 0 1;5 4 1 0;	2059.73	6	41.4454	12.6806	94.8657	9	0.02129	6.81408	0.58065	0.5625	0	0	0	0	9.18369e-28	3.0245e-29	-1	0.0018315	0.0018315	sp|P06731|CEAM5_HUMAN;sp|P06731|CEAM5_HUMAN	CEACAM5;CEACAM5	204;560
without UV-1	CEA-TM3-noUV_1.13067.13067.3.0.dta	CEA-TM3-noUV_1.13067.13067.3.0.dta	CEA-TM3-noUV_1	13067	3076.21	3165.39	1055.8	3	1	TLTLFJVTR		1064.61	4 5 1 1	H(4)N(5)A(1)F(1)	(N(F)(N(H(N)(H(N))(H(N(H(A)))))))	1323	0 1 0 0;0 1 0 1;0 2 0 0;0 2 0 1;1 2 0 0;1 2 0 1;1 3 0 0;1 3 0 1;2 2 0 0;2 2 0 1;2 3 0 0;2 3 0 1;2 4 0 0;2 4 0 1;3 2 0 0;3 2 0 1;3 3 0 0;3 3 0 1;3 3 1 0;3 3 1 1;3 4 0 0;3 4 0 1;3 4 1 0;3 4 1 1;3 5 0 0;3 5 0 1;4 3 0 0;4 3 0 1;4 3 1 0;4 3 1 1;4 4 0 0;4 4 0 1;4 4 1 0;4 4 1 1;4 5 0 0;4 5 0 1;4 5 1 0;	2100.76	6	49.4196	11.0528	120.672	9	0.02272	7.17749	0.61538	0.5625	0	0	0	0	3.41296e-33	2.14719e-34	-1	0.00292569	0.00292569	sp|P06731|CEAM5_HUMAN;sp|P06731|CEAM5_HUMAN	CEACAM5;CEACAM5	204;560
without UV-1	CEA-TM3-noUV_1.13201.13201.3.0.dta	CEA-TM3-noUV_1.13201.13201.3.0.dta	CEA-TM3-noUV_1	13201	3110.71	2937.28	979.764	3	1	TLTLFJVTR		1064.61	6 3 1 0	H(6)N(3)A(1)	(N(N(H(H)(H(H)(H(N(H(A))))))))	2255	0 1 0 0;0 2 0 0;1 2 0 0;2 2 0 0;3 2 0 0;3 3 0 0;4 2 0 0;4 3 0 0;4 3 1 0;5 2 0 0;5 3 0 0;5 3 1 0;6 3 0 0;	1872.65	6	29.123	13.0579	58.9582	7	0.01833	6.24101	0.66667	0.5625	0	0	0	0	2.06191e-20	7.78367e-22	-1	0.000640615	0.000640615	sp|P06731|CEAM5_HUMAN;sp|P06731|CEAM5_HUMAN	CEACAM5;CEACAM5	204;560
without UV-1	CEA-TM3-noUV_1.13212.13212.3.0.dta	CEA-TM3-noUV_1.13212.13212.3.0.dta	CEA-TM3-noUV_1	13212	3113.51	2759.23	920.415	3	1	TLTLFJVTR		1064.61	4 3 1 1	H(4)N(3)A(1)F(1)	(N(F)(N(H(H)(H(N(H(A)))))))	700	0 1 0 0;0 1 0 1;0 2 0 0;0 2 0 1;1 2 0 0;1 2 0 1;2 2 0 0;2 2 0 1;2 3 0 0;2 3 0 1;3 2 0 0;3 2 0 1;3 3 0 0;3 3 0 1;3 3 1 0;3 3 1 1;4 3 0 0;4 3 0 1;4 3 1 0;	1694.6	6	36.3756	16.3947	73.4831	9	0.01669	6.04903	0.61905	0.625	0	0	0	0	2.37301e-23	9.09173e-25	-1	0	9.09173e-25	sp|P06731|CEAM5_HUMAN;sp|P06731|CEAM5_HUMAN	CEACAM5;CEACAM5	204;560
without UV-1	CEA-TM3-noUV_1.13223.13223.3.0.dta	CEA-TM3-noUV_1.13223.13223.3.0.dta	CEA-TM3-noUV_1	13223	3116.45	2937.28	979.764	3	1	TLTLFJVTR		1064.61	6 3 1 0	H(6)N(3)A(1)	(N(N(H(H)(H(H)(H(N(H(A))))))))	2255	0 1 0 0;0 2 0 0;1 2 0 0;2 2 0 0;3 2 0 0;3 3 0 0;4 2 0 0;4 3 0 0;4 3 1 0;5 2 0 0;5 3 0 0;5 3 1 0;6 3 0 0;	1872.65	6	25.5804	10.6111	53.3806	7	0.01839	6.26042	0.6	0.5625	0	0	0	0	3.06156e-19	1.31852e-20	-1	0.00458716	0.00458716	sp|P06731|CEAM5_HUMAN;sp|P06731|CEAM5_HUMAN	CEACAM5;CEACAM5	204;560
without UV-1	CEA-TM3-noUV_1.13234.13234.3.0.dta	CEA-TM3-noUV_1.13234.13234.3.0.dta	CEA-TM3-noUV_1	13234	3119.14	2759.23	920.415	3	1	TLTLFJVTR		1064.61	4 3 1 1	H(4)N(3)A(1)F(1)	(N(F)(N(H(H)(H(N(H(A)))))))	700	0 1 0 0;0 1 0 1;0 2 0 0;0 2 0 1;1 2 0 0;1 2 0 1;2 2 0 0;2 2 0 1;2 3 0 0;2 3 0 1;3 2 0 0;3 2 0 1;3 3 0 0;3 3 0 1;3 3 1 0;3 3 1 1;4 3 0 0;4 3 0 1;4 3 1 0;	1694.6	6	50.1123	27.1945	92.674	9	0.01666	6.03815	0.7619	0.8125	0	0	0	0	2.67485e-27	8.24645e-29	-1	0	8.24645e-29	sp|P06731|CEAM5_HUMAN;sp|P06731|CEAM5_HUMAN	CEACAM5;CEACAM5	204;560
without UV-1	CEA-TM3-noUV_1.13257.13257.3.0.dta	CEA-TM3-noUV_1.13257.13257.3.0.dta	CEA-TM3-noUV_1	13257	3125.02	2759.23	920.415	3	1	TLTLFJVTR		1064.61	4 3 1 1	H(4)N(3)A(1)F(1)	(N(F)(N(H(H)(H(N(H(A)))))))	700	0 1 0 0;0 1 0 1;0 2 0 0;0 2 0 1;1 2 0 0;1 2 0 1;2 2 0 0;2 2 0 1;2 3 0 0;2 3 0 1;3 2 0 0;3 2 0 1;3 3 0 0;3 3 0 1;3 3 1 0;3 3 1 1;4 3 0 0;4 3 0 1;4 3 1 0;	1694.6	6	35.5065	14.525	74.4721	9	0.01656	6.00227	0.66667	0.5625	0	0	0	0	1.50339e-23	5.71016e-25	-1	0	5.71016e-25	sp|P06731|CEAM5_HUMAN;sp|P06731|CEAM5_HUMAN	CEACAM5;CEACAM5	204;560
without UV-1	CEA-TM3-noUV_1.13340.13340.3.0.dta	CEA-TM3-noUV_1.13340.13340.3.0.dta	CEA-TM3-noUV_1	13340	3146.29	3865.69	1289.23	3	1	ITPNNJGTYACFVSNLATGR	11,Carbamidomethyl[C];	2170.03	4 3 0 3	H(4)N(3)F(3)	(N(F)(N(H(H)(H(N(F)(H(F)))))))	691	0 1 0 0;0 1 0 1;0 2 0 0;0 2 0 1;1 2 0 0;1 2 0 1;2 2 0 0;2 2 0 1;2 3 0 0;2 3 0 1;2 3 0 2;3 2 0 0;3 2 0 1;3 3 0 0;3 3 0 1;3 3 0 2;3 3 0 3;4 3 0 0;4 3 0 1;4 3 0 2;	1695.62	6	9.34187	10.8409	6.55791	5	0.02911	7.52973	0.31818	0.44737	0	0	0	0	0.00022362	2.46867e-06	-1	0.00292569	0.00292569	sp|P06731|CEAM5_HUMAN	CEACAM5	650
without UV-1	CEA-TM3-noUV_1.13347.13347.3.0.dta	CEA-TM3-noUV_1.13347.13347.3.0.dta	CEA-TM3-noUV_1	13347	3148.15	3735.62	1245.88	3	1	ITPNNJGTYACFVSNLATGR	11,Carbamidomethyl[C];	2170.03	5 3 0 1	H(5)N(3)F(1)	(N(F)(N(H(H(H))(H(N(H))))))	81	0 1 0 0;0 1 0 1;0 2 0 0;0 2 0 1;1 2 0 0;1 2 0 1;2 2 0 0;2 2 0 1;2 3 0 0;2 3 0 1;3 2 0 0;3 2 0 1;3 3 0 0;3 3 0 1;4 2 0 0;4 2 0 1;4 3 0 0;4 3 0 1;5 3 0 0;	1565.56	6	30.7058	37.2221	18.6039	6	0.02437	6.52496	0.52381	0.76316	0	0	0	0	6.17627e-12	9.80983e-14	-1	0	9.80983e-14	sp|P06731|CEAM5_HUMAN	CEACAM5	650
without UV-1	CEA-TM3-noUV_1.13381.13381.3.0.dta	CEA-TM3-noUV_1.13381.13381.3.0.dta	CEA-TM3-noUV_1	13381	3156.73	3573.56	1191.86	3	1	ITPNNJGTYACFVSNLATGR	11,Carbamidomethyl[C];	2170.03	4 3 0 1	H(4)N(3)F(1)	(N(F)(N(H(H)(H(N(H))))))	712	0 1 0 0;0 1 0 1;0 2 0 0;0 2 0 1;1 2 0 0;1 2 0 1;2 2 0 0;2 2 0 1;2 3 0 0;2 3 0 1;3 2 0 0;3 2 0 1;3 3 0 0;3 3 0 1;4 3 0 0;	1403.51	6	27.9735	30.5459	23.1961	7	0.02167	6.0643	0.52941	0.76316	0	0	0	0	5.40096e-13	1.37791e-14	-1	0	1.37791e-14	sp|P06731|CEAM5_HUMAN	CEACAM5	650
without UV-1	CEA-TM3-noUV_1.13416.13416.3.1.dta	CEA-TM3-noUV_1.13416.13416.3.1.dta	CEA-TM3-noUV_1	13416	3165.75	3386.49	1129.5	3	1	ITPNNJGTYACFVSNLATGR	11,Carbamidomethyl[C];	2170.03	5 2 0 0	H(5)N(2)	(N(N(H(H(H))(H(H)))))	1637	0 1 0 0;0 2 0 0;1 2 0 0;2 2 0 0;3 2 0 0;4 2 0 0;	1216.42	6	42.1204	50.7232	26.1437	6	0.0277	8.17812	0.75	0.84211	0	0	0	0	1.5069e-13	3.25615e-15	-1	0	3.25615e-15	sp|P06731|CEAM5_HUMAN	CEACAM5	650
without UV-1	CEA-TM3-noUV_1.13418.13418.3.0.dta	CEA-TM3-noUV_1.13418.13418.3.0.dta	CEA-TM3-noUV_1	13418	3166.29	3573.56	1191.86	3	1	ITPNNJGTYACFVSNLATGR	11,Carbamidomethyl[C];	2170.03	4 3 0 1	H(4)N(3)F(1)	(N(F)(N(H(H)(H(N(H))))))	712	0 1 0 0;0 1 0 1;0 2 0 0;0 2 0 1;1 2 0 0;1 2 0 1;2 2 0 0;2 2 0 1;2 3 0 0;2 3 0 1;3 2 0 0;3 2 0 1;3 3 0 0;3 3 0 1;4 3 0 0;	1403.51	6	8.27362	11.5949	2.10554	3	0.02167	6.0643	0.29412	0.44737	0	0	0	0	0.29953	0.00672601	-1	0.00292569	0.00962479	sp|P06731|CEAM5_HUMAN	CEACAM5	650
without UV-1	CEA-TM3-noUV_1.13444.13444.3.0.dta	CEA-TM3-noUV_1.13444.13444.3.0.dta	CEA-TM3-noUV_1	13444	3172.82	3386.48	1129.5	3	1	ITPNNJGTYACFVSNLATGR	11,Carbamidomethyl[C];	2170.03	5 2 0 0	H(5)N(2)	(N(N(H(H(H))(H(H)))))	1637	0 1 0 0;0 2 0 0;1 2 0 0;2 2 0 0;3 2 0 0;4 2 0 0;	1216.42	6	56.9957	79.0145	16.1036	5	0.02483	7.333	0.625	1.05263	0	0	0	0	2.00046e-11	3.34233e-13	-1	0	3.34233e-13	sp|P06731|CEAM5_HUMAN	CEACAM5	650
without UV-1	CEA-TM3-noUV_1.14167.14167.3.0.dta	CEA-TM3-noUV_1.14167.14167.3.0.dta	CEA-TM3-noUV_1	14167	3360.53	3415.46	1139.16	3	1	TLTLFJVTR		1064.61	5 4 2 1	H(5)N(4)A(2)F(1)	(N(F)(N(H(H(N(H(A))))(H(N(H(A)))))))	226	0 1 0 0;0 1 0 1;0 2 0 0;0 2 0 1;1 2 0 0;1 2 0 1;2 2 0 0;2 2 0 1;2 3 0 0;2 3 0 1;3 2 0 0;3 2 0 1;3 3 0 0;3 3 0 1;3 3 1 0;3 3 1 1;3 4 0 0;3 4 0 1;4 3 0 0;4 3 0 1;4 3 1 0;4 3 1 1;4 4 0 0;4 4 0 1;4 4 1 0;4 4 1 1;5 4 0 0;5 4 0 1;5 4 1 0;5 4 1 1;5 4 2 0;	2350.83	6	40.9589	7.95578	102.25	9	0.02186	6.39889	0.60606	0.4375	0	0	0	0	2.48341e-29	1.17168e-30	-1	0.00911854	0.00911854	sp|P06731|CEAM5_HUMAN;sp|P06731|CEAM5_HUMAN	CEACAM5;CEACAM5	204;560
with UV-1	CEA-TM3-20ul_1.2811.2811.2.2.dta	CEA-TM3-20ul_1.2811.2811.2.2.dta	CEA-TM3-20ul_1	2811	761.091	2014.8	1007.9	2	1	JDTASYK		798.363	5 2 0 0	H(5)N(2)	(N(N(H(H(H))(H(H)))))	1637	0 1 0 0;0 2 0 0;1 2 0 0;2 2 0 0;3 2 0 0;4 2 0 0;	1216.42	1	39.561	25.9402	64.8567	7	0.01144	5.67655	1	1.08333	0	0	0	0	2.00992e-93	6.95333e-96	-1	0	6.95333e-96	sp|P06731|CEAM5_HUMAN	CEACAM5	208
with UV-1	CEA-TM3-20ul_1.2815.2815.3.0.dta	CEA-TM3-20ul_1.2815.2815.3.0.dta	CEA-TM3-20ul_1	2815	762.031	3449.43	1150.48	3	1	JNSIVK		674.383	6 6 0 4	H(6)N(6)F(4)	(N(F)(N(H(N)(H(N(H)(F)))(H(N(H)(F))(N(H)(F))))))	1044	0 1 0 0;0 1 0 1;0 2 0 0;0 2 0 1;1 2 0 0;1 2 0 1;1 3 0 0;1 3 0 1;2 2 0 0;2 2 0 1;2 3 0 0;2 3 0 1;2 3 0 2;2 4 0 0;2 4 0 1;2 4 0 2;2 4 0 3;2 5 0 0;2 5 0 1;2 5 0 2;2 5 0 3;3 2 0 0;3 2 0 1;3 3 0 0;3 3 0 1;3 3 0 2;3 4 0 0;3 4 0 1;3 4 0 2;3 4 0 3;3 5 0 0;3 5 0 1;3 5 0 2;3 5 0 3;3 5 0 4;3 6 0 0;3 6 0 1;3 6 0 2;3 6 0 3;3 6 0 4;4 3 0 0;4 3 0 1;4 3 0 2;4 4 0 0;4 4 0 1;4 4 0 2;4 4 0 3;4 5 0 0;4 5 0 1;4 5 0 2…	2775.02	1	31.0151	10.8323	68.4973	9	0.01997	5.78829	0.37805	0.8	0	0	0	0	4.21901e-99	3.0332e-101	-1	0.0042042	0.0042042	sp|P06731|CEAM5_HUMAN	CEACAM5	665
with UV-1	CEA-TM3-20ul_1.2822.2822.2.2.dta	CEA-TM3-20ul_1.2822.2822.2.2.dta	CEA-TM3-20ul_1	2822	763.533	2014.8	1007.9	2	1	JDTASYK		798.363	5 2 0 0	H(5)N(2)	(N(N(H(H(H))(H(H)))))	1637	0 1 0 0;0 2 0 0;1 2 0 0;2 2 0 0;3 2 0 0;4 2 0 0;	1216.42	1	46.0987	35.186	66.3651	7	0.01144	5.67655	1	1.08333	0	0	0	0	8.94363e-96	5.70653e-98	-1	0	5.70653e-98	sp|P06731|CEAM5_HUMAN	CEACAM5	208
with UV-1	CEA-TM3-20ul_1.2855.2855.2.2.dta	CEA-TM3-20ul_1.2855.2855.2.2.dta	CEA-TM3-20ul_1	2855	770.656	2014.8	1007.9	2	1	JDTASYK		798.363	5 2 0 0	H(5)N(2)	(N(N(H(H)(H(H)(H)))))	2257	0 1 0 0;0 2 0 0;1 2 0 0;2 2 0 0;3 2 0 0;4 2 0 0;	1216.42	1	25.1306	15.7385	42.5732	7	0.01144	5.67655	1	0.91667	0	0	0	0	6.58046e-59	3.74016e-61	-1	0.00152672	0.00152672	sp|P06731|CEAM5_HUMAN	CEACAM5	208
with UV-1	CEA-TM3-20ul_1.2858.2858.3.0.dta	CEA-TM3-20ul_1.2858.2858.3.0.dta	CEA-TM3-20ul_1	2858	771.38	2792.18	931.397	3	1	JNSIVK		674.383	5 5 0 2	H(5)N(5)F(2)	(N(F)(N(H(N)(H(N(H)))(H(N(H)(F))))))	1168	0 1 0 0;0 1 0 1;0 2 0 0;0 2 0 1;1 2 0 0;1 2 0 1;1 3 0 0;1 3 0 1;2 2 0 0;2 2 0 1;2 3 0 0;2 3 0 1;2 3 0 2;2 4 0 0;2 4 0 1;2 4 0 2;3 2 0 0;3 2 0 1;3 3 0 0;3 3 0 1;3 3 0 2;3 4 0 0;3 4 0 1;3 4 0 2;3 5 0 0;3 5 0 1;3 5 0 2;4 3 0 0;4 3 0 1;4 3 0 2;4 4 0 0;4 4 0 1;4 4 0 2;4 5 0 0;4 5 0 1;4 5 0 2;5 4 0 0;5 4 0 1;5 4 0 2;5 5 0 0;5 5 0 1;	2117.78	1	35.2826	18.9769	65.5646	9	0.01526	5.4663	0.51163	1.2	0	0	0	0	1.58363e-94	5.86941e-97	-1	0.000818331	0.000818331	sp|P06731|CEAM5_HUMAN	CEACAM5	665
with UV-1	CEA-TM3-20ul_1.2873.2873.3.0.dta	CEA-TM3-20ul_1.2873.2873.3.0.dta	CEA-TM3-20ul_1	2873	773.941	2735.15	912.389	3	1	JNSIVK		674.383	5 4 0 3	H(5)N(4)F(3)	(N(F)(N(H(H(N(H(F))))(H(N(H(F)))))))	247	0 1 0 0;0 1 0 1;0 2 0 0;0 2 0 1;1 2 0 0;1 2 0 1;2 2 0 0;2 2 0 1;2 3 0 0;2 3 0 1;3 2 0 0;3 2 0 1;3 3 0 0;3 3 0 1;3 3 0 2;3 4 0 0;3 4 0 1;4 3 0 0;4 3 0 1;4 3 0 2;4 4 0 0;4 4 0 1;4 4 0 2;5 4 0 0;5 4 0 1;5 4 0 2;	2060.76	1	40.3888	16.1714	85.364	9	0.01316	4.81202	0.67857	0.9	0	0	0	0	1.95153e-125	1.24779e-127	-1	0.00152672	0.00152672	sp|P06731|CEAM5_HUMAN	CEACAM5	665
with UV-1	CEA-TM3-20ul_1.2881.2881.2.0.dta	CEA-TM3-20ul_1.2881.2881.2.0.dta	CEA-TM3-20ul_1	2881	775.547	1852.74	926.875	2	1	JDTASYK		798.363	4 2 0 0	H(4)N(2)	(N(N(H(H)(H(H)))))	2258	0 1 0 0;0 2 0 0;1 2 0 0;2 2 0 0;3 2 0 0;	1054.37	1	32.0434	23.4421	48.0173	7	0.00895	4.83312	1	1.08333	0	0	0	0	2.63083e-67	1.41772e-69	-1	0.000818331	0.000818331	sp|P06731|CEAM5_HUMAN	CEACAM5	208
with UV-1	CEA-TM3-20ul_1.2890.2890.3.0.dta	CEA-TM3-20ul_1.2890.2890.3.0.dta	CEA-TM3-20ul_1	2890	777.881	2938.23	980.083	3	1	JNSIVK		674.383	5 5 0 3	H(5)N(5)F(3)	(N(F)(N(H(N)(H(N(H(F))))(H(N(H(F)))))))	963	0 1 0 0;0 1 0 1;0 2 0 0;0 2 0 1;1 2 0 0;1 2 0 1;1 3 0 0;1 3 0 1;2 2 0 0;2 2 0 1;2 3 0 0;2 3 0 1;2 4 0 0;2 4 0 1;3 2 0 0;3 2 0 1;3 3 0 0;3 3 0 1;3 3 0 2;3 4 0 0;3 4 0 1;3 4 0 2;3 5 0 0;3 5 0 1;4 3 0 0;4 3 0 1;4 3 0 2;4 4 0 0;4 4 0 1;4 4 0 2;4 5 0 0;4 5 0 1;4 5 0 2;5 4 0 0;5 4 0 1;5 4 0 2;5 4 0 3;5 5 0 0;5 5 0 1;5 5 0 2;	2263.83	1	52.3439	30.9303	92.112	9	0.01671	5.68813	0.59524	1.3	0	0	0	0	5.70925e-136	3.3638e-138	-1	0	3.3638e-138	sp|P06731|CEAM5_HUMAN	CEACAM5	665
with UV-1	CEA-TM3-20ul_1.2915.2915.3.0.dta	CEA-TM3-20ul_1.2915.2915.3.0.dta	CEA-TM3-20ul_1	2915	783.381	2792.18	931.397	3	1	JNSIVK		674.383	5 5 0 2	H(5)N(5)F(2)	(N(F)(N(H(N)(H(N(H)))(H(N(H)(F))))))	1168	0 1 0 0;0 1 0 1;0 2 0 0;0 2 0 1;1 2 0 0;1 2 0 1;1 3 0 0;1 3 0 1;2 2 0 0;2 2 0 1;2 3 0 0;2 3 0 1;2 3 0 2;2 4 0 0;2 4 0 1;2 4 0 2;3 2 0 0;3 2 0 1;3 3 0 0;3 3 0 1;3 3 0 2;3 4 0 0;3 4 0 1;3 4 0 2;3 5 0 0;3 5 0 1;3 5 0 2;4 3 0 0;4 3 0 1;4 3 0 2;4 4 0 0;4 4 0 1;4 4 0 2;4 5 0 0;4 5 0 1;4 5 0 2;5 4 0 0;5 4 0 1;5 4 0 2;5 5 0 0;5 5 0 1;	2117.78	1	36.7379	15.8324	75.5625	9	0.01681	6.02178	0.5814	1	0	0	0	0	3.93122e-110	2.34398e-112	-1	0.00152672	0.00152672	sp|P06731|CEAM5_HUMAN	CEACAM5	665
with UV-1	CEA-TM3-20ul_1.2919.2919.3.0.dta	CEA-TM3-20ul_1.2919.2919.3.0.dta	CEA-TM3-20ul_1	2919	784.224	2938.23	980.083	3	1	JNSIVK		674.383	5 5 0 3	H(5)N(5)F(3)	(N(F)(N(H(N)(H(N(H(F))))(H(N(H(F)))))))	963	0 1 0 0;0 1 0 1;0 2 0 0;0 2 0 1;1 2 0 0;1 2 0 1;1 3 0 0;1 3 0 1;2 2 0 0;2 2 0 1;2 3 0 0;2 3 0 1;2 4 0 0;2 4 0 1;3 2 0 0;3 2 0 1;3 3 0 0;3 3 0 1;3 3 0 2;3 4 0 0;3 4 0 1;3 4 0 2;3 5 0 0;3 5 0 1;4 3 0 0;4 3 0 1;4 3 0 2;4 4 0 0;4 4 0 1;4 4 0 2;4 5 0 0;4 5 0 1;4 5 0 2;5 4 0 0;5 4 0 1;5 4 0 2;5 4 0 3;5 5 0 0;5 5 0 1;5 5 0 2;	2263.83	1	51.2673	22.0063	105.609	9	0.01671	5.68813	0.61905	1	0	0	0	0	4.61203e-157	4.97588e-159	-1	0.000818331	0.000818331	sp|P06731|CEAM5_HUMAN	CEACAM5	665
with UV-1	CEA-TM3-20ul_1.2928.2928.2.0.dta	CEA-TM3-20ul_1.2928.2928.2.0.dta	CEA-TM3-20ul_1	2928	786.608	2077.9	1039.46	2	1	JNSIVK		674.383	4 3 0 1	H(4)N(3)F(1)	(N(F)(N(H(H)(H(N(H))))))	712	0 1 0 0;0 1 0 1;0 2 0 0;0 2 0 1;1 2 0 0;1 2 0 1;2 2 0 0;2 2 0 1;2 3 0 0;2 3 0 1;3 2 0 0;3 2 0 1;3 3 0 0;3 3 0 1;4 3 0 0;	1403.51	1	25.2484	22.1127	31.0718	8	0.01243	5.984	0.64706	1.2	0	0	0	0	3.55428e-41	9.78987e-44	-1	0.000818331	0.000818331	sp|P06731|CEAM5_HUMAN	CEACAM5	665
with UV-1	CEA-TM3-20ul_1.2945.2945.3.1.dta	CEA-TM3-20ul_1.2945.2945.3.1.dta	CEA-TM3-20ul_1	2945	790.471	3011.25	1004.42	3	1	JNSIVK		674.383	6 6 0 1	H(6)N(6)F(1)	(N(F)(N(H(N)(H(N(H)))(H(N(H))(N(H))))))	1174	0 1 0 0;0 1 0 1;0 2 0 0;0 2 0 1;1 2 0 0;1 2 0 1;1 3 0 0;1 3 0 1;2 2 0 0;2 2 0 1;2 3 0 0;2 3 0 1;2 4 0 0;2 4 0 1;2 5 0 0;2 5 0 1;3 2 0 0;3 2 0 1;3 3 0 0;3 3 0 1;3 4 0 0;3 4 0 1;3 5 0 0;3 5 0 1;3 6 0 0;3 6 0 1;4 3 0 0;4 3 0 1;4 4 0 0;4 4 0 1;4 5 0 0;4 5 0 1;4 6 0 0;4 6 0 1;5 4 0 0;5 4 0 1;5 5 0 0;5 5 0 1;5 6 0 0;5 6 0 1;6 5 0 0;6 5 0 1;6 6 0 0;	2336.85	1	44.614	21.6554	87.2512	9	0.01874	6.22489	0.57778	1.2	0	0	0	0	2.20989e-128	9.05198e-131	-1	0.000818331	0.000818331	sp|P06731|CEAM5_HUMAN	CEACAM5	665
with UV-1	CEA-TM3-20ul_1.2957.2957.3.1.dta	CEA-TM3-20ul_1.2957.2957.3.1.dta	CEA-TM3-20ul_1	2957	792.719	2849.2	950.404	3	1	JNSIVK		674.383	5 6 0 1	H(5)N(6)F(1)	(N(F)(N(H(N)(H(N))(H(N(H))(N(H))))))	1332	0 1 0 0;0 1 0 1;0 2 0 0;0 2 0 1;1 2 0 0;1 2 0 1;1 3 0 0;1 3 0 1;2 2 0 0;2 2 0 1;2 3 0 0;2 3 0 1;2 4 0 0;2 4 0 1;2 5 0 0;2 5 0 1;3 2 0 0;3 2 0 1;3 3 0 0;3 3 0 1;3 4 0 0;3 4 0 1;3 5 0 0;3 5 0 1;3 6 0 0;3 6 0 1;4 3 0 0;4 3 0 1;4 4 0 0;4 4 0 1;4 5 0 0;4 5 0 1;4 6 0 0;4 6 0 1;5 4 0 0;5 4 0 1;5 5 0 0;5 5 0 1;5 6 0 0;	2174.8	1	29.2037	19.1078	47.9532	7	0.01563	5.48581	0.53659	1	0	0	0	0	3.30482e-67	2.33406e-69	-1	0.000818331	0.000818331	sp|P06731|CEAM5_HUMAN	CEACAM5	665
with UV-1	CEA-TM3-20ul_1.2960.2960.3.1.dta	CEA-TM3-20ul_1.2960.2960.3.1.dta	CEA-TM3-20ul_1	2960	793.452	2589.09	863.703	3	1	JNSIVK		674.383	5 4 0 2	H(5)N(4)F(2)	(N(F)(N(H(H(N(H)))(H(N(H(F)))))))	491	0 1 0 0;0 1 0 1;0 2 0 0;0 2 0 1;1 2 0 0;1 2 0 1;2 2 0 0;2 2 0 1;2 3 0 0;2 3 0 1;3 2 0 0;3 2 0 1;3 3 0 0;3 3 0 1;3 3 0 2;3 4 0 0;3 4 0 1;4 3 0 0;4 3 0 1;4 3 0 2;4 4 0 0;4 4 0 1;4 4 0 2;5 4 0 0;5 4 0 1;	1914.7	1	51.2743	35.035	81.4329	9	0.01334	5.15138	0.62963	1.4	0	0	0	0	2.67655e-119	2.26547e-121	-1	0	2.26547e-121	sp|P06731|CEAM5_HUMAN	CEACAM5	665
with UV-1	CEA-TM3-20ul_1.2967.2967.3.0.dta	CEA-TM3-20ul_1.2967.2967.3.0.dta	CEA-TM3-20ul_1	2967	794.874	2646.12	882.711	3	1	JNSIVK		674.383	5 5 0 1	H(5)N(5)F(1)	(N(F)(N(H(N)(H(N(H)))(H(N(H))))))	1175	0 1 0 0;0 1 0 1;0 2 0 0;0 2 0 1;1 2 0 0;1 2 0 1;1 3 0 0;1 3 0 1;2 2 0 0;2 2 0 1;2 3 0 0;2 3 0 1;2 4 0 0;2 4 0 1;3 2 0 0;3 2 0 1;3 3 0 0;3 3 0 1;3 4 0 0;3 4 0 1;3 5 0 0;3 5 0 1;4 3 0 0;4 3 0 1;4 4 0 0;4 4 0 1;4 5 0 0;4 5 0 1;5 4 0 0;5 4 0 1;5 5 0 0;	1971.72	1	38.2729	23.5373	65.6389	9	0.01508	5.69842	0.57576	1.2	0	0	0	0	1.21296e-94	3.97216e-97	-1	0.000818331	0.000818331	sp|P06731|CEAM5_HUMAN	CEACAM5	665
with UV-1	CEA-TM3-20ul_1.2977.2977.3.0.dta	CEA-TM3-20ul_1.2977.2977.3.0.dta	CEA-TM3-20ul_1	2977	797.285	2484.06	828.693	3	1	JNSIVK		674.383	4 5 0 1	H(4)N(5)F(1)	(N(F)(N(H(N)(H(N))(H(N(H))))))	1333	0 1 0 0;0 1 0 1;0 2 0 0;0 2 0 1;1 2 0 0;1 2 0 1;1 3 0 0;1 3 0 1;2 2 0 0;2 2 0 1;2 3 0 0;2 3 0 1;2 4 0 0;2 4 0 1;3 2 0 0;3 2 0 1;3 3 0 0;3 3 0 1;3 4 0 0;3 4 0 1;3 5 0 0;3 5 0 1;4 3 0 0;4 3 0 1;4 4 0 0;4 4 0 1;4 5 0 0;	1809.67	1	38.0571	22.5859	66.7893	9	0.01535	6.17742	0.65517	1.2	0	0	0	0	1.94961e-96	1.663e-98	-1	0.000818331	0.000818331	sp|P06731|CEAM5_HUMAN	CEACAM5	665
with UV-1	CEA-TM3-20ul_1.2982.2982.2.0.dta	CEA-TM3-20ul_1.2982.2982.2.0.dta	CEA-TM3-20ul_1	2982	798.642	2223.96	1112.48	2	1	JNSIVK		674.383	4 3 0 2	H(4)N(3)F(2)	(N(F)(N(H(H(H))(H(N(F))))))	64	0 1 0 0;0 1 0 1;0 2 0 0;0 2 0 1;1 2 0 0;1 2 0 1;2 2 0 0;2 2 0 1;2 3 0 0;2 3 0 1;2 3 0 2;3 2 0 0;3 2 0 1;3 3 0 0;3 3 0 1;3 3 0 2;4 2 0 0;4 2 0 1;4 3 0 0;4 3 0 1;	1549.57	1	38.2299	32.2459	49.3431	9	0.01265	5.68687	0.59091	1.4	0	0	0	0	2.36113e-69	1.89332e-71	-1	0	1.89332e-71	sp|P06731|CEAM5_HUMAN	CEACAM5	665
with UV-1	CEA-TM3-20ul_1.2983.2983.3.0.dta	CEA-TM3-20ul_1.2983.2983.3.0.dta	CEA-TM3-20ul_1	2983	798.912	2427.04	809.686	3	1	JNSIVK		674.383	4 4 0 2	H(4)N(4)F(2)	(N(F)(N(H(H)(N)(H(N(H)(F))))))	740	0 1 0 0;0 1 0 1;0 2 0 0;0 2 0 1;1 2 0 0;1 2 0 1;1 3 0 0;1 3 0 1;2 2 0 0;2 2 0 1;2 3 0 0;2 3 0 1;2 3 0 2;2 4 0 0;2 4 0 1;2 4 0 2;3 2 0 0;3 2 0 1;3 3 0 0;3 3 0 1;3 3 0 2;3 4 0 0;3 4 0 1;3 4 0 2;4 3 0 0;4 3 0 1;4 3 0 2;4 4 0 0;4 4 0 1;	1752.64	1	29.9813	11.9267	63.5112	9	0.01423	5.86221	0.58065	0.9	0	0	0	0	2.50977e-91	1.12019e-93	-1	0.00375704	0.00375704	sp|P06731|CEAM5_HUMAN	CEACAM5	665
with UV-1	CEA-TM3-20ul_1.2998.2998.3.0.dta	CEA-TM3-20ul_1.2998.2998.3.0.dta	CEA-TM3-20ul_1	2998	802.2	2792.18	931.397	3	1	JNSIVK		674.383	5 5 0 2	H(5)N(5)F(2)	(N(F)(N(H(N)(H(N(H)))(H(N(H)(F))))))	1168	0 1 0 0;0 1 0 1;0 2 0 0;0 2 0 1;1 2 0 0;1 2 0 1;1 3 0 0;1 3 0 1;2 2 0 0;2 2 0 1;2 3 0 0;2 3 0 1;2 3 0 2;2 4 0 0;2 4 0 1;2 4 0 2;3 2 0 0;3 2 0 1;3 3 0 0;3 3 0 1;3 3 0 2;3 4 0 0;3 4 0 1;3 4 0 2;3 5 0 0;3 5 0 1;3 5 0 2;4 3 0 0;4 3 0 1;4 3 0 2;4 4 0 0;4 4 0 1;4 4 0 2;4 5 0 0;4 5 0 1;4 5 0 2;5 4 0 0;5 4 0 1;5 4 0 2;5 5 0 0;5 5 0 1;	2117.78	1	46.9698	29.0084	80.3267	9	0.01538	5.50713	0.55814	1.2	0	0	0	0	1.4281e-117	7.52114e-120	-1	0	7.52114e-120	sp|P06731|CEAM5_HUMAN	CEACAM5	665
with UV-1	CEA-TM3-20ul_1.3002.3002.3.0.dta	CEA-TM3-20ul_1.3002.3002.3.0.dta	CEA-TM3-20ul_1	3002	803.205	2849.2	950.404	3	1	JNSIVK		674.383	5 6 0 1	H(5)N(6)F(1)	(N(F)(N(H(H(N(H(N))))(H(N(H(N)))))))	316	0 1 0 0;0 1 0 1;0 2 0 0;0 2 0 1;1 2 0 0;1 2 0 1;2 2 0 0;2 2 0 1;2 3 0 0;2 3 0 1;3 2 0 0;3 2 0 1;3 3 0 0;3 3 0 1;3 4 0 0;3 4 0 1;4 3 0 0;4 3 0 1;4 4 0 0;4 4 0 1;4 5 0 0;4 5 0 1;5 4 0 0;5 4 0 1;5 5 0 0;5 5 0 1;5 6 0 0;	2174.8	1	41.7734	21.1561	80.0625	9	0.01547	5.43	0.75862	1.2	0	0	0	0	3.69266e-117	2.71589e-119	-1	0.000818331	0.000818331	sp|P06731|CEAM5_HUMAN	CEACAM5	665
with UV-1	CEA-TM3-20ul_1.3005.3005.3.1.dta	CEA-TM3-20ul_1.3005.3005.3.1.dta	CEA-TM3-20ul_1	3005	804.014	2770.1	924.037	3	1	JDTASYK		798.363	5 5 0 1	H(5)N(5)F(1)	(N(F)(N(H(N)(H(N(H)))(H(N(H))))))	1175	0 1 0 0;0 1 0 1;0 2 0 0;0 2 0 1;1 2 0 0;1 2 0 1;1 3 0 0;1 3 0 1;2 2 0 0;2 2 0 1;2 3 0 0;2 3 0 1;2 4 0 0;2 4 0 1;3 2 0 0;3 2 0 1;3 3 0 0;3 3 0 1;3 4 0 0;3 4 0 1;3 5 0 0;3 5 0 1;4 3 0 0;4 3 0 1;4 4 0 0;4 4 0 1;4 5 0 0;4 5 0 1;5 4 0 0;5 4 0 1;5 5 0 0;	1971.72	1	31.8769	14.3383	64.4486	9	0.01493	5.38995	0.60606	1	0	0	0	0	8.69319e-93	5.49228e-95	-1	0.00209644	0.00209644	sp|P06731|CEAM5_HUMAN	CEACAM5	208
with UV-1	CEA-TM3-20ul_1.3010.3010.3.1.dta	CEA-TM3-20ul_1.3010.3010.3.1.dta	CEA-TM3-20ul_1	3010	805.006	2630.12	877.379	3	1	JNSIVK		674.383	4 5 0 2	H(4)N(5)F(2)	(N(F)(N(H(N)(H(N(H)))(H(N(F))))))	1159	0 1 0 0;0 1 0 1;0 2 0 0;0 2 0 1;1 2 0 0;1 2 0 1;1 3 0 0;1 3 0 1;2 2 0 0;2 2 0 1;2 3 0 0;2 3 0 1;2 3 0 2;2 4 0 0;2 4 0 1;2 4 0 2;3 2 0 0;3 2 0 1;3 3 0 0;3 3 0 1;3 3 0 2;3 4 0 0;3 4 0 1;3 4 0 2;3 5 0 0;3 5 0 1;3 5 0 2;4 3 0 0;4 3 0 1;4 4 0 0;4 4 0 1;4 4 0 2;4 5 0 0;4 5 0 1;	1955.72	1	50.8814	34.0975	82.0516	9	0.01525	5.79947	0.61111	1.4	0	0	0	0	2.89499e-120	1.29681e-122	-1	0	1.29681e-122	sp|P06731|CEAM5_HUMAN	CEACAM5	665
with UV-1	CEA-TM3-20ul_1.3011.3011.3.0.dta	CEA-TM3-20ul_1.3011.3011.3.0.dta	CEA-TM3-20ul_1	3011	805.277	2687.14	896.386	3	1	JNSIVK		674.383	4 6 0 1	H(4)N(6)F(1)	(N(F)(N(H(N)(H(N)(N))(H(N(H))))))	1300	0 1 0 0;0 1 0 1;0 2 0 0;0 2 0 1;1 2 0 0;1 2 0 1;1 3 0 0;1 3 0 1;2 2 0 0;2 2 0 1;2 3 0 0;2 3 0 1;2 4 0 0;2 4 0 1;2 5 0 0;2 5 0 1;3 2 0 0;3 2 0 1;3 3 0 0;3 3 0 1;3 4 0 0;3 4 0 1;3 5 0 0;3 5 0 1;3 6 0 0;3 6 0 1;4 3 0 0;4 3 0 1;4 4 0 0;4 4 0 1;4 5 0 0;4 5 0 1;4 6 0 0;	2012.75	1	39.7504	18.4431	79.3212	9	0.01569	5.83987	0.65714	1.1	0	0	0	0	5.30708e-116	4.31849e-118	-1	0.000818331	0.000818331	sp|P06731|CEAM5_HUMAN	CEACAM5	665
with UV-1	CEA-TM3-20ul_1.3029.3029.3.0.dta	CEA-TM3-20ul_1.3029.3029.3.0.dta	CEA-TM3-20ul_1	3029	809.304	2792.18	931.397	3	1	JNSIVK		674.383	5 5 0 2	H(5)N(5)F(2)	(N(F)(N(H(N)(H(N(H)))(H(N(H)(F))))))	1168	0 1 0 0;0 1 0 1;0 2 0 0;0 2 0 1;1 2 0 0;1 2 0 1;1 3 0 0;1 3 0 1;2 2 0 0;2 2 0 1;2 3 0 0;2 3 0 1;2 3 0 2;2 4 0 0;2 4 0 1;2 4 0 2;3 2 0 0;3 2 0 1;3 3 0 0;3 3 0 1;3 3 0 2;3 4 0 0;3 4 0 1;3 4 0 2;3 5 0 0;3 5 0 1;3 5 0 2;4 3 0 0;4 3 0 1;4 3 0 2;4 4 0 0;4 4 0 1;4 4 0 2;4 5 0 0;4 5 0 1;4 5 0 2;5 4 0 0;5 4 0 1;5 4 0 2;5 5 0 0;5 5 0 1;	2117.78	1	44.3456	22.152	85.5623	9	0.0153	5.47812	0.53488	1	0	0	0	0	9.56623e-126	7.73312e-128	-1	0.000818331	0.000818331	sp|P06731|CEAM5_HUMAN	CEACAM5	665
with UV-1	CEA-TM3-20ul_1.3037.3037.3.0.dta	CEA-TM3-20ul_1.3037.3037.3.0.dta	CEA-TM3-20ul_1	3037	810.362	2938.23	980.083	3	1	JNSIVK		674.383	5 5 0 3	H(5)N(5)F(3)	(N(F)(N(H(N)(H(N(H(F))))(H(N(H(F)))))))	963	0 1 0 0;0 1 0 1;0 2 0 0;0 2 0 1;1 2 0 0;1 2 0 1;1 3 0 0;1 3 0 1;2 2 0 0;2 2 0 1;2 3 0 0;2 3 0 1;2 4 0 0;2 4 0 1;3 2 0 0;3 2 0 1;3 3 0 0;3 3 0 1;3 3 0 2;3 4 0 0;3 4 0 1;3 4 0 2;3 5 0 0;3 5 0 1;4 3 0 0;4 3 0 1;4 3 0 2;4 4 0 0;4 4 0 1;4 4 0 2;4 5 0 0;4 5 0 1;4 5 0 2;5 4 0 0;5 4 0 1;5 4 0 2;5 4 0 3;5 5 0 0;5 5 0 1;5 5 0 2;	2263.83	1	38.2337	17.3084	77.0951	9	0.01532	5.2154	0.54762	1	0	0	0	0	1.58874e-112	1.01326e-114	-1	0.00152672	0.00152672	sp|P06731|CEAM5_HUMAN	CEACAM5	665
with UV-1	CEA-TM3-20ul_1.3041.3041.3.3.dta	CEA-TM3-20ul_1.3041.3041.3.3.dta	CEA-TM3-20ul_1	3041	810.952	2630.12	877.379	3	1	JNSIVK		674.383	4 5 0 2	H(4)N(5)F(2)	(N(F)(N(H(N)(H(N))(H(N(H)(F))))))	1327	0 1 0 0;0 1 0 1;0 2 0 0;0 2 0 1;1 2 0 0;1 2 0 1;1 3 0 0;1 3 0 1;2 2 0 0;2 2 0 1;2 3 0 0;2 3 0 1;2 3 0 2;2 4 0 0;2 4 0 1;2 4 0 2;3 2 0 0;3 2 0 1;3 3 0 0;3 3 0 1;3 3 0 2;3 4 0 0;3 4 0 1;3 4 0 2;3 5 0 0;3 5 0 1;3 5 0 2;4 3 0 0;4 3 0 1;4 3 0 2;4 4 0 0;4 4 0 1;4 4 0 2;4 5 0 0;4 5 0 1;	1955.72	1	58.2774	36.6973	98.3549	9	0.01529	5.81201	0.67568	1.4	0	0	0	0	1.01662e-145	9.09126e-148	-1	0	9.09126e-148	sp|P06731|CEAM5_HUMAN	CEACAM5	665
with UV-1	CEA-TM3-20ul_1.3062.3062.3.0.dta	CEA-TM3-20ul_1.3062.3062.3.0.dta	CEA-TM3-20ul_1	3062	815.071	2792.18	931.397	3	1	JNSIVK		674.383	5 5 0 2	H(5)N(5)F(2)	(N(F)(N(H(H)(N)(H(N(H))(N(H)(F))))))	744	0 1 0 0;0 1 0 1;0 2 0 0;0 2 0 1;1 2 0 0;1 2 0 1;1 3 0 0;1 3 0 1;2 2 0 0;2 2 0 1;2 3 0 0;2 3 0 1;2 3 0 2;2 4 0 0;2 4 0 1;2 4 0 2;2 5 0 0;2 5 0 1;2 5 0 2;3 2 0 0;3 2 0 1;3 3 0 0;3 3 0 1;3 3 0 2;3 4 0 0;3 4 0 1;3 4 0 2;3 5 0 0;3 5 0 1;3 5 0 2;4 3 0 0;4 3 0 1;4 3 0 2;4 4 0 0;4 4 0 1;4 4 0 2;4 5 0 0;4 5 0 1;4 5 0 2;5 4 0 0;5 4 0 1;5 4 0 2;5 5 0 0;5 5 0 1;	2117.78	1	37.8673	21.4765	68.3075	9	0.01511	5.41151	0.54348	1.2	0	0	0	0	8.34532e-99	5.45684e-101	-1	0.000818331	0.000818331	sp|P06731|CEAM5_HUMAN	CEACAM5	665
with UV-1	CEA-TM3-20ul_1.3070.3070.3.1.dta	CEA-TM3-20ul_1.3070.3070.3.1.dta	CEA-TM3-20ul_1	3070	816.531	2443.03	815.016	3	1	JNSIVK		674.383	5 4 0 1	H(5)N(4)F(1)	(N(F)(N(H(H(N(H)))(H(N(H))))))	509	0 1 0 0;0 1 0 1;0 2 0 0;0 2 0 1;1 2 0 0;1 2 0 1;2 2 0 0;2 2 0 1;2 3 0 0;2 3 0 1;3 2 0 0;3 2 0 1;3 3 0 0;3 3 0 1;3 4 0 0;3 4 0 1;4 3 0 0;4 3 0 1;4 4 0 0;4 4 0 1;5 4 0 0;	1768.64	1	18.0152	10.1821	32.5623	9	0.00978	4.00495	0.47826	0.9	0	0	0	0	1.79461e-43	6.87846e-46	-1	0.00687679	0.00687679	sp|P06731|CEAM5_HUMAN	CEACAM5	665
with UV-1	CEA-TM3-20ul_1.3112.3112.2.1.dta	CEA-TM3-20ul_1.3112.3112.2.1.dta	CEA-TM3-20ul_1	3112	824.432	2280.98	1140.99	2	1	JNSIVK		674.383	4 4 0 1	H(4)N(4)F(1)	(N(F)(N(H(H)(N)(H(N(H))))))	746	0 1 0 0;0 1 0 1;0 2 0 0;0 2 0 1;1 2 0 0;1 2 0 1;1 3 0 0;1 3 0 1;2 2 0 0;2 2 0 1;2 3 0 0;2 3 0 1;2 4 0 0;2 4 0 1;3 2 0 0;3 2 0 1;3 3 0 0;3 3 0 1;3 4 0 0;3 4 0 1;4 3 0 0;4 3 0 1;4 4 0 0;	1606.59	1	47.215	28.5535	81.872	9	0.01153	5.05644	0.8	1.4	0	0	0	0	5.52012e-120	2.72567e-122	-1	0	2.72567e-122	sp|P06731|CEAM5_HUMAN	CEACAM5	665
with UV-1	CEA-TM3-20ul_1.3136.3136.3.2.dta	CEA-TM3-20ul_1.3136.3136.3.2.dta	CEA-TM3-20ul_1	3136	828.858	2646.12	882.71	3	1	JNSIVK		674.383	5 5 0 1	H(5)N(5)F(1)	(N(F)(N(H(N)(H(N(H)))(H(N(H))))))	1175	0 1 0 0;0 1 0 1;0 2 0 0;0 2 0 1;1 2 0 0;1 2 0 1;1 3 0 0;1 3 0 1;2 2 0 0;2 2 0 1;2 3 0 0;2 3 0 1;2 4 0 0;2 4 0 1;3 2 0 0;3 2 0 1;3 3 0 0;3 3 0 1;3 4 0 0;3 4 0 1;3 5 0 0;3 5 0 1;4 3 0 0;4 3 0 1;4 4 0 0;4 4 0 1;4 5 0 0;4 5 0 1;5 4 0 0;5 4 0 1;5 5 0 0;	1971.72	1	39.5134	24.7547	66.9223	9	0.01384	5.23019	0.57576	1.2	0	0	0	0	1.20926e-96	6.35659e-99	-1	0	6.35659e-99	sp|P06731|CEAM5_HUMAN	CEACAM5	665
with UV-1	CEA-TM3-20ul_1.3145.3145.2.0.dta	CEA-TM3-20ul_1.3145.3145.2.0.dta	CEA-TM3-20ul_1	3145	830.383	2118.93	1059.97	2	1	JNSIVK		674.383	3 4 0 1	H(3)N(4)F(1)	(N(F)(N(H(H)(N)(H(N)))))	753	0 1 0 0;0 1 0 1;0 2 0 0;0 2 0 1;1 2 0 0;1 2 0 1;1 3 0 0;1 3 0 1;2 2 0 0;2 2 0 1;2 3 0 0;2 3 0 1;2 4 0 0;2 4 0 1;3 2 0 0;3 2 0 1;3 3 0 0;3 3 0 1;3 4 0 0;	1444.53	1	48.8256	31.5023	80.9976	9	0.01064	5.02192	0.85714	1.4	0	0	0	0	1.28013e-118	1.12853e-120	-1	0	1.12853e-120	sp|P06731|CEAM5_HUMAN	CEACAM5	665
with UV-1	CEA-TM3-20ul_1.3152.3152.2.2.dta	CEA-TM3-20ul_1.3152.3152.2.2.dta	CEA-TM3-20ul_1	3152	831.85	2280.98	1140.99	2	1	JNSIVK		674.383	4 4 0 1	H(4)N(4)F(1)	(N(F)(N(H(H)(N)(H(N(H))))))	746	0 1 0 0;0 1 0 1;0 2 0 0;0 2 0 1;1 2 0 0;1 2 0 1;1 3 0 0;1 3 0 1;2 2 0 0;2 2 0 1;2 3 0 0;2 3 0 1;2 4 0 0;2 4 0 1;3 2 0 0;3 2 0 1;3 3 0 0;3 3 0 1;3 4 0 0;3 4 0 1;4 3 0 0;4 3 0 1;4 4 0 0;	1606.59	1	42.5579	31.6871	62.7466	8	0.01156	5.06872	0.76	1.4	0	0	0	0	3.89328e-90	2.21288e-92	-1	0	2.21288e-92	sp|P06731|CEAM5_HUMAN	CEACAM5	665
with UV-1	CEA-TM3-20ul_1.3164.3164.3.2.dta	CEA-TM3-20ul_1.3164.3164.3.2.dta	CEA-TM3-20ul_1	3164	834.289	2484.06	828.692	3	1	JNSIVK		674.383	4 5 0 1	H(4)N(5)F(1)	(N(F)(N(H(N)(H(N))(H(N(H))))))	1333	0 1 0 0;0 1 0 1;0 2 0 0;0 2 0 1;1 2 0 0;1 2 0 1;1 3 0 0;1 3 0 1;2 2 0 0;2 2 0 1;2 3 0 0;2 3 0 1;2 4 0 0;2 4 0 1;3 2 0 0;3 2 0 1;3 3 0 0;3 3 0 1;3 4 0 0;3 4 0 1;3 5 0 0;3 5 0 1;4 3 0 0;4 3 0 1;4 4 0 0;4 4 0 1;4 5 0 0;	1809.67	1	52.6809	37.8633	80.1992	9	0.01221	4.91538	0.68966	1.4	0	0	0	0	2.25845e-117	1.76533e-119	-1	0	1.76533e-119	sp|P06731|CEAM5_HUMAN	CEACAM5	665
with UV-1	CEA-TM3-20ul_1.3173.3173.3.0.dta	CEA-TM3-20ul_1.3173.3173.3.0.dta	CEA-TM3-20ul_1	3173	835.99	2646.12	882.71	3	1	JNSIVK		674.383	5 5 0 1	H(5)N(5)F(1)	(N(F)(N(H(N)(H(N(H)))(H(N(H))))))	1175	0 1 0 0;0 1 0 1;0 2 0 0;0 2 0 1;1 2 0 0;1 2 0 1;1 3 0 0;1 3 0 1;2 2 0 0;2 2 0 1;2 3 0 0;2 3 0 1;2 4 0 0;2 4 0 1;3 2 0 0;3 2 0 1;3 3 0 0;3 3 0 1;3 4 0 0;3 4 0 1;3 5 0 0;3 5 0 1;4 3 0 0;4 3 0 1;4 4 0 0;4 4 0 1;4 5 0 0;4 5 0 1;5 4 0 0;5 4 0 1;5 5 0 0;	1971.72	1	53.8786	37.5416	84.2187	9	0.01387	5.24039	0.60606	1.4	0	0	0	0	1.19758e-123	5.89559e-126	-1	0	5.89559e-126	sp|P06731|CEAM5_HUMAN	CEACAM5	665
with UV-1	CEA-TM3-20ul_1.3179.3179.3.2.dta	CEA-TM3-20ul_1.3179.3179.3.2.dta	CEA-TM3-20ul_1	3179	836.952	2322.01	774.674	3	1	JNSIVK		674.383	3 5 0 1	H(3)N(5)F(1)	(N(F)(N(H(N)(H(N))(H(N)))))	1341	0 1 0 0;0 1 0 1;0 2 0 0;0 2 0 1;1 2 0 0;1 2 0 1;1 3 0 0;1 3 0 1;2 2 0 0;2 2 0 1;2 3 0 0;2 3 0 1;2 4 0 0;2 4 0 1;3 2 0 0;3 2 0 1;3 3 0 0;3 3 0 1;3 4 0 0;3 4 0 1;3 5 0 0;	1647.61	1	49.7493	33.8207	79.3311	9	0.01026	4.4171	0.78261	1.4	0	0	0	0	5.12242e-116	3.84808e-118	-1	0	3.84808e-118	sp|P06731|CEAM5_HUMAN	CEACAM5	665
with UV-1	CEA-TM3-20ul_1.3207.3207.3.0.dta	CEA-TM3-20ul_1.3207.3207.3.0.dta	CEA-TM3-20ul_1	3207	842.107	2484.06	828.692	3	1	JNSIVK		674.383	4 5 0 1	H(4)N(5)F(1)	(N(F)(N(H(N)(H(N))(H(N(H))))))	1333	0 1 0 0;0 1 0 1;0 2 0 0;0 2 0 1;1 2 0 0;1 2 0 1;1 3 0 0;1 3 0 1;2 2 0 0;2 2 0 1;2 3 0 0;2 3 0 1;2 4 0 0;2 4 0 1;3 2 0 0;3 2 0 1;3 3 0 0;3 3 0 1;3 4 0 0;3 4 0 1;3 5 0 0;3 5 0 1;4 3 0 0;4 3 0 1;4 4 0 0;4 4 0 1;4 5 0 0;	1809.67	1	37.4009	21.4242	67.0719	9	0.0122	4.91297	0.65517	1	0	0	0	0	7.0662e-97	2.73136e-99	-1	0.000818331	0.000818331	sp|P06731|CEAM5_HUMAN	CEACAM5	665
with UV-1	CEA-TM3-20ul_1.3368.3368.3.2.dta	CEA-TM3-20ul_1.3368.3368.3.2.dta	CEA-TM3-20ul_1	3368	872.227	2734.13	912.049	3	1	JNSIVK		674.383	5 4 1 1	H(5)N(4)A(1)F(1)	(N(N(H(H(N(H)(F)))(H(N(H(A)))))))	1904	0 1 0 0;0 2 0 0;1 2 0 0;2 2 0 0;2 3 0 0;2 3 0 1;3 2 0 0;3 3 0 0;3 3 0 1;3 3 1 0;3 4 0 0;3 4 0 1;4 3 0 0;4 3 0 1;4 3 1 0;4 4 0 0;4 4 0 1;4 4 1 0;4 4 1 1;5 4 0 0;5 4 0 1;5 4 1 0;	2059.73	1	31.2947	23.7314	45.3406	7	0.01302	4.76191	0.5	1.4	0	0	0	0	3.55077e-63	1.76769e-65	-1	0.000818331	0.000818331	sp|P06731|CEAM5_HUMAN	CEACAM5	665
with UV-1	CEA-TM3-20ul_1.3389.3389.3.0.dta	CEA-TM3-20ul_1.3389.3389.3.0.dta	CEA-TM3-20ul_1	3389	876.078	2880.19	960.735	3	1	JNSIVK		674.383	5 4 1 2	H(5)N(4)A(1)F(2)	(N(F)(N(H(H(N(H(A))))(H(N(H(F)))))))	227	0 1 0 0;0 1 0 1;0 2 0 0;0 2 0 1;1 2 0 0;1 2 0 1;2 2 0 0;2 2 0 1;2 3 0 0;2 3 0 1;3 2 0 0;3 2 0 1;3 3 0 0;3 3 0 1;3 3 0 2;3 3 1 0;3 3 1 1;3 4 0 0;3 4 0 1;4 3 0 0;4 3 0 1;4 3 0 2;4 3 1 0;4 3 1 1;4 4 0 0;4 4 0 1;4 4 0 2;4 4 1 0;4 4 1 1;5 4 0 0;5 4 0 1;5 4 0 2;5 4 1 0;5 4 1 1;	2205.79	1	42.7312	26.5063	72.8631	9	0.01508	5.23537	0.52778	1.2	0	0	0	0	6.45609e-106	5.09829e-108	-1	0	5.09829e-108	sp|P06731|CEAM5_HUMAN	CEACAM5	665
with UV-1	CEA-TM3-20ul_1.3398.3398.3.0.dta	CEA-TM3-20ul_1.3398.3398.3.0.dta	CEA-TM3-20ul_1	3398	877.948	2547.05	849.687	3	1	JNSIVK		674.383	6 3 1 0	H(6)N(3)A(1)	(N(N(H(H)(H(H)(H(N(H(A))))))))	2255	0 1 0 0;0 2 0 0;1 2 0 0;2 2 0 0;3 2 0 0;3 3 0 0;4 2 0 0;4 3 0 0;4 3 1 0;5 2 0 0;5 3 0 0;5 3 1 0;6 3 0 0;	1872.65	1	38.9541	24.7652	65.3048	7	0.0134	5.26241	0.73333	1.2	0	0	0	0	4.02439e-94	2.05724e-96	-1	0	2.05724e-96	sp|P06731|CEAM5_HUMAN	CEACAM5	665
with UV-1	CEA-TM3-20ul_1.3410.3410.3.0.dta	CEA-TM3-20ul_1.3410.3410.3.0.dta	CEA-TM3-20ul_1	3410	880.211	3083.27	1028.43	3	1	JNSIVK		674.383	5 5 1 2	H(5)N(5)A(1)F(2)	(N(F)(N(H(N)(H(N(H)(F)))(H(N(H(A)))))))	1041	0 1 0 0;0 1 0 1;0 2 0 0;0 2 0 1;1 2 0 0;1 2 0 1;1 3 0 0;1 3 0 1;2 2 0 0;2 2 0 1;2 3 0 0;2 3 0 1;2 3 0 2;2 4 0 0;2 4 0 1;2 4 0 2;3 2 0 0;3 2 0 1;3 3 0 0;3 3 0 1;3 3 0 2;3 3 1 0;3 3 1 1;3 4 0 0;3 4 0 1;3 4 0 2;3 4 1 0;3 4 1 1;3 5 0 0;3 5 0 1;3 5 0 2;4 3 0 0;4 3 0 1;4 3 0 2;4 3 1 0;4 3 1 1;4 4 0 0;4 4 0 1;4 4 0 2;4 4 1 0;4 4 1 1;4 4 1 2;4 5 0 0;4 5 0 1;4 5 0 2;4 5 1 0;4 5 1 1;4 5 1 2;5 4 0 0;5 4 0 1…	2408.87	1	48.5536	26.5842	89.3541	9	0.01595	5.17351	0.47541	1.2	0	0	0	0	1.15313e-131	1.00671e-133	-1	0	1.00671e-133	sp|P06731|CEAM5_HUMAN	CEACAM5	665
with UV-1	CEA-TM3-20ul_1.3518.3518.3.0.dta	CEA-TM3-20ul_1.3518.3518.3.0.dta	CEA-TM3-20ul_1	3518	898.371	2734.13	912.048	3	1	JNSIVK		674.383	5 4 1 1	H(5)N(4)A(1)F(1)	(N(F)(N(H(H(N(H)))(H(N(H(A)))))))	490	0 1 0 0;0 1 0 1;0 2 0 0;0 2 0 1;1 2 0 0;1 2 0 1;2 2 0 0;2 2 0 1;2 3 0 0;2 3 0 1;3 2 0 0;3 2 0 1;3 3 0 0;3 3 0 1;3 3 1 0;3 3 1 1;3 4 0 0;3 4 0 1;4 3 0 0;4 3 0 1;4 3 1 0;4 3 1 1;4 4 0 0;4 4 0 1;4 4 1 0;4 4 1 1;5 4 0 0;5 4 0 1;5 4 1 0;	2059.73	1	45.7013	25.3449	83.5062	9	0.01196	4.37568	0.54839	1.2	0	0	0	0	1.55116e-122	1.47623e-124	-1	0	1.47623e-124	sp|P06731|CEAM5_HUMAN	CEACAM5	665
with UV-1	CEA-TM3-20ul_1.3595.3595.3.2.dta	CEA-TM3-20ul_1.3595.3595.3.2.dta	CEA-TM3-20ul_1	3595	910.353	2937.21	979.742	3	1	JNSIVK		674.383	5 5 1 1	H(5)N(5)A(1)F(1)	(N(F)(N(H(N)(H(N(H)))(H(N(H(A)))))))	1162	0 1 0 0;0 1 0 1;0 2 0 0;0 2 0 1;1 2 0 0;1 2 0 1;1 3 0 0;1 3 0 1;2 2 0 0;2 2 0 1;2 3 0 0;2 3 0 1;2 4 0 0;2 4 0 1;3 2 0 0;3 2 0 1;3 3 0 0;3 3 0 1;3 3 1 0;3 3 1 1;3 4 0 0;3 4 0 1;3 4 1 0;3 4 1 1;3 5 0 0;3 5 0 1;4 3 0 0;4 3 0 1;4 3 1 0;4 3 1 1;4 4 0 0;4 4 0 1;4 4 1 0;4 4 1 1;4 5 0 0;4 5 0 1;4 5 1 0;4 5 1 1;5 4 0 0;5 4 0 1;5 4 1 0;5 4 1 1;5 5 0 0;5 5 0 1;5 5 1 0;	2262.81	1	39.2182	18.2665	78.1283	9	0.01544	5.25572	0.48936	1	0	0	0	0	3.86906e-114	2.75274e-116	-1	0.000818331	0.000818331	sp|P06731|CEAM5_HUMAN	CEACAM5	665
with UV-1	CEA-TM3-20ul_1.3605.3605.3.1.dta	CEA-TM3-20ul_1.3605.3605.3.1.dta	CEA-TM3-20ul_1	3605	911.682	2937.21	979.743	3	1	JNSIVK		674.383	5 5 1 1	H(5)N(5)A(1)F(1)	(N(F)(N(H(N)(H(N(H)))(H(N(H(A)))))))	1162	0 1 0 0;0 1 0 1;0 2 0 0;0 2 0 1;1 2 0 0;1 2 0 1;1 3 0 0;1 3 0 1;2 2 0 0;2 2 0 1;2 3 0 0;2 3 0 1;2 4 0 0;2 4 0 1;3 2 0 0;3 2 0 1;3 3 0 0;3 3 0 1;3 3 1 0;3 3 1 1;3 4 0 0;3 4 0 1;3 4 1 0;3 4 1 1;3 5 0 0;3 5 0 1;4 3 0 0;4 3 0 1;4 3 1 0;4 3 1 1;4 4 0 0;4 4 0 1;4 4 1 0;4 4 1 1;4 5 0 0;4 5 0 1;4 5 1 0;4 5 1 1;5 4 0 0;5 4 0 1;5 4 1 0;5 4 1 1;5 5 0 0;5 5 0 1;5 5 1 0;	2262.81	1	37.3709	11.0211	86.3062	9	0.01565	5.32925	0.53191	0.7	0	0	0	0	6.59995e-127	4.24253e-129	-1	0.0042042	0.0042042	sp|P06731|CEAM5_HUMAN	CEACAM5	665
with UV-1	CEA-TM3-20ul_1.4054.4054.3.0.dta	CEA-TM3-20ul_1.4054.4054.3.0.dta	CEA-TM3-20ul_1	4054	1009.16	3025.24	1009.08	3	1	JNSIVK		674.383	5 4 2 1	H(5)N(4)A(2)F(1)	(N(F)(N(H(H(N(H(A))))(H(N(H(A)))))))	226	0 1 0 0;0 1 0 1;0 2 0 0;0 2 0 1;1 2 0 0;1 2 0 1;2 2 0 0;2 2 0 1;2 3 0 0;2 3 0 1;3 2 0 0;3 2 0 1;3 3 0 0;3 3 0 1;3 3 1 0;3 3 1 1;3 4 0 0;3 4 0 1;4 3 0 0;4 3 0 1;4 3 1 0;4 3 1 1;4 4 0 0;4 4 0 1;4 4 1 0;4 4 1 1;5 4 0 0;5 4 0 1;5 4 1 0;5 4 1 1;5 4 2 0;	2350.83	1	42.925	20.2757	84.988	9	0.02482	8.20536	0.60606	1	0	0	0	0	7.53829e-125	6.93596e-127	-1	0.000818331	0.000818331	sp|P06731|CEAM5_HUMAN	CEACAM5	665
with UV-1	CEA-TM3-20ul_1.4087.4087.3.1.dta	CEA-TM3-20ul_1.4087.4087.3.1.dta	CEA-TM3-20ul_1	4087	1016.94	3170.28	1057.43	3	1	JNSIVK		674.383	5 4 3 0	H(5)N(4)A(3)	(N(N(H(H(N(H(A))))(H(N(H(A(A))))))))	1786	0 1 0 0;0 2 0 0;1 2 0 0;2 2 0 0;2 3 0 0;3 2 0 0;3 3 0 0;3 3 1 0;3 3 2 0;3 4 0 0;4 3 0 0;4 3 1 0;4 3 2 0;4 4 0 0;4 4 1 0;4 4 2 0;5 4 0 0;5 4 1 0;5 4 2 0;	2495.87	1	16.8144	9.23498	30.8904	7	0.03122	9.84658	0.47619	0.7	0	0	0	0	6.76271e-41	1.9988e-43	-1	0.00884467	0.00884467	sp|P06731|CEAM5_HUMAN	CEACAM5	665
with UV-1	CEA-TM3-20ul_1.4121.4121.3.0.dta	CEA-TM3-20ul_1.4121.4121.3.0.dta	CEA-TM3-20ul_1	4121	1025.29	3228.31	1076.78	3	1	JNSIVK		674.383	5 5 2 1	H(5)N(5)A(2)F(1)	(N(F)(N(H(N)(H(N(H(A))))(H(N(H(A)))))))	951	0 1 0 0;0 1 0 1;0 2 0 0;0 2 0 1;1 2 0 0;1 2 0 1;1 3 0 0;1 3 0 1;2 2 0 0;2 2 0 1;2 3 0 0;2 3 0 1;2 4 0 0;2 4 0 1;3 2 0 0;3 2 0 1;3 3 0 0;3 3 0 1;3 3 1 0;3 3 1 1;3 4 0 0;3 4 0 1;3 4 1 0;3 4 1 1;3 5 0 0;3 5 0 1;4 3 0 0;4 3 0 1;4 3 1 0;4 3 1 1;4 4 0 0;4 4 0 1;4 4 1 0;4 4 1 1;4 5 0 0;4 5 0 1;4 5 1 0;4 5 1 1;5 4 0 0;5 4 0 1;5 4 1 0;5 4 1 1;5 4 2 0;5 4 2 1;5 5 0 0;5 5 0 1;5 5 1 0;5 5 1 1;5 5 2 0;	2553.91	1	43.8276	22.9601	82.5814	9	0.02039	6.3165	0.52941	1.2	0	0	0	0	4.30883e-121	3.42452e-123	-1	0.000818331	0.000818331	sp|P06731|CEAM5_HUMAN	CEACAM5	665
with UV-1	CEA-TM3-20ul_1.4146.4146.3.0.dta	CEA-TM3-20ul_1.4146.4146.3.0.dta	CEA-TM3-20ul_1	4146	1031.46	3082.25	1028.09	3	1	JNSIVK		674.383	5 5 2 0	H(5)N(5)A(2)	(N(N(H(N)(H(N(H(A))))(H(N(H(A)))))))	2525	0 1 0 0;0 2 0 0;1 2 0 0;1 3 0 0;2 2 0 0;2 3 0 0;2 4 0 0;3 2 0 0;3 3 0 0;3 3 1 0;3 4 0 0;3 4 1 0;3 5 0 0;4 3 0 0;4 3 1 0;4 4 0 0;4 4 1 0;4 5 0 0;4 5 1 0;5 4 0 0;5 4 1 0;5 4 2 0;5 5 0 0;5 5 1 0;	2407.85	1	33.2274	25.288	47.9721	7	0.01985	6.43926	0.57692	1.2	0	0	0	0	3.09022e-67	1.99992e-69	-1	0	1.99992e-69	sp|P06731|CEAM5_HUMAN	CEACAM5	665
with UV-1	CEA-TM3-20ul_1.4175.4175.3.0.dta	CEA-TM3-20ul_1.4175.4175.3.0.dta	CEA-TM3-20ul_1	4175	1038.39	3025.23	1009.08	3	1	JNSIVK		674.383	5 4 2 1	H(5)N(4)A(2)F(1)	(N(F)(N(H(H(N(H(A))))(H(N(H(A)))))))	226	0 1 0 0;0 1 0 1;0 2 0 0;0 2 0 1;1 2 0 0;1 2 0 1;2 2 0 0;2 2 0 1;2 3 0 0;2 3 0 1;3 2 0 0;3 2 0 1;3 3 0 0;3 3 0 1;3 3 1 0;3 3 1 1;3 4 0 0;3 4 0 1;4 3 0 0;4 3 0 1;4 3 1 0;4 3 1 1;4 4 0 0;4 4 0 1;4 4 1 0;4 4 1 1;5 4 0 0;5 4 0 1;5 4 1 0;5 4 1 1;5 4 2 0;	2350.83	1	33.6303	14.6952	68.7956	9	0.0213	7.04017	0.57576	0.9	0	0	0	0	1.44499e-99	6.26152e-102	-1	0.00209644	0.00209644	sp|P06731|CEAM5_HUMAN	CEACAM5	665
with UV-1	CEA-TM3-20ul_1.4287.4287.3.0.dta	CEA-TM3-20ul_1.4287.4287.3.0.dta	CEA-TM3-20ul_1	4287	1064.78	3228.31	1076.78	3	1	JNSIVK		674.383	5 5 2 1	H(5)N(5)A(2)F(1)	(N(F)(N(H(N)(H(N(H(A))))(H(N(H(A)))))))	951	0 1 0 0;0 1 0 1;0 2 0 0;0 2 0 1;1 2 0 0;1 2 0 1;1 3 0 0;1 3 0 1;2 2 0 0;2 2 0 1;2 3 0 0;2 3 0 1;2 4 0 0;2 4 0 1;3 2 0 0;3 2 0 1;3 3 0 0;3 3 0 1;3 3 1 0;3 3 1 1;3 4 0 0;3 4 0 1;3 4 1 0;3 4 1 1;3 5 0 0;3 5 0 1;4 3 0 0;4 3 0 1;4 3 1 0;4 3 1 1;4 4 0 0;4 4 0 1;4 4 1 0;4 4 1 1;4 5 0 0;4 5 0 1;4 5 1 0;4 5 1 1;5 4 0 0;5 4 0 1;5 4 1 0;5 4 1 1;5 4 2 0;5 4 2 1;5 5 0 0;5 5 0 1;5 5 1 0;5 5 1 1;5 5 2 0;	2553.91	1	30.2446	12.0889	63.9624	8	0.01847	5.72176	0.5098	0.8	0	0	0	0	4.97425e-92	3.17571e-94	-1	0.00375704	0.00375704	sp|P06731|CEAM5_HUMAN	CEACAM5	665
with UV-1	CEA-TM3-20ul_1.4319.4319.3.0.dta	CEA-TM3-20ul_1.4319.4319.3.0.dta	CEA-TM3-20ul_1	4319	1072.51	3228.31	1076.78	3	1	JNSIVK		674.383	5 5 2 1	H(5)N(5)A(2)F(1)	(N(F)(N(H(N)(H(N(H(A))))(H(N(H(A)))))))	951	0 1 0 0;0 1 0 1;0 2 0 0;0 2 0 1;1 2 0 0;1 2 0 1;1 3 0 0;1 3 0 1;2 2 0 0;2 2 0 1;2 3 0 0;2 3 0 1;2 4 0 0;2 4 0 1;3 2 0 0;3 2 0 1;3 3 0 0;3 3 0 1;3 3 1 0;3 3 1 1;3 4 0 0;3 4 0 1;3 4 1 0;3 4 1 1;3 5 0 0;3 5 0 1;4 3 0 0;4 3 0 1;4 3 1 0;4 3 1 1;4 4 0 0;4 4 0 1;4 4 1 0;4 4 1 1;4 5 0 0;4 5 0 1;4 5 1 0;4 5 1 1;5 4 0 0;5 4 0 1;5 4 1 0;5 4 1 1;5 4 2 0;5 4 2 1;5 5 0 0;5 5 0 1;5 5 1 0;5 5 1 1;5 5 2 0;	2553.91	1	27.1463	11.8231	55.6036	9	0.0187	5.79146	0.45098	0.9	0	0	0	0	4.87527e-79	2.48353e-81	-1	0.00375704	0.00375704	sp|P06731|CEAM5_HUMAN	CEACAM5	665
with UV-1	CEA-TM3-20ul_1.4350.4350.2.0.dta	CEA-TM3-20ul_1.4350.4350.2.0.dta	CEA-TM3-20ul_1	4350	1080.18	2442.04	1221.52	2	1	LQLSNGJR		901.485	7 2 0 0	H(7)N(2)	(N(N(H(H(H))(H(H(H(H)))))))	1622	0 1 0 0;0 2 0 0;1 2 0 0;2 2 0 0;3 2 0 0;4 2 0 0;5 2 0 0;6 2 0 0;	1540.53	7	38.5124	13.1261	85.6584	7	0.02266	9.28046	1	0.5	0	0	0	0	6.77431e-126	3.50404e-128	-1	0.00375704	0.00375704	sp|P13688|CEAM1_HUMAN;sp|P31997|CEAM8_HUMAN;sp|P06731|CEAM5_HUMAN;sp|P06731|CEAM5_HUMAN	CEACAM1;CEACAM8;CEACAM5;CEACAM5	197;197;197;553
with UV-1	CEA-TM3-20ul_1.4364.4364.2.0.dta	CEA-TM3-20ul_1.4364.4364.2.0.dta	CEA-TM3-20ul_1	4364	1083.74	2279.98	1140.49	2	1	LQLSNGJR		901.485	6 2 0 0	H(6)N(2)	(N(N(H(H(H))(H(H(H))))))	1628	0 1 0 0;0 2 0 0;1 2 0 0;2 2 0 0;3 2 0 0;4 2 0 0;5 2 0 0;	1378.48	7	33.5566	10.2773	76.7898	7	0.02009	8.81001	1	0.35714	0	0	0	0	4.76358e-112	3.49683e-114	-1	0.00644405	0.00644405	sp|P13688|CEAM1_HUMAN;sp|P31997|CEAM8_HUMAN;sp|P06731|CEAM5_HUMAN;sp|P06731|CEAM5_HUMAN	CEACAM1;CEACAM8;CEACAM5;CEACAM5	197;197;197;553
with UV-1	CEA-TM3-20ul_1.4394.4394.2.0.dta	CEA-TM3-20ul_1.4394.4394.2.0.dta	CEA-TM3-20ul_1	4394	1090.82	2279.98	1140.49	2	1	LQLSNGJR		901.485	6 2 0 0	H(6)N(2)	(N(N(H(H(H))(H(H(H))))))	1628	0 1 0 0;0 2 0 0;1 2 0 0;2 2 0 0;3 2 0 0;4 2 0 0;5 2 0 0;	1378.48	7	47.6498	26.3631	87.1822	7	0.02002	8.78019	1	0.64286	0	0	0	0	2.83231e-128	1.20523e-130	-1	0	1.20523e-130	sp|P13688|CEAM1_HUMAN;sp|P31997|CEAM8_HUMAN;sp|P06731|CEAM5_HUMAN;sp|P06731|CEAM5_HUMAN	CEACAM1;CEACAM8;CEACAM5;CEACAM5	197;197;197;553
with UV-1	CEA-TM3-20ul_1.4429.4429.2.1.dta	CEA-TM3-20ul_1.4429.4429.2.1.dta	CEA-TM3-20ul_1	4429	1098.78	2279.98	1140.49	2	1	LQLSNGJR		901.485	6 2 0 0	H(6)N(2)	(N(N(H(H(H))(H(H(H))))))	1628	0 1 0 0;0 2 0 0;1 2 0 0;2 2 0 0;3 2 0 0;4 2 0 0;5 2 0 0;	1378.48	7	36.7093	14.7268	77.534	7	0.01999	8.76791	1	0.57143	0	0	0	0	3.27905e-113	2.22714e-115	-1	0.00209644	0.00209644	sp|P13688|CEAM1_HUMAN;sp|P31997|CEAM8_HUMAN;sp|P06731|CEAM5_HUMAN;sp|P06731|CEAM5_HUMAN	CEACAM1;CEACAM8;CEACAM5;CEACAM5	197;197;197;553
with UV-1	CEA-TM3-20ul_1.4450.4450.2.0.dta	CEA-TM3-20ul_1.4450.4450.2.0.dta	CEA-TM3-20ul_1	4450	1103.74	2117.92	1059.47	2	1	LQLSNGJR		901.485	5 2 0 0	H(5)N(2)	(N(N(H(H)(H(H(H))))))	2249	0 1 0 0;0 2 0 0;1 2 0 0;2 2 0 0;3 2 0 0;4 2 0 0;	1216.42	7	45.7975	27.9275	78.9846	7	0.01512	7.14006	1	0.71429	0	0	0	0	1.78013e-115	1.47734e-117	-1	0	1.47734e-117	sp|P13688|CEAM1_HUMAN;sp|P31997|CEAM8_HUMAN;sp|P06731|CEAM5_HUMAN;sp|P06731|CEAM5_HUMAN	CEACAM1;CEACAM8;CEACAM5;CEACAM5	197;197;197;553
with UV-1	CEA-TM3-20ul_1.4481.4481.2.0.dta	CEA-TM3-20ul_1.4481.4481.2.0.dta	CEA-TM3-20ul_1	4481	1111.12	2117.92	1059.47	2	1	LQLSNGJR		901.485	5 2 0 0	H(5)N(2)	(N(N(H(H)(H(H)(H)))))	2257	0 1 0 0;0 2 0 0;1 2 0 0;2 2 0 0;3 2 0 0;4 2 0 0;	1216.42	7	60.7654	41.4379	96.6592	7	0.01502	7.09095	1	0.78571	0	0	0	0	4.53036e-143	3.16979e-145	-1	0	3.16979e-145	sp|P13688|CEAM1_HUMAN;sp|P31997|CEAM8_HUMAN;sp|P06731|CEAM5_HUMAN;sp|P06731|CEAM5_HUMAN	CEACAM1;CEACAM8;CEACAM5;CEACAM5	197;197;197;553
with UV-1	CEA-TM3-20ul_1.4495.4495.3.0.dta	CEA-TM3-20ul_1.4495.4495.3.0.dta	CEA-TM3-20ul_1	4495	1114.59	1955.87	652.627	3	1	LQLSNGJR		901.485	4 2 0 0	H(4)N(2)	(N(N(H(H)(H(H)))))	2258	0 1 0 0;0 2 0 0;1 2 0 0;2 2 0 0;3 2 0 0;	1054.37	7	37.6153	28.5937	54.3696	7	0.01095	5.59676	1	0.64286	0	0	0	0	3.97955e-77	1.58258e-79	-1	0	1.58258e-79	sp|P13688|CEAM1_HUMAN;sp|P31997|CEAM8_HUMAN;sp|P06731|CEAM5_HUMAN;sp|P06731|CEAM5_HUMAN	CEACAM1;CEACAM8;CEACAM5;CEACAM5	197;197;197;553
with UV-1	CEA-TM3-20ul_1.4514.4514.2.0.dta	CEA-TM3-20ul_1.4514.4514.2.0.dta	CEA-TM3-20ul_1	4514	1119.35	2117.92	1059.47	2	1	LQLSNGJR		901.485	5 2 0 0	H(5)N(2)	(N(N(H(H)(H(H(H))))))	2249	0 1 0 0;0 2 0 0;1 2 0 0;2 2 0 0;3 2 0 0;4 2 0 0;	1216.42	7	61.2249	40.7025	99.3379	7	0.01494	7.05601	1	0.78571	0	0	0	0	2.95858e-147	1.55505e-149	-1	0	1.55505e-149	sp|P13688|CEAM1_HUMAN;sp|P31997|CEAM8_HUMAN;sp|P06731|CEAM5_HUMAN;sp|P06731|CEAM5_HUMAN	CEACAM1;CEACAM8;CEACAM5;CEACAM5	197;197;197;553
with UV-1	CEA-TM3-20ul_1.4531.4531.3.1.dta	CEA-TM3-20ul_1.4531.4531.3.1.dta	CEA-TM3-20ul_1	4531	1123.23	1955.87	652.627	3	1	LQLSNGJR		901.485	4 2 0 0	H(4)N(2)	(N(N(H(H)(H)(H))))	2289	0 1 0 0;0 2 0 0;1 2 0 0;2 2 0 0;3 2 0 0;	1054.37	7	20.5217	16.9352	27.1823	6	0.01086	5.55228	0.85714	0.5	0	0	0	0	3.3519e-35	1.60647e-37	-1	0.00152672	0.00152672	sp|P13688|CEAM1_HUMAN;sp|P31997|CEAM8_HUMAN;sp|P06731|CEAM5_HUMAN;sp|P06731|CEAM5_HUMAN	CEACAM1;CEACAM8;CEACAM5;CEACAM5	197;197;197;553
with UV-1	CEA-TM3-20ul_1.4566.4566.2.0.dta	CEA-TM3-20ul_1.4566.4566.2.0.dta	CEA-TM3-20ul_1	4566	1130.68	2117.92	1059.47	2	1	LQLSNGJR		901.485	5 2 0 0	H(5)N(2)	(N(N(H(H(H))(H(H)))))	1637	0 1 0 0;0 2 0 0;1 2 0 0;2 2 0 0;3 2 0 0;4 2 0 0;	1216.42	7	33.4697	15.7662	66.3478	7	0.01489	7.03052	1	0.5	0	0	0	0	9.51855e-96	7.64514e-98	-1	0.00152672	0.00152672	sp|P13688|CEAM1_HUMAN;sp|P31997|CEAM8_HUMAN;sp|P06731|CEAM5_HUMAN;sp|P06731|CEAM5_HUMAN	CEACAM1;CEACAM8;CEACAM5;CEACAM5	197;197;197;553
with UV-1	CEA-TM3-20ul_1.4574.4574.2.0.dta	CEA-TM3-20ul_1.4574.4574.2.0.dta	CEA-TM3-20ul_1	4574	1132.17	1955.86	978.436	2	1	LQLSNGJR		901.485	4 2 0 0	H(4)N(2)	(N(N(H(H)(H(H)))))	2258	0 1 0 0;0 2 0 0;1 2 0 0;2 2 0 0;3 2 0 0;	1054.37	7	38.0205	21.8845	67.9873	7	0.00893	4.56654	1	0.57143	0	0	0	0	2.63717e-98	2.05312e-100	-1	0.000818331	0.000818331	sp|P13688|CEAM1_HUMAN;sp|P31997|CEAM8_HUMAN;sp|P06731|CEAM5_HUMAN;sp|P06731|CEAM5_HUMAN	CEACAM1;CEACAM8;CEACAM5;CEACAM5	197;197;197;553
with UV-1	CEA-TM3-20ul_1.4628.4628.2.0.dta	CEA-TM3-20ul_1.4628.4628.2.0.dta	CEA-TM3-20ul_1	4628	1143.69	1955.86	978.435	2	1	LQLSNGJR		901.485	4 2 0 0	H(4)N(2)	(N(N(H(H)(H(H)))))	2258	0 1 0 0;0 2 0 0;1 2 0 0;2 2 0 0;3 2 0 0;	1054.37	7	33.3978	19.5279	59.1564	7	0.00866	4.42542	1	0.57143	0	0	0	0	1.49487e-84	1.11766e-86	-1	0.000818331	0.000818331	sp|P13688|CEAM1_HUMAN;sp|P31997|CEAM8_HUMAN;sp|P06731|CEAM5_HUMAN;sp|P06731|CEAM5_HUMAN	CEACAM1;CEACAM8;CEACAM5;CEACAM5	197;197;197;553
with UV-1	CEA-TM3-20ul_1.4688.4688.2.1.dta	CEA-TM3-20ul_1.4688.4688.2.1.dta	CEA-TM3-20ul_1	4688	1153.84	2175.93	1088.47	2	1	LQLSNDJR		959.49	5 2 0 0	H(5)N(2)	(N(N(H(H)(H(H)(H)))))	2257	0 1 0 0;0 2 0 0;1 2 0 0;2 2 0 0;3 2 0 0;4 2 0 0;	1216.42	7	48.1006	33.4067	75.3892	7	0.01213	5.57606	1	0.85714	0	0	0	0	7.33153e-110	3.68762e-112	-1	0	3.68762e-112	sp|P06731|CEAM5_HUMAN	CEACAM5	375
with UV-1	CEA-TM3-20ul_1.4716.4716.2.0.dta	CEA-TM3-20ul_1.4716.4716.2.0.dta	CEA-TM3-20ul_1	4716	1159.99	2175.93	1088.47	2	1	LQLSNDJR		959.49	5 2 0 0	H(5)N(2)	(N(N(H(H(H))(H(H)))))	1637	0 1 0 0;0 2 0 0;1 2 0 0;2 2 0 0;3 2 0 0;4 2 0 0;	1216.42	7	36.2609	18.2685	69.6754	7	0.01213	5.57606	1	0.71429	0	0	0	0	6.11782e-101	4.03908e-103	-1	0.000818331	0.000818331	sp|P06731|CEAM5_HUMAN	CEACAM5	375
with UV-1	CEA-TM3-20ul_1.4846.4846.2.0.dta	CEA-TM3-20ul_1.4846.4846.2.0.dta	CEA-TM3-20ul_1	4846	1191.46	1851.82	926.414	2	1	LQLSNDJR		959.49	3 2 0 0	H(3)N(2)	(N(N(H(H)(H))))	2291	0 1 0 0;0 2 0 0;1 2 0 0;2 2 0 0;	892.317	7	38.5025	33.4329	47.9173	6	0.01361	7.35058	1	0.85714	0	0	0	0	3.7538e-67	2.7093e-69	-1	0	2.7093e-69	sp|P06731|CEAM5_HUMAN	CEACAM5	375
with UV-1	CEA-TM3-20ul_1.4868.4868.2.0.dta	CEA-TM3-20ul_1.4868.4868.2.0.dta	CEA-TM3-20ul_1	4868	1196.96	2117.92	1059.47	2	1	LQLSNGJR		901.485	5 2 0 0	H(5)N(2)	(N(N(H(H)(H(H(H))))))	2249	0 1 0 0;0 2 0 0;1 2 0 0;2 2 0 0;3 2 0 0;4 2 0 0;	1216.42	7	23.401	12.3464	43.931	7	0.01613	7.61788	1	0.5	0	0	0	0	5.30309e-61	1.46933e-63	-1	0.00375704	0.00375704	sp|P13688|CEAM1_HUMAN;sp|P31997|CEAM8_HUMAN;sp|P06731|CEAM5_HUMAN;sp|P06731|CEAM5_HUMAN	CEACAM1;CEACAM8;CEACAM5;CEACAM5	197;197;197;553
with UV-1	CEA-TM3-20ul_1.7898.7898.4.1.dta	CEA-TM3-20ul_1.7898.7898.4.1.dta	CEA-TM3-20ul_1	7898	1907.64	3544.65	886.918	4	1	VYPELPKPSISSJNSKPVEDK		2328.21	5 2 0 0	H(5)N(2)	(N(N(H(H)(H(H(H))))))	2249	0 1 0 0;0 2 0 0;1 2 0 0;2 2 0 0;3 2 0 0;4 2 0 0;	1216.42	13	23.3829	20.3611	28.995	6	0.0175	4.9362	0.875	0.35	0	0	0	0	5.57521e-38	2.43564e-40	-1	0.000818331	0.000818331	sp|P06731|CEAM5_HUMAN	CEACAM5	152
with UV-1	CEA-TM3-20ul_1.7939.7939.4.1.dta	CEA-TM3-20ul_1.7939.7939.4.1.dta	CEA-TM3-20ul_1	7939	1917.04	3544.65	886.917	4	1	VYPELPKPSISSJNSKPVEDK		2328.21	5 2 0 0	H(5)N(2)	(N(N(H(H)(H(H(H))))))	2249	0 1 0 0;0 2 0 0;1 2 0 0;2 2 0 0;3 2 0 0;4 2 0 0;	1216.42	13	40.7365	52.426	19.0275	5	0.01639	4.62249	0.75	0.675	0	0	0	0	4.54444e-23	1.83693e-25	-1	0	1.83693e-25	sp|P06731|CEAM5_HUMAN	CEACAM5	152
with UV-1	CEA-TM3-20ul_1.7995.7995.4.1.dta	CEA-TM3-20ul_1.7995.7995.4.1.dta	CEA-TM3-20ul_1	7995	1929.48	3544.65	886.917	4	1	VYPELPKPSISSJNSKPVEDK		2328.21	5 2 0 0	H(5)N(2)	(N(N(H(H)(H(H(H))))))	2249	0 1 0 0;0 2 0 0;1 2 0 0;2 2 0 0;3 2 0 0;4 2 0 0;	1216.42	13	38.8077	39.4419	37.6298	7	0.01509	4.25687	1	0.575	0	0	0	0	2.75775e-51	8.35387e-54	-1	0	8.35387e-54	sp|P06731|CEAM5_HUMAN	CEACAM5	152
with UV-1	CEA-TM3-20ul_1.8031.8031.4.1.dta	CEA-TM3-20ul_1.8031.8031.4.1.dta	CEA-TM3-20ul_1	8031	1937.92	3544.65	886.917	4	1	VYPELPKPSISSJNSKPVEDK		2328.21	5 2 0 0	H(5)N(2)	(N(N(H(H)(H(H(H))))))	2249	0 1 0 0;0 2 0 0;1 2 0 0;2 2 0 0;3 2 0 0;4 2 0 0;	1216.42	13	36.6025	41.3358	27.8121	6	0.01469	4.14515	0.875	0.575	0	0	0	0	3.64174e-36	1.31823e-38	-1	0	1.31823e-38	sp|P06731|CEAM5_HUMAN	CEACAM5	152
with UV-1	CEA-TM3-20ul_1.8642.8642.4.1.dta	CEA-TM3-20ul_1.8642.8642.4.1.dta	CEA-TM3-20ul_1	8642	2084.28	4243.96	1061.74	4	1	TITVSAELPKPSISSJNSKPVEDK		2541.34	8 2 0 0	H(8)N(2)	(N(N(H(H(H(H)))(H(H)(H)(H)))))	1496	0 1 0 0;0 2 0 0;1 2 0 0;2 2 0 0;3 2 0 0;4 2 0 0;5 2 0 0;6 2 0 0;7 2 0 0;	1702.58	16	36.6115	19.7051	68.009	7	0.03313	7.80564	1	0.28261	0	0	0	0	2.43921e-98	1.68294e-100	-1	0.000818331	0.000818331	sp|P06731|CEAM5_HUMAN	CEACAM5	508
with UV-1	CEA-TM3-20ul_1.8696.8696.4.1.dta	CEA-TM3-20ul_1.8696.8696.4.1.dta	CEA-TM3-20ul_1	8696	2098.45	4081.9	1021.23	4	1	TITVSAELPKPSISSJNSKPVEDK		2541.34	7 2 0 0	H(7)N(2)	(N(N(H(H(H))(H(H(H(H)))))))	1622	0 1 0 0;0 2 0 0;1 2 0 0;2 2 0 0;3 2 0 0;4 2 0 0;5 2 0 0;6 2 0 0;	1540.53	16	28.9705	23.2951	39.5104	6	0.03449	8.45052	0.9	0.34783	0	0	0	0	3.47377e-54	1.72426e-56	-1	0.000818331	0.000818331	sp|P06731|CEAM5_HUMAN	CEACAM5	508
with UV-1	CEA-TM3-20ul_1.8774.8774.4.2.dta	CEA-TM3-20ul_1.8774.8774.4.2.dta	CEA-TM3-20ul_1	8774	2118.76	3757.79	940.203	4	1	TITVSAELPKPSISSJNSKPVEDK		2541.34	5 2 0 0	H(5)N(2)	(N(N(H(H)(H(H(H))))))	2249	0 1 0 0;0 2 0 0;1 2 0 0;2 2 0 0;3 2 0 0;4 2 0 0;	1216.42	16	24.9934	22.6068	29.4258	6	0.02617	6.96289	0.875	0.32609	0	0	0	0	1.21337e-38	3.68608e-41	-1	0.000818331	0.000818331	sp|P06731|CEAM5_HUMAN	CEACAM5	508
with UV-1	CEA-TM3-20ul_1.8809.8809.4.1.dta	CEA-TM3-20ul_1.8809.8809.4.1.dta	CEA-TM3-20ul_1	8809	2127.72	3757.79	940.203	4	1	TITVSAELPKPSISSJNSKPVEDK		2541.34	5 2 0 0	H(5)N(2)	(N(N(H(H)(H(H(H))))))	2249	0 1 0 0;0 2 0 0;1 2 0 0;2 2 0 0;3 2 0 0;4 2 0 0;	1216.42	16	33.4022	37.9266	24.9997	6	0.02594	6.90222	0.875	0.56522	0	0	0	0	7.00802e-32	1.69671e-34	-1	0	1.69671e-34	sp|P06731|CEAM5_HUMAN	CEACAM5	508
with UV-1	CEA-TM3-20ul_1.8831.8831.4.1.dta	CEA-TM3-20ul_1.8831.8831.4.1.dta	CEA-TM3-20ul_1	8831	2133.44	3757.79	940.203	4	1	TITVSAELPKPSISSJNSKPVEDK		2541.34	5 2 0 0	H(5)N(2)	(N(N(H(H)(H(H(H))))))	2249	0 1 0 0;0 2 0 0;1 2 0 0;2 2 0 0;3 2 0 0;4 2 0 0;	1216.42	16	21.9505	25.7022	14.9832	5	0.02543	6.7681	0.75	0.43478	0	0	0	0	2.86506e-17	9.43243e-20	-1	0	9.43243e-20	sp|P06731|CEAM5_HUMAN	CEACAM5	508
with UV-1	CEA-TM3-20ul_1.11369.11369.3.0.dta	CEA-TM3-20ul_1.11369.11369.3.0.dta	CEA-TM3-20ul_1	11369	2781.36	3182.41	1061.47	3	1	TLTLFJVTR		1064.61	5 5 0 2	H(5)N(5)F(2)	(N(F)(N(H(N)(H(N(H)))(H(N(H)(F))))))	1168	0 1 0 0;0 1 0 1;0 2 0 0;0 2 0 1;1 2 0 0;1 2 0 1;1 3 0 0;1 3 0 1;2 2 0 0;2 2 0 1;2 3 0 0;2 3 0 1;2 3 0 2;2 4 0 0;2 4 0 1;2 4 0 2;3 2 0 0;3 2 0 1;3 3 0 0;3 3 0 1;3 3 0 2;3 4 0 0;3 4 0 1;3 4 0 2;3 5 0 0;3 5 0 1;3 5 0 2;4 3 0 0;4 3 0 1;4 3 0 2;4 4 0 0;4 4 0 1;4 4 0 2;4 5 0 0;4 5 0 1;4 5 0 2;5 4 0 0;5 4 0 1;5 4 0 2;5 5 0 0;5 5 0 1;	2117.78	6	55.0243	11.9269	135.062	9	0.02352	7.38996	0.62791	0.5625	0	0	0	0	2.86917e-203	4.39555e-205	-1	0.00375704	0.00375704	sp|P06731|CEAM5_HUMAN;sp|P06731|CEAM5_HUMAN	CEACAM5;CEACAM5	204;560
with UV-1	CEA-TM3-20ul_1.11400.11400.3.0.dta	CEA-TM3-20ul_1.11400.11400.3.0.dta	CEA-TM3-20ul_1	11400	2789.37	3182.41	1061.47	3	1	TLTLFJVTR		1064.61	5 5 0 2	H(5)N(5)F(2)	(N(F)(N(H(N)(H(N(H)))(H(N(H(F)))))))	1163	0 1 0 0;0 1 0 1;0 2 0 0;0 2 0 1;1 2 0 0;1 2 0 1;1 3 0 0;1 3 0 1;2 2 0 0;2 2 0 1;2 3 0 0;2 3 0 1;2 4 0 0;2 4 0 1;3 2 0 0;3 2 0 1;3 3 0 0;3 3 0 1;3 3 0 2;3 4 0 0;3 4 0 1;3 4 0 2;3 5 0 0;3 5 0 1;4 3 0 0;4 3 0 1;4 3 0 2;4 4 0 0;4 4 0 1;4 4 0 2;4 5 0 0;4 5 0 1;4 5 0 2;5 4 0 0;5 4 0 1;5 4 0 2;5 5 0 0;5 5 0 1;	2117.78	6	59.8904	11.2288	150.262	9	0.02346	7.3711	0.675	0.625	0	0	0	0	4.10079e-227	5.57571e-229	-1	0.0042042	0.0042042	sp|P06731|CEAM5_HUMAN;sp|P06731|CEAM5_HUMAN	CEACAM5;CEACAM5	204;560
with UV-1	CEA-TM3-20ul_1.11413.11413.3.0.dta	CEA-TM3-20ul_1.11413.11413.3.0.dta	CEA-TM3-20ul_1	11413	2792.85	3020.36	1007.46	3	1	TLTLFJVTR		1064.61	4 5 0 2	H(4)N(5)F(2)	(N(F)(N(H(N)(H(N(H)))(H(N(F))))))	1159	0 1 0 0;0 1 0 1;0 2 0 0;0 2 0 1;1 2 0 0;1 2 0 1;1 3 0 0;1 3 0 1;2 2 0 0;2 2 0 1;2 3 0 0;2 3 0 1;2 3 0 2;2 4 0 0;2 4 0 1;2 4 0 2;3 2 0 0;3 2 0 1;3 3 0 0;3 3 0 1;3 3 0 2;3 4 0 0;3 4 0 1;3 4 0 2;3 5 0 0;3 5 0 1;3 5 0 2;4 3 0 0;4 3 0 1;4 4 0 0;4 4 0 1;4 4 0 2;4 5 0 0;4 5 0 1;	1955.72	6	54.3792	9.91857	136.949	9	0.02133	7.06119	0.69444	0.4375	0	0	0	0	3.13699e-206	2.71402e-208	-1	0.00687679	0.00687679	sp|P06731|CEAM5_HUMAN;sp|P06731|CEAM5_HUMAN	CEACAM5;CEACAM5	204;560
with UV-1	CEA-TM3-20ul_1.11422.11422.3.0.dta	CEA-TM3-20ul_1.11422.11422.3.0.dta	CEA-TM3-20ul_1	11422	2795.1	3182.41	1061.47	3	1	TLTLFJVTR		1064.61	5 5 0 2	H(5)N(5)F(2)	(N(F)(N(H(N)(H(N(H)))(H(N(H)(F))))))	1168	0 1 0 0;0 1 0 1;0 2 0 0;0 2 0 1;1 2 0 0;1 2 0 1;1 3 0 0;1 3 0 1;2 2 0 0;2 2 0 1;2 3 0 0;2 3 0 1;2 3 0 2;2 4 0 0;2 4 0 1;2 4 0 2;3 2 0 0;3 2 0 1;3 3 0 0;3 3 0 1;3 3 0 2;3 4 0 0;3 4 0 1;3 4 0 2;3 5 0 0;3 5 0 1;3 5 0 2;4 3 0 0;4 3 0 1;4 3 0 2;4 4 0 0;4 4 0 1;4 4 0 2;4 5 0 0;4 5 0 1;4 5 0 2;5 4 0 0;5 4 0 1;5 4 0 2;5 5 0 0;5 5 0 1;	2117.78	6	57.121	12.4349	140.109	9	0.02345	7.36733	0.65116	0.5625	0	0	0	0	3.44237e-211	2.74739e-213	-1	0.00375704	0.00375704	sp|P06731|CEAM5_HUMAN;sp|P06731|CEAM5_HUMAN	CEACAM5;CEACAM5	204;560
with UV-1	CEA-TM3-20ul_1.11433.11433.3.0.dta	CEA-TM3-20ul_1.11433.11433.3.0.dta	CEA-TM3-20ul_1	11433	2797.94	3036.35	1012.79	3	1	TLTLFJVTR		1064.61	5 5 0 1	H(5)N(5)F(1)	(N(F)(N(H(N)(H(N(H)))(H(N(H))))))	1175	0 1 0 0;0 1 0 1;0 2 0 0;0 2 0 1;1 2 0 0;1 2 0 1;1 3 0 0;1 3 0 1;2 2 0 0;2 2 0 1;2 3 0 0;2 3 0 1;2 4 0 0;2 4 0 1;3 2 0 0;3 2 0 1;3 3 0 0;3 3 0 1;3 4 0 0;3 4 0 1;3 5 0 0;3 5 0 1;4 3 0 0;4 3 0 1;4 4 0 0;4 4 0 1;4 5 0 0;4 5 0 1;5 4 0 0;5 4 0 1;5 5 0 0;	1971.72	6	61.2704	16.8464	143.772	9	0.02076	6.83705	0.72727	0.625	0	0	0	0	6.17547e-217	6.89665e-219	-1	0.00152672	0.00152672	sp|P06731|CEAM5_HUMAN;sp|P06731|CEAM5_HUMAN	CEACAM5;CEACAM5	204;560
with UV-1	CEA-TM3-20ul_1.11444.11444.3.0.dta	CEA-TM3-20ul_1.11444.11444.3.0.dta	CEA-TM3-20ul_1	11444	2800.74	3020.36	1007.46	3	1	TLTLFJVTR		1064.61	4 5 0 2	H(4)N(5)F(2)	(N(F)(N(H(N)(H(N(H)))(H(N(F))))))	1159	0 1 0 0;0 1 0 1;0 2 0 0;0 2 0 1;1 2 0 0;1 2 0 1;1 3 0 0;1 3 0 1;2 2 0 0;2 2 0 1;2 3 0 0;2 3 0 1;2 3 0 2;2 4 0 0;2 4 0 1;2 4 0 2;3 2 0 0;3 2 0 1;3 3 0 0;3 3 0 1;3 3 0 2;3 4 0 0;3 4 0 1;3 4 0 2;3 5 0 0;3 5 0 1;3 5 0 2;4 3 0 0;4 3 0 1;4 4 0 0;4 4 0 1;4 4 0 2;4 5 0 0;4 5 0 1;	1955.72	6	48.5585	11.8993	116.64	9	0.02121	7.02245	0.61111	0.5625	0	0	0	0	2.38585e-174	2.54946e-176	-1	0.00375704	0.00375704	sp|P06731|CEAM5_HUMAN;sp|P06731|CEAM5_HUMAN	CEACAM5;CEACAM5	204;560
with UV-1	CEA-TM3-20ul_1.11455.11455.3.0.dta	CEA-TM3-20ul_1.11455.11455.3.0.dta	CEA-TM3-20ul_1	11455	2803.52	3036.35	1012.79	3	1	TLTLFJVTR		1064.61	5 5 0 1	H(5)N(5)F(1)	(N(F)(N(H(N)(H(N(H)))(H(N(H))))))	1175	0 1 0 0;0 1 0 1;0 2 0 0;0 2 0 1;1 2 0 0;1 2 0 1;1 3 0 0;1 3 0 1;2 2 0 0;2 2 0 1;2 3 0 0;2 3 0 1;2 4 0 0;2 4 0 1;3 2 0 0;3 2 0 1;3 3 0 0;3 3 0 1;3 4 0 0;3 4 0 1;3 5 0 0;3 5 0 1;4 3 0 0;4 3 0 1;4 4 0 0;4 4 0 1;4 5 0 0;4 5 0 1;5 4 0 0;5 4 0 1;5 5 0 0;	1971.72	6	64.2103	18.0692	149.901	9	0.02075	6.83409	0.75758	0.625	0	0	0	0	1.5102e-226	1.36651e-228	-1	0.000818331	0.000818331	sp|P06731|CEAM5_HUMAN;sp|P06731|CEAM5_HUMAN	CEACAM5;CEACAM5	204;560
with UV-1	CEA-TM3-20ul_1.11457.11457.3.0.dta	CEA-TM3-20ul_1.11457.11457.3.0.dta	CEA-TM3-20ul_1	11457	2804.07	2874.29	958.77	3	1	TLTLFJVTR		1064.61	4 5 0 1	H(4)N(5)F(1)	(N(F)(N(H(N)(H(N))(H(N(H))))))	1333	0 1 0 0;0 1 0 1;0 2 0 0;0 2 0 1;1 2 0 0;1 2 0 1;1 3 0 0;1 3 0 1;2 2 0 0;2 2 0 1;2 3 0 0;2 3 0 1;2 4 0 0;2 4 0 1;3 2 0 0;3 2 0 1;3 3 0 0;3 3 0 1;3 4 0 0;3 4 0 1;3 5 0 0;3 5 0 1;4 3 0 0;4 3 0 1;4 4 0 0;4 4 0 1;4 5 0 0;	1809.67	6	41.9197	13.3446	94.9877	9	0.0186	6.47084	0.65517	0.6875	0	0	0	0	1.84756e-140	1.59054e-142	-1	0.00339213	0.00339213	sp|P06731|CEAM5_HUMAN;sp|P06731|CEAM5_HUMAN	CEACAM5;CEACAM5	204;560
with UV-1	CEA-TM3-20ul_1.11466.11466.3.0.dta	CEA-TM3-20ul_1.11466.11466.3.0.dta	CEA-TM3-20ul_1	11466	2806.33	3020.36	1007.46	3	1	TLTLFJVTR		1064.61	4 5 0 2	H(4)N(5)F(2)	(N(F)(N(H(N)(H(N(H)))(H(N(F))))))	1159	0 1 0 0;0 1 0 1;0 2 0 0;0 2 0 1;1 2 0 0;1 2 0 1;1 3 0 0;1 3 0 1;2 2 0 0;2 2 0 1;2 3 0 0;2 3 0 1;2 3 0 2;2 4 0 0;2 4 0 1;2 4 0 2;3 2 0 0;3 2 0 1;3 3 0 0;3 3 0 1;3 3 0 2;3 4 0 0;3 4 0 1;3 4 0 2;3 5 0 0;3 5 0 1;3 5 0 2;4 3 0 0;4 3 0 1;4 4 0 0;4 4 0 1;4 4 0 2;4 5 0 0;4 5 0 1;	1955.72	6	57.3171	16.9358	132.311	9	0.02122	7.02643	0.66667	0.6875	0	0	0	0	5.98218e-199	7.5978e-201	-1	0.00152672	0.00152672	sp|P06731|CEAM5_HUMAN;sp|P06731|CEAM5_HUMAN	CEACAM5;CEACAM5	204;560
with UV-1	CEA-TM3-20ul_1.11488.11488.3.0.dta	CEA-TM3-20ul_1.11488.11488.3.0.dta	CEA-TM3-20ul_1	11488	2812.08	2874.29	958.77	3	1	TLTLFJVTR		1064.61	4 5 0 1	H(4)N(5)F(1)	(N(F)(N(H(N)(H(N))(H(N(H))))))	1333	0 1 0 0;0 1 0 1;0 2 0 0;0 2 0 1;1 2 0 0;1 2 0 1;1 3 0 0;1 3 0 1;2 2 0 0;2 2 0 1;2 3 0 0;2 3 0 1;2 4 0 0;2 4 0 1;3 2 0 0;3 2 0 1;3 3 0 0;3 3 0 1;3 4 0 0;3 4 0 1;3 5 0 0;3 5 0 1;4 3 0 0;4 3 0 1;4 4 0 0;4 4 0 1;4 5 0 0;	1809.67	6	57.5399	18.3664	130.291	9	0.01858	6.46458	0.72414	0.625	0	0	0	0	8.88079e-196	1.34187e-197	-1	0.000818331	0.000818331	sp|P06731|CEAM5_HUMAN;sp|P06731|CEAM5_HUMAN	CEACAM5;CEACAM5	204;560
with UV-1	CEA-TM3-20ul_1.11510.11510.3.0.dta	CEA-TM3-20ul_1.11510.11510.3.0.dta	CEA-TM3-20ul_1	11510	2817.82	2874.29	958.77	3	1	TLTLFJVTR		1064.61	4 5 0 1	H(4)N(5)F(1)	(N(F)(N(H(N)(H(N))(H(N(H))))))	1333	0 1 0 0;0 1 0 1;0 2 0 0;0 2 0 1;1 2 0 0;1 2 0 1;1 3 0 0;1 3 0 1;2 2 0 0;2 2 0 1;2 3 0 0;2 3 0 1;2 4 0 0;2 4 0 1;3 2 0 0;3 2 0 1;3 3 0 0;3 3 0 1;3 4 0 0;3 4 0 1;3 5 0 0;3 5 0 1;4 3 0 0;4 3 0 1;4 4 0 0;4 4 0 1;4 5 0 0;	1809.67	6	61.2691	21.0403	135.98	9	0.01856	6.45832	0.75862	0.75	0	0	0	0	1.04148e-204	1.4227e-206	-1	0.000818331	0.000818331	sp|P06731|CEAM5_HUMAN;sp|P06731|CEAM5_HUMAN	CEACAM5;CEACAM5	204;560
with UV-1	CEA-TM3-20ul_1.11532.11532.3.0.dta	CEA-TM3-20ul_1.11532.11532.3.0.dta	CEA-TM3-20ul_1	11532	2823.54	2874.29	958.77	3	1	TLTLFJVTR		1064.61	4 5 0 1	H(4)N(5)F(1)	(N(F)(N(H(N)(H(N))(H(N(H))))))	1333	0 1 0 0;0 1 0 1;0 2 0 0;0 2 0 1;1 2 0 0;1 2 0 1;1 3 0 0;1 3 0 1;2 2 0 0;2 2 0 1;2 3 0 0;2 3 0 1;2 4 0 0;2 4 0 1;3 2 0 0;3 2 0 1;3 3 0 0;3 3 0 1;3 4 0 0;3 4 0 1;3 5 0 0;3 5 0 1;4 3 0 0;4 3 0 1;4 4 0 0;4 4 0 1;4 5 0 0;	1809.67	6	58.6588	20.2183	130.048	9	0.01853	6.44788	0.72414	0.6875	0	0	0	0	2.13417e-195	1.94607e-197	-1	0.000818331	0.000818331	sp|P06731|CEAM5_HUMAN;sp|P06731|CEAM5_HUMAN	CEACAM5;CEACAM5	204;560
with UV-1	CEA-TM3-20ul_1.11543.11543.3.0.dta	CEA-TM3-20ul_1.11543.11543.3.0.dta	CEA-TM3-20ul_1	11543	2826.33	2671.21	891.075	3	1	TLTLFJVTR		1064.61	4 4 0 1	H(4)N(4)F(1)	(N(F)(N(H(H)(N)(H(N(H))))))	746	0 1 0 0;0 1 0 1;0 2 0 0;0 2 0 1;1 2 0 0;1 2 0 1;1 3 0 0;1 3 0 1;2 2 0 0;2 2 0 1;2 3 0 0;2 3 0 1;2 4 0 0;2 4 0 1;3 2 0 0;3 2 0 1;3 3 0 0;3 3 0 1;3 4 0 0;3 4 0 1;4 3 0 0;4 3 0 1;4 4 0 0;	1606.59	6	37.0375	12.4228	82.7504	9	0.01501	5.61979	0.64	0.625	0	0	0	0	2.34698e-121	1.40521e-123	-1	0.00375704	0.00375704	sp|P06731|CEAM5_HUMAN;sp|P06731|CEAM5_HUMAN	CEACAM5;CEACAM5	204;560
with UV-1	CEA-TM3-20ul_1.11554.11554.3.0.dta	CEA-TM3-20ul_1.11554.11554.3.0.dta	CEA-TM3-20ul_1	11554	2829.13	2712.24	904.751	3	1	TLTLFJVTR		1064.61	3 5 0 1	H(3)N(5)F(1)	(N(F)(N(H(N)(H(N))(H(N)))))	1341	0 1 0 0;0 1 0 1;0 2 0 0;0 2 0 1;1 2 0 0;1 2 0 1;1 3 0 0;1 3 0 1;2 2 0 0;2 2 0 1;2 3 0 0;2 3 0 1;2 4 0 0;2 4 0 1;3 2 0 0;3 2 0 1;3 3 0 0;3 3 0 1;3 4 0 0;3 4 0 1;3 5 0 0;	1647.61	6	61.7435	22.2086	135.165	9	0.01664	6.13498	0.82609	0.75	0	0	0	0	1.97669e-203	1.8989e-205	-1	0.000818331	0.000818331	sp|P06731|CEAM5_HUMAN;sp|P06731|CEAM5_HUMAN	CEACAM5;CEACAM5	204;560
with UV-1	CEA-TM3-20ul_1.11556.11556.3.0.dta	CEA-TM3-20ul_1.11556.11556.3.0.dta	CEA-TM3-20ul_1	11556	2829.67	2833.27	945.094	3	1	TLTLFJVTR		1064.61	5 4 0 1	H(5)N(4)F(1)	(N(F)(N(H(H(N(H)))(H(N(H))))))	509	0 1 0 0;0 1 0 1;0 2 0 0;0 2 0 1;1 2 0 0;1 2 0 1;2 2 0 0;2 2 0 1;2 3 0 0;2 3 0 1;3 2 0 0;3 2 0 1;3 3 0 0;3 3 0 1;3 4 0 0;3 4 0 1;4 3 0 0;4 3 0 1;4 4 0 0;4 4 0 1;5 4 0 0;	1768.64	6	36.7117	10.6157	85.1756	9	0.01662	5.86716	0.73913	0.5	0	0	0	0	3.84158e-125	3.05654e-127	-1	0.00595238	0.00595238	sp|P06731|CEAM5_HUMAN;sp|P06731|CEAM5_HUMAN	CEACAM5;CEACAM5	204;560
with UV-1	CEA-TM3-20ul_1.11577.11577.3.0.dta	CEA-TM3-20ul_1.11577.11577.3.0.dta	CEA-TM3-20ul_1	11577	2835.02	2712.24	904.751	3	1	TLTLFJVTR		1064.61	3 5 0 1	H(3)N(5)F(1)	(N(F)(N(H(N)(H(N))(H(N)))))	1341	0 1 0 0;0 1 0 1;0 2 0 0;0 2 0 1;1 2 0 0;1 2 0 1;1 3 0 0;1 3 0 1;2 2 0 0;2 2 0 1;2 3 0 0;2 3 0 1;2 4 0 0;2 4 0 1;3 2 0 0;3 2 0 1;3 3 0 0;3 3 0 1;3 4 0 0;3 4 0 1;3 5 0 0;	1647.61	6	51.7833	15.9633	118.306	9	0.01664	6.13388	0.82609	0.625	0	0	0	0	5.79188e-177	2.99038e-179	-1	0.00152672	0.00152672	sp|P06731|CEAM5_HUMAN;sp|P06731|CEAM5_HUMAN	CEACAM5;CEACAM5	204;560
with UV-1	CEA-TM3-20ul_1.11599.11599.3.0.dta	CEA-TM3-20ul_1.11599.11599.3.0.dta	CEA-TM3-20ul_1	11599	2840.6	2671.21	891.075	3	1	TLTLFJVTR		1064.61	4 4 0 1	H(4)N(4)F(1)	(N(F)(N(H(H(N))(H(N(H))))))	670	0 1 0 0;0 1 0 1;0 2 0 0;0 2 0 1;1 2 0 0;1 2 0 1;2 2 0 0;2 2 0 1;2 3 0 0;2 3 0 1;3 2 0 0;3 2 0 1;3 3 0 0;3 3 0 1;3 4 0 0;3 4 0 1;4 3 0 0;4 3 0 1;4 4 0 0;	1606.59	6	32.3058	10.2952	73.1825	9	0.01498	5.60856	0.71429	0.5	0	0	0	0	2.04696e-106	1.50632e-108	-1	0.00644405	0.00644405	sp|P06731|CEAM5_HUMAN;sp|P06731|CEAM5_HUMAN	CEACAM5;CEACAM5	204;560
with UV-1	CEA-TM3-20ul_1.11622.11622.2.0.dta	CEA-TM3-20ul_1.11622.11622.2.0.dta	CEA-TM3-20ul_1	11622	2846.61	2509.16	1255.08	2	1	TLTLFJVTR		1064.61	3 4 0 1	H(3)N(4)F(1)	(N(F)(N(H(H)(N)(H(N)))))	753	0 1 0 0;0 1 0 1;0 2 0 0;0 2 0 1;1 2 0 0;1 2 0 1;1 3 0 0;1 3 0 1;2 2 0 0;2 2 0 1;2 3 0 0;2 3 0 1;2 4 0 0;2 4 0 1;3 2 0 0;3 2 0 1;3 3 0 0;3 3 0 1;3 4 0 0;	1444.53	6	53.7485	15.7703	124.28	9	0.01755	6.99241	0.85714	0.5625	0	0	0	0	2.43454e-186	3.03774e-188	-1	0.00152672	0.00152672	sp|P06731|CEAM5_HUMAN;sp|P06731|CEAM5_HUMAN	CEACAM5;CEACAM5	204;560
with UV-1	CEA-TM3-20ul_1.11623.11623.2.0.dta	CEA-TM3-20ul_1.11623.11623.2.0.dta	CEA-TM3-20ul_1	11623	2846.88	2281.05	1141.03	2	1	TLTLFJVTR		1064.61	5 2 0 0	H(5)N(2)	(N(N(H(H)(H(H(H))))))	2249	0 1 0 0;0 2 0 0;1 2 0 0;2 2 0 0;3 2 0 0;4 2 0 0;	1216.42	6	37.9228	27.3342	57.5874	7	0.01554	6.81357	1	0.8125	0	0	0	0	4.08406e-82	1.6541e-84	-1	0	1.6541e-84	sp|P06731|CEAM5_HUMAN;sp|P06731|CEAM5_HUMAN	CEACAM5;CEACAM5	204;560
with UV-1	CEA-TM3-20ul_1.11653.11653.2.0.dta	CEA-TM3-20ul_1.11653.11653.2.0.dta	CEA-TM3-20ul_1	11653	2854.66	2281.05	1141.03	2	1	TLTLFJVTR		1064.61	5 2 0 0	H(5)N(2)	(N(N(H(H)(H(H(H))))))	2249	0 1 0 0;0 2 0 0;1 2 0 0;2 2 0 0;3 2 0 0;4 2 0 0;	1216.42	6	57.5153	49.5685	72.2737	7	0.01555	6.81883	1	1	0	0	0	0	5.37289e-105	2.9247e-107	-1	0	2.9247e-107	sp|P06731|CEAM5_HUMAN;sp|P06731|CEAM5_HUMAN	CEACAM5;CEACAM5	204;560
with UV-1	CEA-TM3-20ul_1.11675.11675.2.0.dta	CEA-TM3-20ul_1.11675.11675.2.0.dta	CEA-TM3-20ul_1	11675	2860.33	2281.05	1141.03	2	1	TLTLFJVTR		1064.61	5 2 0 0	H(5)N(2)	(N(N(H(H)(H(H(H))))))	2249	0 1 0 0;0 2 0 0;1 2 0 0;2 2 0 0;3 2 0 0;4 2 0 0;	1216.42	6	62.3694	55.9996	74.1989	7	0.01555	6.81796	1	1	0	0	0	0	5.29538e-108	4.00794e-110	-1	0	4.00794e-110	sp|P06731|CEAM5_HUMAN;sp|P06731|CEAM5_HUMAN	CEACAM5;CEACAM5	204;560
with UV-1	CEA-TM3-20ul_1.11697.11697.2.0.dta	CEA-TM3-20ul_1.11697.11697.2.0.dta	CEA-TM3-20ul_1	11697	2865.94	2281.05	1141.03	2	1	TLTLFJVTR		1064.61	5 2 0 0	H(5)N(2)	(N(N(H(H)(H(H(H))))))	2249	0 1 0 0;0 2 0 0;1 2 0 0;2 2 0 0;3 2 0 0;4 2 0 0;	1216.42	6	43.9036	34.1149	62.0826	7	0.01556	6.82234	1	0.9375	0	0	0	0	4.20762e-89	2.37436e-91	-1	0	2.37436e-91	sp|P06731|CEAM5_HUMAN;sp|P06731|CEAM5_HUMAN	CEACAM5;CEACAM5	204;560
with UV-1	CEA-TM3-20ul_1.12423.12423.3.1.dta	CEA-TM3-20ul_1.12423.12423.3.1.dta	CEA-TM3-20ul_1	12423	3053.9	3327.45	1109.82	3	1	TLTLFJVTR		1064.61	5 5 1 1	H(5)N(5)A(1)F(1)	(N(F)(N(H(N)(H(N(H)))(H(N(H(A)))))))	1162	0 1 0 0;0 1 0 1;0 2 0 0;0 2 0 1;1 2 0 0;1 2 0 1;1 3 0 0;1 3 0 1;2 2 0 0;2 2 0 1;2 3 0 0;2 3 0 1;2 4 0 0;2 4 0 1;3 2 0 0;3 2 0 1;3 3 0 0;3 3 0 1;3 3 1 0;3 3 1 1;3 4 0 0;3 4 0 1;3 4 1 0;3 4 1 1;3 5 0 0;3 5 0 1;4 3 0 0;4 3 0 1;4 3 1 0;4 3 1 1;4 4 0 0;4 4 0 1;4 4 1 0;4 4 1 1;4 5 0 0;4 5 0 1;4 5 1 0;4 5 1 1;5 4 0 0;5 4 0 1;5 4 1 0;5 4 1 1;5 5 0 0;5 5 0 1;5 5 1 0;	2262.81	6	50.9143	9.36931	128.069	9	0.02285	6.86777	0.53191	0.5	0	0	0	0	2.73005e-192	2.17349e-194	-1	0.00835655	0.00835655	sp|P06731|CEAM5_HUMAN;sp|P06731|CEAM5_HUMAN	CEACAM5;CEACAM5	204;560
with UV-1	CEA-TM3-20ul_1.12445.12445.3.0.dta	CEA-TM3-20ul_1.12445.12445.3.0.dta	CEA-TM3-20ul_1	12445	3059.65	3327.45	1109.82	3	1	TLTLFJVTR		1064.61	5 5 1 1	H(5)N(5)A(1)F(1)	(N(F)(N(H(N)(H(N(H)))(H(N(H(A)))))))	1162	0 1 0 0;0 1 0 1;0 2 0 0;0 2 0 1;1 2 0 0;1 2 0 1;1 3 0 0;1 3 0 1;2 2 0 0;2 2 0 1;2 3 0 0;2 3 0 1;2 4 0 0;2 4 0 1;3 2 0 0;3 2 0 1;3 3 0 0;3 3 0 1;3 3 1 0;3 3 1 1;3 4 0 0;3 4 0 1;3 4 1 0;3 4 1 1;3 5 0 0;3 5 0 1;4 3 0 0;4 3 0 1;4 3 1 0;4 3 1 1;4 4 0 0;4 4 0 1;4 4 1 0;4 4 1 1;4 5 0 0;4 5 0 1;4 5 1 0;4 5 1 1;5 4 0 0;5 4 0 1;5 4 1 0;5 4 1 1;5 5 0 0;5 5 0 1;5 5 1 0;	2262.81	6	57.8456	13.2998	140.574	9	0.02278	6.84523	0.53191	0.5625	0	0	0	0	6.43469e-212	4.65475e-214	-1	0.00339213	0.00339213	sp|P06731|CEAM5_HUMAN;sp|P06731|CEAM5_HUMAN	CEACAM5;CEACAM5	204;560
with UV-1	CEA-TM3-20ul_1.12467.12467.3.0.dta	CEA-TM3-20ul_1.12467.12467.3.0.dta	CEA-TM3-20ul_1	12467	3065.24	3327.45	1109.82	3	1	TLTLFJVTR		1064.61	5 5 1 1	H(5)N(5)A(1)F(1)	(N(F)(N(H(N)(H(N(H)))(H(N(H(A)))))))	1162	0 1 0 0;0 1 0 1;0 2 0 0;0 2 0 1;1 2 0 0;1 2 0 1;1 3 0 0;1 3 0 1;2 2 0 0;2 2 0 1;2 3 0 0;2 3 0 1;2 4 0 0;2 4 0 1;3 2 0 0;3 2 0 1;3 3 0 0;3 3 0 1;3 3 1 0;3 3 1 1;3 4 0 0;3 4 0 1;3 4 1 0;3 4 1 1;3 5 0 0;3 5 0 1;4 3 0 0;4 3 0 1;4 3 1 0;4 3 1 1;4 4 0 0;4 4 0 1;4 4 1 0;4 4 1 1;4 5 0 0;4 5 0 1;4 5 1 0;4 5 1 1;5 4 0 0;5 4 0 1;5 4 1 0;5 4 1 1;5 5 0 0;5 5 0 1;5 5 1 0;	2262.81	6	61.7708	12.506	153.263	9	0.02278	6.84614	0.55319	0.5625	0	0	0	0	8.11342e-232	1.31537e-233	-1	0.00375704	0.00375704	sp|P06731|CEAM5_HUMAN;sp|P06731|CEAM5_HUMAN	CEACAM5;CEACAM5	204;560
with UV-1	CEA-TM3-20ul_1.12491.12491.3.0.dta	CEA-TM3-20ul_1.12491.12491.3.0.dta	CEA-TM3-20ul_1	12491	3071.41	3124.36	1042.13	3	1	TLTLFJVTR		1064.61	5 4 1 1	H(5)N(4)A(1)F(1)	(N(F)(N(H(H(N(H)))(H(N(H(A)))))))	490	0 1 0 0;0 1 0 1;0 2 0 0;0 2 0 1;1 2 0 0;1 2 0 1;2 2 0 0;2 2 0 1;2 3 0 0;2 3 0 1;3 2 0 0;3 2 0 1;3 3 0 0;3 3 0 1;3 3 1 0;3 3 1 1;3 4 0 0;3 4 0 1;4 3 0 0;4 3 0 1;4 3 1 0;4 3 1 1;4 4 0 0;4 4 0 1;4 4 1 0;4 4 1 1;5 4 0 0;5 4 0 1;5 4 1 0;	2059.73	6	47.6131	13.3926	111.165	9	0.02019	6.46073	0.58065	0.6875	0	0	0	0	9.16464e-166	9.87626e-168	-1	0.00339213	0.00339213	sp|P06731|CEAM5_HUMAN;sp|P06731|CEAM5_HUMAN	CEACAM5;CEACAM5	204;560
with UV-1	CEA-TM3-20ul_1.12568.12568.3.0.dta	CEA-TM3-20ul_1.12568.12568.3.0.dta	CEA-TM3-20ul_1	12568	3091.03	3165.39	1055.8	3	1	TLTLFJVTR		1064.61	4 5 1 1	H(4)N(5)A(1)F(1)	(N(F)(N(H(N)(H(N))(H(N(H(A)))))))	1323	0 1 0 0;0 1 0 1;0 2 0 0;0 2 0 1;1 2 0 0;1 2 0 1;1 3 0 0;1 3 0 1;2 2 0 0;2 2 0 1;2 3 0 0;2 3 0 1;2 4 0 0;2 4 0 1;3 2 0 0;3 2 0 1;3 3 0 0;3 3 0 1;3 3 1 0;3 3 1 1;3 4 0 0;3 4 0 1;3 4 1 0;3 4 1 1;3 5 0 0;3 5 0 1;4 3 0 0;4 3 0 1;4 3 1 0;4 3 1 1;4 4 0 0;4 4 0 1;4 4 1 0;4 4 1 1;4 5 0 0;4 5 0 1;4 5 1 0;	2100.76	6	51.8652	9.23188	131.041	9	0.02085	6.58799	0.58974	0.5	0	0	0	0	5.88816e-197	7.47994e-199	-1	0.00884467	0.00884467	sp|P06731|CEAM5_HUMAN;sp|P06731|CEAM5_HUMAN	CEACAM5;CEACAM5	204;560
with UV-1	CEA-TM3-20ul_1.12645.12645.3.0.dta	CEA-TM3-20ul_1.12645.12645.3.0.dta	CEA-TM3-20ul_1	12645	3110.65	2937.28	979.765	3	1	TLTLFJVTR		1064.61	6 3 1 0	H(6)N(3)A(1)	(N(N(H(H(H(H)))(H(N(H(A)))))))	1497	0 1 0 0;0 2 0 0;1 2 0 0;2 2 0 0;2 3 0 0;3 2 0 0;3 3 0 0;3 3 1 0;4 2 0 0;4 3 0 0;4 3 1 0;5 2 0 0;5 3 0 0;5 3 1 0;6 3 0 0;	1872.65	6	33.3873	18.6174	60.8171	7	0.01933	6.58214	0.64706	0.75	0	0	0	0	3.91776e-87	1.91132e-89	-1	0.000818331	0.000818331	sp|P06731|CEAM5_HUMAN;sp|P06731|CEAM5_HUMAN	CEACAM5;CEACAM5	204;560
with UV-1	CEA-TM3-20ul_1.12665.12665.3.0.dta	CEA-TM3-20ul_1.12665.12665.3.0.dta	CEA-TM3-20ul_1	12665	3115.88	3083.34	1028.45	3	1	TLTLFJVTR		1064.61	6 3 1 1	H(6)N(3)A(1)F(1)	(N(F)(N(H(H(H(H)))(H(N(H(A)))))))	2	0 1 0 0;0 1 0 1;0 2 0 0;0 2 0 1;1 2 0 0;1 2 0 1;2 2 0 0;2 2 0 1;2 3 0 0;2 3 0 1;3 2 0 0;3 2 0 1;3 3 0 0;3 3 0 1;3 3 1 0;3 3 1 1;4 2 0 0;4 2 0 1;4 3 0 0;4 3 0 1;4 3 1 0;4 3 1 1;5 2 0 0;5 2 0 1;5 3 0 0;5 3 0 1;5 3 1 0;5 3 1 1;6 3 0 0;6 3 0 1;6 3 1 0;	2018.71	6	26.2666	10.4404	55.6582	8	0.02057	6.67257	0.54545	0.5625	0	0	0	0	4.01221e-79	1.94953e-81	-1	0.00644405	0.00644405	sp|P06731|CEAM5_HUMAN;sp|P06731|CEAM5_HUMAN	CEACAM5;CEACAM5	204;560
with UV-1	CEA-TM3-20ul_1.12676.12676.3.0.dta	CEA-TM3-20ul_1.12676.12676.3.0.dta	CEA-TM3-20ul_1	12676	3118.68	2937.28	979.765	3	1	TLTLFJVTR		1064.61	6 3 1 0	H(6)N(3)A(1)	(N(N(H(H)(H(H)(H(N(H(A))))))))	2255	0 1 0 0;0 2 0 0;1 2 0 0;2 2 0 0;3 2 0 0;3 3 0 0;4 2 0 0;4 3 0 0;4 3 1 0;5 2 0 0;5 3 0 0;5 3 1 0;6 3 0 0;	1872.65	6	37.9655	17.8546	75.3144	7	0.01928	6.56376	0.8	0.6875	0	0	0	0	9.59382e-110	4.46906e-112	-1	0.000818331	0.000818331	sp|P06731|CEAM5_HUMAN;sp|P06731|CEAM5_HUMAN	CEACAM5;CEACAM5	204;560
with UV-1	CEA-TM3-20ul_1.12677.12677.3.0.dta	CEA-TM3-20ul_1.12677.12677.3.0.dta	CEA-TM3-20ul_1	12677	3118.95	2759.23	920.415	3	1	TLTLFJVTR		1064.61	4 3 1 1	H(4)N(3)A(1)F(1)	(N(F)(N(H(H)(H(N(H(A)))))))	700	0 1 0 0;0 1 0 1;0 2 0 0;0 2 0 1;1 2 0 0;1 2 0 1;2 2 0 0;2 2 0 1;2 3 0 0;2 3 0 1;3 2 0 0;3 2 0 1;3 3 0 0;3 3 0 1;3 3 1 0;3 3 1 1;4 3 0 0;4 3 0 1;4 3 1 0;	1694.6	6	52.4428	32.2041	90.0289	9	0.01783	6.46327	0.71429	0.875	0	0	0	0	1.01981e-132	5.09449e-135	-1	0	5.09449e-135	sp|P06731|CEAM5_HUMAN;sp|P06731|CEAM5_HUMAN	CEACAM5;CEACAM5	204;560
with UV-1	CEA-TM3-20ul_1.12678.12678.3.1.dta	CEA-TM3-20ul_1.12678.12678.3.1.dta	CEA-TM3-20ul_1	12678	3119.22	2905.29	969.101	3	1	TLTLFJVTR		1064.61	4 3 1 2	H(4)N(3)A(1)F(2)	(N(F)(N(H(H)(H(N(F)(H(A)))))))	690	0 1 0 0;0 1 0 1;0 2 0 0;0 2 0 1;1 2 0 0;1 2 0 1;2 2 0 0;2 2 0 1;2 3 0 0;2 3 0 1;2 3 0 2;3 2 0 0;3 2 0 1;3 3 0 0;3 3 0 1;3 3 0 2;3 3 1 0;3 3 1 1;3 3 1 2;4 3 0 0;4 3 0 1;4 3 0 2;4 3 1 0;4 3 1 1;	1840.66	6	39.6432	18.2464	79.3802	9	0.01933	6.65298	0.61538	0.6875	0	0	0	0	4.29328e-116	2.96465e-118	-1	0.000818331	0.000818331	sp|P06731|CEAM5_HUMAN;sp|P06731|CEAM5_HUMAN	CEACAM5;CEACAM5	204;560
with UV-1	CEA-TM3-20ul_1.12690.12690.2.0.dta	CEA-TM3-20ul_1.12690.12690.2.0.dta	CEA-TM3-20ul_1	12690	3122.43	2103	1052	2	1	TLTLFJVTR		1064.61	3 2 0 1	H(3)N(2)F(1)	(N(F)(N(H(H)(H))))	722	0 1 0 0;0 1 0 1;0 2 0 0;0 2 0 1;1 2 0 0;1 2 0 1;2 2 0 0;2 2 0 1;3 2 0 0;	1038.38	6	29.2388	16.4234	53.0389	9	0.01572	7.4751	0.90909	0.6875	0	0	0	0	4.56928e-75	1.88553e-77	-1	0.00152672	0.00152672	sp|P06731|CEAM5_HUMAN;sp|P06731|CEAM5_HUMAN	CEACAM5;CEACAM5	204;560
with UV-1	CEA-TM3-20ul_1.12709.12709.3.0.dta	CEA-TM3-20ul_1.12709.12709.3.0.dta	CEA-TM3-20ul_1	12709	3127.1	2759.23	920.415	3	1	TLTLFJVTR		1064.61	4 3 1 1	H(4)N(3)A(1)F(1)	(N(F)(N(H(H)(H(N(H(A)))))))	700	0 1 0 0;0 1 0 1;0 2 0 0;0 2 0 1;1 2 0 0;1 2 0 1;2 2 0 0;2 2 0 1;2 3 0 0;2 3 0 1;3 2 0 0;3 2 0 1;3 3 0 0;3 3 0 1;3 3 1 0;3 3 1 1;4 3 0 0;4 3 0 1;4 3 1 0;	1694.6	6	36.9171	15.335	76.9983	9	0.01788	6.47849	0.66667	0.5625	0	0	0	0	2.25077e-112	1.35375e-114	-1	0.00209644	0.00209644	sp|P06731|CEAM5_HUMAN;sp|P06731|CEAM5_HUMAN	CEACAM5;CEACAM5	204;560
with UV-1	CEA-TM3-20ul_1.12753.12753.3.0.dta	CEA-TM3-20ul_1.12753.12753.3.0.dta	CEA-TM3-20ul_1	12753	3138.47	2775.23	925.747	3	1	TLTLFJVTR		1064.61	5 3 1 0	H(5)N(3)A(1)	(N(N(H(H(H))(H(N(H(A)))))))	1650	0 1 0 0;0 2 0 0;1 2 0 0;2 2 0 0;2 3 0 0;3 2 0 0;3 3 0 0;3 3 1 0;4 2 0 0;4 3 0 0;4 3 1 0;5 3 0 0;	1710.6	6	24.3594	10.8595	49.4305	7	0.01815	6.54146	0.64286	0.5625	0	0	0	0	1.73016e-69	1.01667e-71	-1	0.0042042	0.0042042	sp|P06731|CEAM5_HUMAN;sp|P06731|CEAM5_HUMAN	CEACAM5;CEACAM5	204;560
with UV-1	CEA-TM3-20ul_1.12764.12764.3.0.dta	CEA-TM3-20ul_1.12764.12764.3.0.dta	CEA-TM3-20ul_1	12764	3141.27	2759.23	920.415	3	1	TLTLFJVTR		1064.61	4 3 1 1	H(4)N(3)A(1)F(1)	(N(F)(N(H(H)(H(N(H(A)))))))	700	0 1 0 0;0 1 0 1;0 2 0 0;0 2 0 1;1 2 0 0;1 2 0 1;2 2 0 0;2 2 0 1;2 3 0 0;2 3 0 1;3 2 0 0;3 2 0 1;3 3 0 0;3 3 0 1;3 3 1 0;3 3 1 1;4 3 0 0;4 3 0 1;4 3 1 0;	1694.6	6	26.9403	9.72051	58.92	9	0.01774	6.42848	0.57143	0.5	0	0	0	0	3.48218e-84	1.90181e-86	-1	0.00738636	0.00738636	sp|P06731|CEAM5_HUMAN;sp|P06731|CEAM5_HUMAN	CEACAM5;CEACAM5	204;560
with UV-1	CEA-TM3-20ul_1.12878.12878.3.0.dta	CEA-TM3-20ul_1.12878.12878.3.0.dta	CEA-TM3-20ul_1	12878	3170.38	3573.57	1191.86	3	1	ITPNNJGTYACFVSNLATGR	11,Carbamidomethyl[C];	2170.03	4 3 0 1	H(4)N(3)F(1)	(N(F)(N(H(H)(H(N(H))))))	712	0 1 0 0;0 1 0 1;0 2 0 0;0 2 0 1;1 2 0 0;1 2 0 1;2 2 0 0;2 2 0 1;2 3 0 0;2 3 0 1;3 2 0 0;3 2 0 1;3 3 0 0;3 3 0 1;4 3 0 0;	1403.51	6	10.487	14.8075	2.46332	3	0.02679	7.49648	0.29412	0.5	0	0	0	0	0.10693	0.00317346	-1	0.00209644	0.00526672	sp|P06731|CEAM5_HUMAN	CEACAM5	650
with UV-2	CEA-TM3-20ul_2.2791.2791.2.2.dta	CEA-TM3-20ul_2.2791.2791.2.2.dta	CEA-TM3-20ul_2	2791	738.729	2014.8	1007.9	2	1	JDTASYK		798.363	5 2 0 0	H(5)N(2)	(N(N(H(H(H))(H(H)))))	1637	0 1 0 0;0 2 0 0;1 2 0 0;2 2 0 0;3 2 0 0;4 2 0 0;	1216.42	1	42.9139	29.9258	67.0346	7	0.01049	5.20603	1	1.08333	0	0	0	0	2.17856e-15	7.68491e-17	-1	0	7.68491e-17	sp|P06731|CEAM5_HUMAN	CEACAM5	208
with UV-2	CEA-TM3-20ul_2.2803.2803.2.2.dta	CEA-TM3-20ul_2.2803.2803.2.2.dta	CEA-TM3-20ul_2	2803	741.13	2014.8	1007.9	2	1	JDTASYK		798.363	5 2 0 0	H(5)N(2)	(N(N(H(H(H))(H(H)))))	1637	0 1 0 0;0 2 0 0;1 2 0 0;2 2 0 0;3 2 0 0;4 2 0 0;	1216.42	1	49.6679	37.9703	71.392	7	0.01049	5.20603	1	1.08333	0	0	0	0	2.5324e-16	1.08881e-17	-1	0	1.08881e-17	sp|P06731|CEAM5_HUMAN	CEACAM5	208
with UV-2	CEA-TM3-20ul_2.2831.2831.3.0.dta	CEA-TM3-20ul_2.2831.2831.3.0.dta	CEA-TM3-20ul_2	2831	746.691	3157.31	1053.11	3	1	JNSIVK		674.383	6 6 0 2	H(6)N(6)F(2)	(N(F)(N(H(H(N(H))(N(H)))(H(N(H))(N(F))))))	471	0 1 0 0;0 1 0 1;0 2 0 0;0 2 0 1;1 2 0 0;1 2 0 1;2 2 0 0;2 2 0 1;2 3 0 0;2 3 0 1;2 3 0 2;2 4 0 0;2 4 0 1;2 4 0 2;3 2 0 0;3 2 0 1;3 3 0 0;3 3 0 1;3 3 0 2;3 4 0 0;3 4 0 1;3 4 0 2;3 5 0 0;3 5 0 1;3 5 0 2;3 6 0 0;3 6 0 1;3 6 0 2;4 3 0 0;4 3 0 1;4 4 0 0;4 4 0 1;4 4 0 2;4 5 0 0;4 5 0 1;4 5 0 2;4 6 0 0;4 6 0 1;4 6 0 2;5 4 0 0;5 4 0 1;5 5 0 0;5 5 0 1;5 5 0 2;5 6 0 0;5 6 0 1;5 6 0 2;6 5 0 0;6 5 0 1;6 6 0 0…	2482.91	1	35.1222	12.1653	77.7566	9	0.02204	6.98059	0.50943	0.8	0	0	0	0	1.12739e-17	4.78189e-19	-1	0.00603622	0.00603622	sp|P06731|CEAM5_HUMAN	CEACAM5	665
with UV-2	CEA-TM3-20ul_2.2846.2846.3.0.dta	CEA-TM3-20ul_2.2846.2846.3.0.dta	CEA-TM3-20ul_2	2846	750.13	2735.15	912.39	3	1	JNSIVK		674.383	5 4 0 3	H(5)N(4)F(3)	(N(F)(N(H(H(N(H(F))))(H(N(H(F)))))))	247	0 1 0 0;0 1 0 1;0 2 0 0;0 2 0 1;1 2 0 0;1 2 0 1;2 2 0 0;2 2 0 1;2 3 0 0;2 3 0 1;3 2 0 0;3 2 0 1;3 3 0 0;3 3 0 1;3 3 0 2;3 4 0 0;3 4 0 1;4 3 0 0;4 3 0 1;4 3 0 2;4 4 0 0;4 4 0 1;4 4 0 2;5 4 0 0;5 4 0 1;5 4 0 2;	2060.76	1	45.2623	23.9744	84.797	9	0.01591	5.81781	0.64286	1.1	0	0	0	0	3.70687e-19	1.72486e-20	-1	0	1.72486e-20	sp|P06731|CEAM5_HUMAN	CEACAM5	665
with UV-2	CEA-TM3-20ul_2.2850.2850.3.0.dta	CEA-TM3-20ul_2.2850.2850.3.0.dta	CEA-TM3-20ul_2	2850	751.194	2791.12	931.045	3	1	JNSIVK		674.383	5 5 1 0	H(5)N(5)A(1)	(N(N(H(N)(H(N(H)))(H(N(H(A)))))))	2735	0 1 0 0;0 2 0 0;1 2 0 0;1 3 0 0;2 2 0 0;2 3 0 0;2 4 0 0;3 2 0 0;3 3 0 0;3 3 1 0;3 4 0 0;3 4 1 0;3 5 0 0;4 3 0 0;4 3 1 0;4 4 0 0;4 4 1 0;4 5 0 0;4 5 1 0;5 4 0 0;5 4 1 0;5 5 0 0;	2116.76	1	22.358	15.2884	35.4874	7	-0.02007	-7.19139	0.5	1	0	0	0	0	1.27643e-08	2.96958e-10	-1	0.0014881	0.0014881	sp|P06731|CEAM5_HUMAN	CEACAM5	665
with UV-2	CEA-TM3-20ul_2.2858.2858.3.0.dta	CEA-TM3-20ul_2.2858.2858.3.0.dta	CEA-TM3-20ul_2	2858	753.043	2938.24	980.083	3	1	JNSIVK		674.383	5 5 0 3	H(5)N(5)F(3)	(N(F)(N(H(N)(H(N(H(F))))(H(N(H(F)))))))	963	0 1 0 0;0 1 0 1;0 2 0 0;0 2 0 1;1 2 0 0;1 2 0 1;1 3 0 0;1 3 0 1;2 2 0 0;2 2 0 1;2 3 0 0;2 3 0 1;2 4 0 0;2 4 0 1;3 2 0 0;3 2 0 1;3 3 0 0;3 3 0 1;3 3 0 2;3 4 0 0;3 4 0 1;3 4 0 2;3 5 0 0;3 5 0 1;4 3 0 0;4 3 0 1;4 3 0 2;4 4 0 0;4 4 0 1;4 4 0 2;4 5 0 0;4 5 0 1;4 5 0 2;5 4 0 0;5 4 0 1;5 4 0 2;5 4 0 3;5 5 0 0;5 5 0 1;5 5 0 2;	2263.83	1	51.042	26.6227	96.3921	9	0.01739	5.9199	0.59524	1.2	0	0	0	0	1.33087e-21	5.09088e-23	-1	0	5.09088e-23	sp|P06731|CEAM5_HUMAN	CEACAM5	665
with UV-2	CEA-TM3-20ul_2.2868.2868.3.0.dta	CEA-TM3-20ul_2.2868.2868.3.0.dta	CEA-TM3-20ul_2	2868	755.206	3084.3	1028.77	3	1	JNSIVK		674.383	5 5 0 4	H(5)N(5)F(4)	(N(F)(N(H(N)(H(N(H)(F)))(H(N(F)(H(F)))))))	1034	0 1 0 0;0 1 0 1;0 2 0 0;0 2 0 1;1 2 0 0;1 2 0 1;1 3 0 0;1 3 0 1;2 2 0 0;2 2 0 1;2 3 0 0;2 3 0 1;2 3 0 2;2 4 0 0;2 4 0 1;2 4 0 2;3 2 0 0;3 2 0 1;3 3 0 0;3 3 0 1;3 3 0 2;3 3 0 3;3 4 0 0;3 4 0 1;3 4 0 2;3 4 0 3;3 5 0 0;3 5 0 1;3 5 0 2;3 5 0 3;4 3 0 0;4 3 0 1;4 3 0 2;4 3 0 3;4 4 0 0;4 4 0 1;4 4 0 2;4 4 0 3;4 4 0 4;4 5 0 0;4 5 0 1;4 5 0 2;4 5 0 3;4 5 0 4;5 4 0 0;5 4 0 1;5 4 0 2;5 4 0 3;5 4 0 4;5 5 0 0…	2409.89	1	50.6039	20.9203	105.731	9	0.01927	6.24786	0.54545	1.1	0	0	0	0	1.38322e-23	7.11309e-25	-1	0.000829187	0.000829187	sp|P06731|CEAM5_HUMAN	CEACAM5	665
with UV-2	CEA-TM3-20ul_2.2890.2890.3.0.dta	CEA-TM3-20ul_2.2890.2890.3.0.dta	CEA-TM3-20ul_2	2890	759.497	2938.24	980.083	3	1	JNSIVK		674.383	5 5 0 3	H(5)N(5)F(3)	(N(F)(N(H(N)(H(N(H(F))))(H(N(H(F)))))))	963	0 1 0 0;0 1 0 1;0 2 0 0;0 2 0 1;1 2 0 0;1 2 0 1;1 3 0 0;1 3 0 1;2 2 0 0;2 2 0 1;2 3 0 0;2 3 0 1;2 4 0 0;2 4 0 1;3 2 0 0;3 2 0 1;3 3 0 0;3 3 0 1;3 3 0 2;3 4 0 0;3 4 0 1;3 4 0 2;3 5 0 0;3 5 0 1;4 3 0 0;4 3 0 1;4 3 0 2;4 4 0 0;4 4 0 1;4 4 0 2;4 5 0 0;4 5 0 1;4 5 0 2;5 4 0 0;5 4 0 1;5 4 0 2;5 4 0 3;5 5 0 0;5 5 0 1;5 5 0 2;	2263.83	1	46.0183	20.7233	92.9945	9	0.01726	5.87498	0.59524	1.1	0	0	0	0	6.9583e-21	2.81922e-22	-1	0.000829187	0.000829187	sp|P06731|CEAM5_HUMAN	CEACAM5	665
with UV-2	CEA-TM3-20ul_2.2894.2894.3.0.dta	CEA-TM3-20ul_2.2894.2894.3.0.dta	CEA-TM3-20ul_2	2894	760.392	2646.12	882.711	3	1	JNSIVK		674.383	5 5 0 1	H(5)N(5)F(1)	(N(F)(N(H(N)(H(N(H)))(H(N(H))))))	1175	0 1 0 0;0 1 0 1;0 2 0 0;0 2 0 1;1 2 0 0;1 2 0 1;1 3 0 0;1 3 0 1;2 2 0 0;2 2 0 1;2 3 0 0;2 3 0 1;2 4 0 0;2 4 0 1;3 2 0 0;3 2 0 1;3 3 0 0;3 3 0 1;3 4 0 0;3 4 0 1;3 5 0 0;3 5 0 1;4 3 0 0;4 3 0 1;4 4 0 0;4 4 0 1;4 5 0 0;4 5 0 1;5 4 0 0;5 4 0 1;5 5 0 0;	1971.72	1	42.0106	25.5243	72.628	9	0.01769	6.68476	0.63636	1.4	0	0	0	0	1.37998e-16	5.4248e-18	-1	0	5.4248e-18	sp|P06731|CEAM5_HUMAN	CEACAM5	665
with UV-2	CEA-TM3-20ul_2.2907.2907.2.0.dta	CEA-TM3-20ul_2.2907.2907.2.0.dta	CEA-TM3-20ul_2	2907	763.45	2077.9	1039.46	2	1	JNSIVK		674.383	4 3 0 1	H(4)N(3)F(1)	(N(F)(N(H(H)(H(N(H))))))	712	0 1 0 0;0 1 0 1;0 2 0 0;0 2 0 1;1 2 0 0;1 2 0 1;2 2 0 0;2 2 0 1;2 3 0 0;2 3 0 1;3 2 0 0;3 2 0 1;3 3 0 0;3 3 0 1;4 3 0 0;	1403.51	1	23.4939	15.3683	38.5843	9	0.0138	6.63947	0.64706	1	0	0	0	0	2.72966e-09	7.24915e-11	-1	0.0014881	0.0014881	sp|P06731|CEAM5_HUMAN	CEACAM5	665
with UV-2	CEA-TM3-20ul_2.2914.2914.3.1.dta	CEA-TM3-20ul_2.2914.2914.3.1.dta	CEA-TM3-20ul_2	2914	764.915	2589.1	863.704	3	1	JNSIVK		674.383	5 4 0 2	H(5)N(4)F(2)	(N(F)(N(H(H(N(H)))(H(N(H(F)))))))	491	0 1 0 0;0 1 0 1;0 2 0 0;0 2 0 1;1 2 0 0;1 2 0 1;2 2 0 0;2 2 0 1;2 3 0 0;2 3 0 1;3 2 0 0;3 2 0 1;3 3 0 0;3 3 0 1;3 3 0 2;3 4 0 0;3 4 0 1;4 3 0 0;4 3 0 1;4 3 0 2;4 4 0 0;4 4 0 1;4 4 0 2;5 4 0 0;5 4 0 1;	1914.7	1	47.4594	31.7319	76.6675	9	0.01688	6.5198	0.62963	1.4	0	0	0	0	1.91576e-17	7.53427e-19	-1	0	7.53427e-19	sp|P06731|CEAM5_HUMAN	CEACAM5	665
with UV-2	CEA-TM3-20ul_2.2925.2925.3.2.dta	CEA-TM3-20ul_2.2925.2925.3.2.dta	CEA-TM3-20ul_2	2925	767.489	2646.12	882.711	3	1	JNSIVK		674.383	5 5 0 1	H(5)N(5)F(1)	(N(F)(N(H(N)(H(N(H)))(H(N(H))))))	1175	0 1 0 0;0 1 0 1;0 2 0 0;0 2 0 1;1 2 0 0;1 2 0 1;1 3 0 0;1 3 0 1;2 2 0 0;2 2 0 1;2 3 0 0;2 3 0 1;2 4 0 0;2 4 0 1;3 2 0 0;3 2 0 1;3 3 0 0;3 3 0 1;3 4 0 0;3 4 0 1;3 5 0 0;3 5 0 1;4 3 0 0;4 3 0 1;4 4 0 0;4 4 0 1;4 5 0 0;4 5 0 1;5 4 0 0;5 4 0 1;5 5 0 0;	1971.72	1	35.4245	22.6323	59.1814	9	0.01717	6.48749	0.54545	1.2	0	0	0	0	1.0925e-13	3.44787e-15	-1	0.000829187	0.000829187	sp|P06731|CEAM5_HUMAN	CEACAM5	665
with UV-2	CEA-TM3-20ul_2.2930.2930.3.1.dta	CEA-TM3-20ul_2.2930.2930.3.1.dta	CEA-TM3-20ul_2	2930	768.82	2484.06	828.693	3	1	JNSIVK		674.383	4 5 0 1	H(4)N(5)F(1)	(N(F)(N(H(N)(H(N))(H(N(H))))))	1333	0 1 0 0;0 1 0 1;0 2 0 0;0 2 0 1;1 2 0 0;1 2 0 1;1 3 0 0;1 3 0 1;2 2 0 0;2 2 0 1;2 3 0 0;2 3 0 1;2 4 0 0;2 4 0 1;3 2 0 0;3 2 0 1;3 3 0 0;3 3 0 1;3 4 0 0;3 4 0 1;3 5 0 0;3 5 0 1;4 3 0 0;4 3 0 1;4 4 0 0;4 4 0 1;4 5 0 0;	1809.67	1	37.8609	23.3995	64.7177	9	0.01515	6.09771	0.65517	1.2	0	0	0	0	6.89044e-15	2.12317e-16	-1	0	2.12317e-16	sp|P06731|CEAM5_HUMAN	CEACAM5	665
with UV-2	CEA-TM3-20ul_2.2941.2941.2.0.dta	CEA-TM3-20ul_2.2941.2941.2.0.dta	CEA-TM3-20ul_2	2941	771.209	2427.04	1214.03	2	1	JNSIVK		674.383	4 4 0 2	H(4)N(4)F(2)	(N(F)(N(H(H)(N)(H(N(H)(F))))))	740	0 1 0 0;0 1 0 1;0 2 0 0;0 2 0 1;1 2 0 0;1 2 0 1;1 3 0 0;1 3 0 1;2 2 0 0;2 2 0 1;2 3 0 0;2 3 0 1;2 3 0 2;2 4 0 0;2 4 0 1;2 4 0 2;3 2 0 0;3 2 0 1;3 3 0 0;3 3 0 1;3 3 0 2;3 4 0 0;3 4 0 1;3 4 0 2;4 3 0 0;4 3 0 1;4 3 0 2;4 4 0 0;4 4 0 1;	1752.64	1	47.6063	27.323	85.2753	9	0.01539	6.34057	0.70968	1.2	0	0	0	0	2.94037e-19	1.41227e-20	-1	0	1.41227e-20	sp|P06731|CEAM5_HUMAN	CEACAM5	665
with UV-2	CEA-TM3-20ul_2.2946.2946.3.0.dta	CEA-TM3-20ul_2.2946.2946.3.0.dta	CEA-TM3-20ul_2	2946	772.232	2792.18	931.397	3	1	JNSIVK		674.383	5 5 0 2	H(5)N(5)F(2)	(N(F)(N(H(N)(H(N(H)))(H(N(H)(F))))))	1168	0 1 0 0;0 1 0 1;0 2 0 0;0 2 0 1;1 2 0 0;1 2 0 1;1 3 0 0;1 3 0 1;2 2 0 0;2 2 0 1;2 3 0 0;2 3 0 1;2 3 0 2;2 4 0 0;2 4 0 1;2 4 0 2;3 2 0 0;3 2 0 1;3 3 0 0;3 3 0 1;3 3 0 2;3 4 0 0;3 4 0 1;3 4 0 2;3 5 0 0;3 5 0 1;3 5 0 2;4 3 0 0;4 3 0 1;4 3 0 2;4 4 0 0;4 4 0 1;4 4 0 2;4 5 0 0;4 5 0 1;4 5 0 2;5 4 0 0;5 4 0 1;5 4 0 2;5 5 0 0;5 5 0 1;	2117.78	1	47.6722	27.5438	85.0535	9	0.0155	5.55226	0.55814	1.2	0	0	0	0	3.2739e-19	1.5409e-20	-1	0	1.5409e-20	sp|P06731|CEAM5_HUMAN	CEACAM5	665
with UV-2	CEA-TM3-20ul_2.2948.2948.3.0.dta	CEA-TM3-20ul_2.2948.2948.3.0.dta	CEA-TM3-20ul_2	2948	772.772	2687.14	896.386	3	1	JNSIVK		674.383	4 6 0 1	H(4)N(6)F(1)	(N(F)(N(H(H(N)(N))(H(N)(N(H))))))	643	0 1 0 0;0 1 0 1;0 2 0 0;0 2 0 1;1 2 0 0;1 2 0 1;2 2 0 0;2 2 0 1;2 3 0 0;2 3 0 1;2 4 0 0;2 4 0 1;3 2 0 0;3 2 0 1;3 3 0 0;3 3 0 1;3 4 0 0;3 4 0 1;3 5 0 0;3 5 0 1;3 6 0 0;3 6 0 1;4 3 0 0;4 3 0 1;4 4 0 0;4 4 0 1;4 5 0 0;4 5 0 1;4 6 0 0;	2012.75	1	45.3998	25.0883	83.1213	9	0.0134	4.98581	0.70968	1.2	0	0	0	0	8.34605e-19	3.51308e-20	-1	0	3.51308e-20	sp|P06731|CEAM5_HUMAN	CEACAM5	665
with UV-2	CEA-TM3-20ul_2.2950.2950.3.0.dta	CEA-TM3-20ul_2.2950.2950.3.0.dta	CEA-TM3-20ul_2	2950	773.217	2849.2	950.404	3	1	JNSIVK		674.383	5 6 0 1	H(5)N(6)F(1)	(N(F)(N(H(N)(H(N(H)))(H(N)(N(H))))))	1180	0 1 0 0;0 1 0 1;0 2 0 0;0 2 0 1;1 2 0 0;1 2 0 1;1 3 0 0;1 3 0 1;2 2 0 0;2 2 0 1;2 3 0 0;2 3 0 1;2 4 0 0;2 4 0 1;2 5 0 0;2 5 0 1;3 2 0 0;3 2 0 1;3 3 0 0;3 3 0 1;3 4 0 0;3 4 0 1;3 5 0 0;3 5 0 1;3 6 0 0;3 6 0 1;4 3 0 0;4 3 0 1;4 4 0 0;4 4 0 1;4 5 0 0;4 5 0 1;4 6 0 0;4 6 0 1;5 4 0 0;5 4 0 1;5 5 0 0;5 5 0 1;5 6 0 0;	2174.8	1	37.7458	14.9122	80.1512	9	0.01717	6.0249	0.60976	1	0	0	0	0	3.52226e-18	1.44649e-19	-1	0.0014881	0.0014881	sp|P06731|CEAM5_HUMAN	CEACAM5	665
with UV-2	CEA-TM3-20ul_2.2955.2955.2.1.dta	CEA-TM3-20ul_2.2955.2955.2.1.dta	CEA-TM3-20ul_2	2955	774.36	2223.96	1112.48	2	1	JNSIVK		674.383	4 3 0 2	H(4)N(3)F(2)	(N(F)(N(H(H(H))(H(N(F))))))	64	0 1 0 0;0 1 0 1;0 2 0 0;0 2 0 1;1 2 0 0;1 2 0 1;2 2 0 0;2 2 0 1;2 3 0 0;2 3 0 1;2 3 0 2;3 2 0 0;3 2 0 1;3 3 0 0;3 3 0 1;3 3 0 2;4 2 0 0;4 2 0 1;4 3 0 0;4 3 0 1;	1549.57	1	22.6459	9.76861	46.5609	9	0.01102	4.95484	0.63636	0.8	0	0	0	0	5.56021e-11	1.96407e-12	-1	0.00818235	0.00818235	sp|P06731|CEAM5_HUMAN	CEACAM5	665
with UV-2	CEA-TM3-20ul_2.2959.2959.3.2.dta	CEA-TM3-20ul_2.2959.2959.3.2.dta	CEA-TM3-20ul_2	2959	774.667	2630.12	877.379	3	1	JNSIVK		674.383	4 5 0 2	H(4)N(5)F(2)	(N(F)(N(H(N)(H(N))(H(N(H)(F))))))	1327	0 1 0 0;0 1 0 1;0 2 0 0;0 2 0 1;1 2 0 0;1 2 0 1;1 3 0 0;1 3 0 1;2 2 0 0;2 2 0 1;2 3 0 0;2 3 0 1;2 3 0 2;2 4 0 0;2 4 0 1;2 4 0 2;3 2 0 0;3 2 0 1;3 3 0 0;3 3 0 1;3 3 0 2;3 4 0 0;3 4 0 1;3 4 0 2;3 5 0 0;3 5 0 1;3 5 0 2;4 3 0 0;4 3 0 1;4 3 0 2;4 4 0 0;4 4 0 1;4 4 0 2;4 5 0 0;4 5 0 1;	1955.72	1	48.2991	30.6381	81.0982	9	0.015	5.70137	0.59459	1.2	0	0	0	0	2.22494e-18	9.42467e-20	-1	0	9.42467e-20	sp|P06731|CEAM5_HUMAN	CEACAM5	665
with UV-2	CEA-TM3-20ul_2.2967.2967.3.0.dta	CEA-TM3-20ul_2.2967.2967.3.0.dta	CEA-TM3-20ul_2	2967	776.072	2938.23	980.083	3	1	JNSIVK		674.383	5 5 0 3	H(5)N(5)F(3)	(N(F)(N(H(N)(H(N(H(F))))(H(N(H(F)))))))	963	0 1 0 0;0 1 0 1;0 2 0 0;0 2 0 1;1 2 0 0;1 2 0 1;1 3 0 0;1 3 0 1;2 2 0 0;2 2 0 1;2 3 0 0;2 3 0 1;2 4 0 0;2 4 0 1;3 2 0 0;3 2 0 1;3 3 0 0;3 3 0 1;3 3 0 2;3 4 0 0;3 4 0 1;3 4 0 2;3 5 0 0;3 5 0 1;4 3 0 0;4 3 0 1;4 3 0 2;4 4 0 0;4 4 0 1;4 4 0 2;4 5 0 0;4 5 0 1;4 5 0 2;5 4 0 0;5 4 0 1;5 4 0 2;5 4 0 3;5 5 0 0;5 5 0 1;5 5 0 2;	2263.83	1	42.0523	16.1247	90.2036	9	0.01691	5.75348	0.59524	1	0	0	0	0	2.69874e-20	1.07513e-21	-1	0.0014881	0.0014881	sp|P06731|CEAM5_HUMAN	CEACAM5	665
with UV-2	CEA-TM3-20ul_2.2976.2976.3.0.dta	CEA-TM3-20ul_2.2976.2976.3.0.dta	CEA-TM3-20ul_2	2976	777.864	2792.18	931.397	3	1	JNSIVK		674.383	5 5 0 2	H(5)N(5)F(2)	(N(F)(N(H(N)(H(N(H)))(H(N(H)(F))))))	1168	0 1 0 0;0 1 0 1;0 2 0 0;0 2 0 1;1 2 0 0;1 2 0 1;1 3 0 0;1 3 0 1;2 2 0 0;2 2 0 1;2 3 0 0;2 3 0 1;2 3 0 2;2 4 0 0;2 4 0 1;2 4 0 2;3 2 0 0;3 2 0 1;3 3 0 0;3 3 0 1;3 3 0 2;3 4 0 0;3 4 0 1;3 4 0 2;3 5 0 0;3 5 0 1;3 5 0 2;4 3 0 0;4 3 0 1;4 3 0 2;4 4 0 0;4 4 0 1;4 4 0 2;4 5 0 0;4 5 0 1;4 5 0 2;5 4 0 0;5 4 0 1;5 4 0 2;5 5 0 0;5 5 0 1;	2117.78	1	52.8998	28.828	97.6047	9	0.01548	5.54473	0.62791	1.2	0	0	0	0	7.3668e-22	2.72187e-23	-1	0	2.72187e-23	sp|P06731|CEAM5_HUMAN	CEACAM5	665
with UV-2	CEA-TM3-20ul_2.2989.2989.3.2.dta	CEA-TM3-20ul_2.2989.2989.3.2.dta	CEA-TM3-20ul_2	2989	780.743	2630.12	877.379	3	1	JNSIVK		674.383	4 5 0 2	H(4)N(5)F(2)	(N(F)(N(H(N)(H(N(H)))(H(N(F))))))	1159	0 1 0 0;0 1 0 1;0 2 0 0;0 2 0 1;1 2 0 0;1 2 0 1;1 3 0 0;1 3 0 1;2 2 0 0;2 2 0 1;2 3 0 0;2 3 0 1;2 3 0 2;2 4 0 0;2 4 0 1;2 4 0 2;3 2 0 0;3 2 0 1;3 3 0 0;3 3 0 1;3 3 0 2;3 4 0 0;3 4 0 1;3 4 0 2;3 5 0 0;3 5 0 1;3 5 0 2;4 3 0 0;4 3 0 1;4 4 0 0;4 4 0 1;4 4 0 2;4 5 0 0;4 5 0 1;	1955.72	1	47.1192	35.7369	68.2578	9	0.01499	5.69795	0.55556	1.4	0	0	0	0	1.18846e-15	4.11453e-17	-1	0	4.11453e-17	sp|P06731|CEAM5_HUMAN	CEACAM5	665
with UV-2	CEA-TM3-20ul_2.3051.3051.2.2.dta	CEA-TM3-20ul_2.3051.3051.2.2.dta	CEA-TM3-20ul_2	3051	792.302	2280.98	1141	2	1	JNSIVK		674.383	4 4 0 1	H(4)N(4)F(1)	(N(F)(N(H(H)(N)(H(N(H))))))	746	0 1 0 0;0 1 0 1;0 2 0 0;0 2 0 1;1 2 0 0;1 2 0 1;1 3 0 0;1 3 0 1;2 2 0 0;2 2 0 1;2 3 0 0;2 3 0 1;2 4 0 0;2 4 0 1;3 2 0 0;3 2 0 1;3 3 0 0;3 3 0 1;3 4 0 0;3 4 0 1;4 3 0 0;4 3 0 1;4 4 0 0;	1606.59	1	47.1559	28.2298	82.3042	9	0.01466	6.42865	0.8	1.2	0	0	0	0	1.23997e-18	4.9984e-20	-1	0	4.9984e-20	sp|P06731|CEAM5_HUMAN	CEACAM5	665
with UV-2	CEA-TM3-20ul_2.3054.3054.3.0.dta	CEA-TM3-20ul_2.3054.3054.3.0.dta	CEA-TM3-20ul_2	3054	792.811	2500.06	834.024	3	1	JNSIVK		674.383	5 5 0 0	H(5)N(5)	(N(N(H(N)(H(N(H)))(H(N(H))))))	2746	0 1 0 0;0 2 0 0;1 2 0 0;1 3 0 0;2 2 0 0;2 3 0 0;2 4 0 0;3 2 0 0;3 3 0 0;3 4 0 0;3 5 0 0;4 3 0 0;4 4 0 0;4 5 0 0;5 4 0 0;	1825.66	1	22.7773	11.6163	43.505	7	0.01288	5.15128	0.70588	0.8	0	0	0	0	2.45799e-10	7.91666e-12	-1	0.00640615	0.00640615	sp|P06731|CEAM5_HUMAN	CEACAM5	665
with UV-2	CEA-TM3-20ul_2.3055.3055.3.0.dta	CEA-TM3-20ul_2.3055.3055.3.0.dta	CEA-TM3-20ul_2	3055	793.068	2646.12	882.711	3	1	JNSIVK		674.383	5 5 0 1	H(5)N(5)F(1)	(N(F)(N(H(N)(H(N(H)))(H(N(H))))))	1175	0 1 0 0;0 1 0 1;0 2 0 0;0 2 0 1;1 2 0 0;1 2 0 1;1 3 0 0;1 3 0 1;2 2 0 0;2 2 0 1;2 3 0 0;2 3 0 1;2 4 0 0;2 4 0 1;3 2 0 0;3 2 0 1;3 3 0 0;3 3 0 1;3 4 0 0;3 4 0 1;3 5 0 0;3 5 0 1;4 3 0 0;4 3 0 1;4 4 0 0;4 4 0 1;4 5 0 0;4 5 0 1;5 4 0 0;5 4 0 1;5 5 0 0;	1971.72	1	39.5952	26.357	64.1804	9	0.01518	5.73583	0.57576	1.2	0	0	0	0	9.00457e-15	3.26761e-16	-1	0	3.26761e-16	sp|P06731|CEAM5_HUMAN	CEACAM5	665
with UV-2	CEA-TM3-20ul_2.3059.3059.2.0.dta	CEA-TM3-20ul_2.3059.3059.2.0.dta	CEA-TM3-20ul_2	3059	794.15	2077.9	1039.45	2	1	JNSIVK		674.383	4 3 0 1	H(4)N(3)F(1)	(N(F)(N(H(H)(H(N(H))))))	712	0 1 0 0;0 1 0 1;0 2 0 0;0 2 0 1;1 2 0 0;1 2 0 1;2 2 0 0;2 2 0 1;2 3 0 0;2 3 0 1;3 2 0 0;3 2 0 1;3 3 0 0;3 3 0 1;4 3 0 0;	1403.51	1	25.7934	17.2566	41.6473	9	0.01219	5.86465	0.64706	1	0	0	0	0	6.07558e-10	1.69482e-11	-1	0.000829187	0.000829187	sp|P06731|CEAM5_HUMAN	CEACAM5	665
with UV-2	CEA-TM3-20ul_2.3086.3086.3.0.dta	CEA-TM3-20ul_2.3086.3086.3.0.dta	CEA-TM3-20ul_2	3086	798.922	2646.12	882.711	3	1	JNSIVK		674.383	5 5 0 1	H(5)N(5)F(1)	(N(F)(N(H(N)(H(N(H)))(H(N(H))))))	1175	0 1 0 0;0 1 0 1;0 2 0 0;0 2 0 1;1 2 0 0;1 2 0 1;1 3 0 0;1 3 0 1;2 2 0 0;2 2 0 1;2 3 0 0;2 3 0 1;2 4 0 0;2 4 0 1;3 2 0 0;3 2 0 1;3 3 0 0;3 3 0 1;3 4 0 0;3 4 0 1;3 5 0 0;3 5 0 1;4 3 0 0;4 3 0 1;4 4 0 0;4 4 0 1;4 5 0 0;4 5 0 1;5 4 0 0;5 4 0 1;5 5 0 0;	1971.72	1	57.2755	38.2465	92.6151	9	0.0152	5.74603	0.63636	1.4	0	0	0	0	8.36767e-21	3.20729e-22	-1	0	3.20729e-22	sp|P06731|CEAM5_HUMAN	CEACAM5	665
with UV-2	CEA-TM3-20ul_2.3088.3088.3.0.dta	CEA-TM3-20ul_2.3088.3088.3.0.dta	CEA-TM3-20ul_2	3088	799.347	2484.06	828.692	3	1	JNSIVK		674.383	4 5 0 1	H(4)N(5)F(1)	(N(F)(N(H(N)(H(N))(H(N(H))))))	1333	0 1 0 0;0 1 0 1;0 2 0 0;0 2 0 1;1 2 0 0;1 2 0 1;1 3 0 0;1 3 0 1;2 2 0 0;2 2 0 1;2 3 0 0;2 3 0 1;2 4 0 0;2 4 0 1;3 2 0 0;3 2 0 1;3 3 0 0;3 3 0 1;3 4 0 0;3 4 0 1;3 5 0 0;3 5 0 1;4 3 0 0;4 3 0 1;4 4 0 0;4 4 0 1;4 5 0 0;	1809.67	1	54.9737	37.4676	87.485	9	0.01299	5.22938	0.68966	1.4	0	0	0	0	1.00825e-19	3.59743e-21	-1	0	3.59743e-21	sp|P06731|CEAM5_HUMAN	CEACAM5	665
with UV-2	CEA-TM3-20ul_2.3091.3091.3.0.dta	CEA-TM3-20ul_2.3091.3091.3.0.dta	CEA-TM3-20ul_2	3091	799.846	2792.17	931.396	3	1	JNSIVK		674.383	5 5 0 2	H(5)N(5)F(2)	(N(F)(N(H(N)(H(N(H)))(H(N(H)(F))))))	1168	0 1 0 0;0 1 0 1;0 2 0 0;0 2 0 1;1 2 0 0;1 2 0 1;1 3 0 0;1 3 0 1;2 2 0 0;2 2 0 1;2 3 0 0;2 3 0 1;2 3 0 2;2 4 0 0;2 4 0 1;2 4 0 2;3 2 0 0;3 2 0 1;3 3 0 0;3 3 0 1;3 3 0 2;3 4 0 0;3 4 0 1;3 4 0 2;3 5 0 0;3 5 0 1;3 5 0 2;4 3 0 0;4 3 0 1;4 3 0 2;4 4 0 0;4 4 0 1;4 4 0 2;4 5 0 0;4 5 0 1;4 5 0 2;5 4 0 0;5 4 0 1;5 4 0 2;5 5 0 0;5 5 0 1;	2117.78	1	38.2668	21.8191	68.8127	9	0.01449	5.19125	0.48837	1.2	0	0	0	0	9.03226e-16	3.29624e-17	-1	0.000829187	0.000829187	sp|P06731|CEAM5_HUMAN	CEACAM5	665
with UV-2	CEA-TM3-20ul_2.3099.3099.2.0.dta	CEA-TM3-20ul_2.3099.3099.2.0.dta	CEA-TM3-20ul_2	3099	801.49	2280.98	1141	2	1	JNSIVK		674.383	4 4 0 1	H(4)N(4)F(1)	(N(F)(N(H(H)(N)(H(N(H))))))	746	0 1 0 0;0 1 0 1;0 2 0 0;0 2 0 1;1 2 0 0;1 2 0 1;1 3 0 0;1 3 0 1;2 2 0 0;2 2 0 1;2 3 0 0;2 3 0 1;2 4 0 0;2 4 0 1;3 2 0 0;3 2 0 1;3 3 0 0;3 3 0 1;3 4 0 0;3 4 0 1;4 3 0 0;4 3 0 1;4 4 0 0;	1606.59	1	48.7683	28.5933	86.2362	9	0.01447	6.3436	0.8	1.2	0	0	0	0	1.84626e-19	7.2184e-21	-1	0	7.2184e-21	sp|P06731|CEAM5_HUMAN	CEACAM5	665
with UV-2	CEA-TM3-20ul_2.3103.3103.3.0.dta	CEA-TM3-20ul_2.3103.3103.3.0.dta	CEA-TM3-20ul_2	3103	802.183	2322.01	774.674	3	1	JNSIVK		674.383	3 5 0 1	H(3)N(5)F(1)	(N(F)(N(H(N)(H(N))(H(N)))))	1341	0 1 0 0;0 1 0 1;0 2 0 0;0 2 0 1;1 2 0 0;1 2 0 1;1 3 0 0;1 3 0 1;2 2 0 0;2 2 0 1;2 3 0 0;2 3 0 1;2 4 0 0;2 4 0 1;3 2 0 0;3 2 0 1;3 3 0 0;3 3 0 1;3 4 0 0;3 4 0 1;3 5 0 0;	1647.61	1	24.9423	13.8343	45.5715	8	0.01015	4.37059	0.65217	0.8	0	0	0	0	8.99823e-11	3.16068e-12	-1	0.00353607	0.00353607	sp|P06731|CEAM5_HUMAN	CEACAM5	665
with UV-2	CEA-TM3-20ul_2.3119.3119.3.0.dta	CEA-TM3-20ul_2.3119.3119.3.0.dta	CEA-TM3-20ul_2	3119	805.594	2484.06	828.692	3	1	JNSIVK		674.383	4 5 0 1	H(4)N(5)F(1)	(N(F)(N(H(N)(H(N))(H(N(H))))))	1333	0 1 0 0;0 1 0 1;0 2 0 0;0 2 0 1;1 2 0 0;1 2 0 1;1 3 0 0;1 3 0 1;2 2 0 0;2 2 0 1;2 3 0 0;2 3 0 1;2 4 0 0;2 4 0 1;3 2 0 0;3 2 0 1;3 3 0 0;3 3 0 1;3 4 0 0;3 4 0 1;3 5 0 0;3 5 0 1;4 3 0 0;4 3 0 1;4 4 0 0;4 4 0 1;4 5 0 0;	1809.67	1	47.2729	31.7303	76.1377	9	0.01308	5.26561	0.68966	1.4	0	0	0	0	2.48024e-17	9.44965e-19	-1	0	9.44965e-19	sp|P06731|CEAM5_HUMAN	CEACAM5	665
with UV-2	CEA-TM3-20ul_2.3134.3134.3.4.dta	CEA-TM3-20ul_2.3134.3134.3.4.dta	CEA-TM3-20ul_2	3134	808.98	2322.01	774.674	3	1	JNSIVK		674.383	3 5 0 1	H(3)N(5)F(1)	(N(F)(N(H(N)(H(N))(H(N)))))	1341	0 1 0 0;0 1 0 1;0 2 0 0;0 2 0 1;1 2 0 0;1 2 0 1;1 3 0 0;1 3 0 1;2 2 0 0;2 2 0 1;2 3 0 0;2 3 0 1;2 4 0 0;2 4 0 1;3 2 0 0;3 2 0 1;3 3 0 0;3 3 0 1;3 4 0 0;3 4 0 1;3 5 0 0;	1647.61	1	29.4609	15.5462	55.3025	8	0.01015	4.37059	0.69565	1	0	0	0	0	7.557e-13	2.25199e-14	-1	0.0014881	0.0014881	sp|P06731|CEAM5_HUMAN	CEACAM5	665
with UV-2	CEA-TM3-20ul_2.3147.3147.3.3.dta	CEA-TM3-20ul_2.3147.3147.3.3.dta	CEA-TM3-20ul_2	3147	811.904	2322.01	774.674	3	1	JNSIVK		674.383	3 5 0 1	H(3)N(5)F(1)	(N(F)(N(H(H(N))(H(N)(N)))))	678	0 1 0 0;0 1 0 1;0 2 0 0;0 2 0 1;1 2 0 0;1 2 0 1;2 2 0 0;2 2 0 1;2 3 0 0;2 3 0 1;2 4 0 0;2 4 0 1;3 2 0 0;3 2 0 1;3 3 0 0;3 3 0 1;3 4 0 0;3 4 0 1;3 5 0 0;	1647.61	1	29.2056	31.4311	25.0725	8	0.01015	4.37059	0.47619	1.4	0	0	0	0	3.05072e-06	6.30413e-08	-1	0	6.30413e-08	sp|P06731|CEAM5_HUMAN	CEACAM5	665
with UV-2	CEA-TM3-20ul_2.3279.3279.3.0.dta	CEA-TM3-20ul_2.3279.3279.3.0.dta	CEA-TM3-20ul_2	3279	838.568	2734.14	912.05	3	1	JNSIVK		674.383	5 4 1 1	H(5)N(4)A(1)F(1)	(N(N(H(H(N(H)(F)))(H(N(H(A)))))))	1904	0 1 0 0;0 2 0 0;1 2 0 0;2 2 0 0;2 3 0 0;2 3 0 1;3 2 0 0;3 3 0 0;3 3 0 1;3 3 1 0;3 4 0 0;3 4 0 1;4 3 0 0;4 3 0 1;4 3 1 0;4 4 0 0;4 4 0 1;4 4 1 0;4 4 1 1;5 4 0 0;5 4 0 1;5 4 1 0;	2059.73	1	26.0935	18.4401	40.3069	7	0.01777	6.50103	0.5	1.2	0	0	0	0	1.17013e-09	2.8389e-11	-1	0.000829187	0.000829187	sp|P06731|CEAM5_HUMAN	CEACAM5	665
with UV-2	CEA-TM3-20ul_2.3309.3309.3.2.dta	CEA-TM3-20ul_2.3309.3309.3.2.dta	CEA-TM3-20ul_2	3309	844.938	2937.22	979.743	3	1	JNSIVK		674.383	5 5 1 1	H(5)N(5)A(1)F(1)	(N(F)(N(H(N)(H(N(H)))(H(N(H(A)))))))	1162	0 1 0 0;0 1 0 1;0 2 0 0;0 2 0 1;1 2 0 0;1 2 0 1;1 3 0 0;1 3 0 1;2 2 0 0;2 2 0 1;2 3 0 0;2 3 0 1;2 4 0 0;2 4 0 1;3 2 0 0;3 2 0 1;3 3 0 0;3 3 0 1;3 3 1 0;3 3 1 1;3 4 0 0;3 4 0 1;3 4 1 0;3 4 1 1;3 5 0 0;3 5 0 1;4 3 0 0;4 3 0 1;4 3 1 0;4 3 1 1;4 4 0 0;4 4 0 1;4 4 1 0;4 4 1 1;4 5 0 0;4 5 0 1;4 5 1 0;4 5 1 1;5 4 0 0;5 4 0 1;5 4 1 0;5 4 1 1;5 5 0 0;5 5 0 1;5 5 1 0;	2262.81	1	33.6721	20.6129	57.9249	9	0.01757	5.98191	0.46809	1.2	0	0	0	0	2.04599e-13	6.65881e-15	-1	0.000829187	0.000829187	sp|P06731|CEAM5_HUMAN	CEACAM5	665
with UV-2	CEA-TM3-20ul_2.3310.3310.3.0.dta	CEA-TM3-20ul_2.3310.3310.3.0.dta	CEA-TM3-20ul_2	3310	845.209	2880.2	960.737	3	1	JNSIVK		674.383	5 4 1 2	H(5)N(4)A(1)F(2)	(N(F)(N(H(H(N(H(A))))(H(N(H(F)))))))	227	0 1 0 0;0 1 0 1;0 2 0 0;0 2 0 1;1 2 0 0;1 2 0 1;2 2 0 0;2 2 0 1;2 3 0 0;2 3 0 1;3 2 0 0;3 2 0 1;3 3 0 0;3 3 0 1;3 3 0 2;3 3 1 0;3 3 1 1;3 4 0 0;3 4 0 1;4 3 0 0;4 3 0 1;4 3 0 2;4 3 1 0;4 3 1 1;4 4 0 0;4 4 0 1;4 4 0 2;4 4 1 0;4 4 1 1;5 4 0 0;5 4 0 1;5 4 0 2;5 4 1 0;5 4 1 1;	2205.79	1	32.0684	15.0218	63.7263	9	0.02084	7.23419	0.5	1	0	0	0	0	1.12922e-14	3.62676e-16	-1	0.0014881	0.0014881	sp|P06731|CEAM5_HUMAN	CEACAM5	665
with UV-2	CEA-TM3-20ul_2.3311.3311.3.0.dta	CEA-TM3-20ul_2.3311.3311.3.0.dta	CEA-TM3-20ul_2	3311	845.48	2734.14	912.05	3	1	JNSIVK		674.383	5 4 1 1	H(5)N(4)A(1)F(1)	(N(F)(N(H(H(N(H)))(H(N(H(A)))))))	490	0 1 0 0;0 1 0 1;0 2 0 0;0 2 0 1;1 2 0 0;1 2 0 1;2 2 0 0;2 2 0 1;2 3 0 0;2 3 0 1;3 2 0 0;3 2 0 1;3 3 0 0;3 3 0 1;3 3 1 0;3 3 1 1;3 4 0 0;3 4 0 1;4 3 0 0;4 3 0 1;4 3 1 0;4 3 1 1;4 4 0 0;4 4 0 1;4 4 1 0;4 4 1 1;5 4 0 0;5 4 0 1;5 4 1 0;	2059.73	1	27.2465	15.4	49.2471	9	0.01758	6.4308	0.51613	1	0	0	0	0	1.49911e-11	5.21981e-13	-1	0.0014881	0.0014881	sp|P06731|CEAM5_HUMAN	CEACAM5	665
with UV-2	CEA-TM3-20ul_2.3325.3325.3.0.dta	CEA-TM3-20ul_2.3325.3325.3.0.dta	CEA-TM3-20ul_2	3325	848.658	2547.05	849.689	3	1	JNSIVK		674.383	6 3 1 0	H(6)N(3)A(1)	(N(N(H(H)(H(H)(H(N(H(A))))))))	2255	0 1 0 0;0 2 0 0;1 2 0 0;2 2 0 0;3 2 0 0;3 3 0 0;4 2 0 0;4 3 0 0;4 3 1 0;5 2 0 0;5 3 0 0;5 3 1 0;6 3 0 0;	1872.65	1	37.9072	30.5512	51.5685	7	0.01796	7.05035	0.6	1.4	0	0	0	0	4.79656e-12	1.49114e-13	-1	0	1.49114e-13	sp|P06731|CEAM5_HUMAN	CEACAM5	665
with UV-2	CEA-TM3-20ul_2.3332.3332.3.0.dta	CEA-TM3-20ul_2.3332.3332.3.0.dta	CEA-TM3-20ul_2	3332	850.218	3083.28	1028.43	3	1	JNSIVK		674.383	5 5 1 2	H(5)N(5)A(1)F(2)	(N(F)(N(H(N)(H(N(H)(F)))(H(N(H(A)))))))	1041	0 1 0 0;0 1 0 1;0 2 0 0;0 2 0 1;1 2 0 0;1 2 0 1;1 3 0 0;1 3 0 1;2 2 0 0;2 2 0 1;2 3 0 0;2 3 0 1;2 3 0 2;2 4 0 0;2 4 0 1;2 4 0 2;3 2 0 0;3 2 0 1;3 3 0 0;3 3 0 1;3 3 0 2;3 3 1 0;3 3 1 1;3 4 0 0;3 4 0 1;3 4 0 2;3 4 1 0;3 4 1 1;3 5 0 0;3 5 0 1;3 5 0 2;4 3 0 0;4 3 0 1;4 3 0 2;4 3 1 0;4 3 1 1;4 4 0 0;4 4 0 1;4 4 0 2;4 4 1 0;4 4 1 1;4 4 1 2;4 5 0 0;4 5 0 1;4 5 0 2;4 5 1 0;4 5 1 1;4 5 1 2;5 4 0 0;5 4 0 1…	2408.87	1	36.6467	16.5092	74.0449	9	0.0233	7.55635	0.44262	1	0	0	0	0	6.89287e-17	2.42686e-18	-1	0.000829187	0.000829187	sp|P06731|CEAM5_HUMAN	CEACAM5	665
with UV-2	CEA-TM3-20ul_2.3339.3339.3.0.dta	CEA-TM3-20ul_2.3339.3339.3.0.dta	CEA-TM3-20ul_2	3339	851.956	2880.2	960.737	3	1	JNSIVK		674.383	5 4 1 2	H(5)N(4)A(1)F(2)	(N(F)(N(H(H(N(H(A))))(H(N(H(F)))))))	227	0 1 0 0;0 1 0 1;0 2 0 0;0 2 0 1;1 2 0 0;1 2 0 1;2 2 0 0;2 2 0 1;2 3 0 0;2 3 0 1;3 2 0 0;3 2 0 1;3 3 0 0;3 3 0 1;3 3 0 2;3 3 1 0;3 3 1 1;3 4 0 0;3 4 0 1;4 3 0 0;4 3 0 1;4 3 0 2;4 3 1 0;4 3 1 1;4 4 0 0;4 4 0 1;4 4 0 2;4 4 1 0;4 4 1 1;5 4 0 0;5 4 0 1;5 4 0 2;5 4 1 0;5 4 1 1;	2205.79	1	46.9629	26.018	85.8606	9	0.02061	7.15502	0.55556	1.2	0	0	0	0	2.21461e-19	9.97409e-21	-1	0	9.97409e-21	sp|P06731|CEAM5_HUMAN	CEACAM5	665
with UV-2	CEA-TM3-20ul_2.3357.3357.3.0.dta	CEA-TM3-20ul_2.3357.3357.3.0.dta	CEA-TM3-20ul_2	3357	856.424	2547.05	849.688	3	1	JNSIVK		674.383	6 3 1 0	H(6)N(3)A(1)	(N(N(H(H)(H(H)(H(N(H(A))))))))	2255	0 1 0 0;0 2 0 0;1 2 0 0;2 2 0 0;3 2 0 0;3 3 0 0;4 2 0 0;4 3 0 0;4 3 1 0;5 2 0 0;5 3 0 0;5 3 1 0;6 3 0 0;	1872.65	1	34.9933	21.1984	60.6123	7	0.01707	6.70289	0.73333	1.4	0	0	0	0	5.34482e-14	1.69793e-15	-1	0.000829187	0.000829187	sp|P06731|CEAM5_HUMAN	CEACAM5	665
with UV-2	CEA-TM3-20ul_2.3363.3363.3.0.dta	CEA-TM3-20ul_2.3363.3363.3.0.dta	CEA-TM3-20ul_2	3363	857.956	3083.28	1028.43	3	1	JNSIVK		674.383	5 5 1 2	H(5)N(5)A(1)F(2)	(N(F)(N(H(N)(H(N(H)(F)))(H(N(H(A)))))))	1041	0 1 0 0;0 1 0 1;0 2 0 0;0 2 0 1;1 2 0 0;1 2 0 1;1 3 0 0;1 3 0 1;2 2 0 0;2 2 0 1;2 3 0 0;2 3 0 1;2 3 0 2;2 4 0 0;2 4 0 1;2 4 0 2;3 2 0 0;3 2 0 1;3 3 0 0;3 3 0 1;3 3 0 2;3 3 1 0;3 3 1 1;3 4 0 0;3 4 0 1;3 4 0 2;3 4 1 0;3 4 1 1;3 5 0 0;3 5 0 1;3 5 0 2;4 3 0 0;4 3 0 1;4 3 0 2;4 3 1 0;4 3 1 1;4 4 0 0;4 4 0 1;4 4 0 2;4 4 1 0;4 4 1 1;4 4 1 2;4 5 0 0;4 5 0 1;4 5 0 2;4 5 1 0;4 5 1 1;4 5 1 2;5 4 0 0;5 4 0 1…	2408.87	1	45.4063	24.9758	83.3487	9	0.0233	7.55635	0.45902	1.2	0	0	0	0	7.47543e-19	3.03884e-20	-1	0	3.03884e-20	sp|P06731|CEAM5_HUMAN	CEACAM5	665
with UV-2	CEA-TM3-20ul_2.3378.3378.3.0.dta	CEA-TM3-20ul_2.3378.3378.3.0.dta	CEA-TM3-20ul_2	3378	861.483	3025.24	1009.08	3	1	JNSIVK		674.383	5 4 2 1	H(5)N(4)A(2)F(1)	(N(F)(N(H(H(N(H(A))))(H(N(H(A)))))))	226	0 1 0 0;0 1 0 1;0 2 0 0;0 2 0 1;1 2 0 0;1 2 0 1;2 2 0 0;2 2 0 1;2 3 0 0;2 3 0 1;3 2 0 0;3 2 0 1;3 3 0 0;3 3 0 1;3 3 1 0;3 3 1 1;3 4 0 0;3 4 0 1;4 3 0 0;4 3 0 1;4 3 1 0;4 3 1 1;4 4 0 0;4 4 0 1;4 4 1 0;4 4 1 1;5 4 0 0;5 4 0 1;5 4 1 0;5 4 1 1;5 4 2 0;	2350.83	1	26.6821	14.2966	49.6836	9	0.02591	8.56433	0.51515	1	0	0	0	0	1.21061e-11	4.16534e-13	-1	0.00290276	0.00290276	sp|P06731|CEAM5_HUMAN	CEACAM5	665
with UV-2	CEA-TM3-20ul_2.3413.3413.3.0.dta	CEA-TM3-20ul_2.3413.3413.3.0.dta	CEA-TM3-20ul_2	3413	869.535	2588.07	863.363	3	1	JNSIVK		674.383	5 4 1 0	H(5)N(4)A(1)	(N(N(H(H(N(H)))(H(N(H(A)))))))	2036	0 1 0 0;0 2 0 0;1 2 0 0;2 2 0 0;2 3 0 0;3 2 0 0;3 3 0 0;3 3 1 0;3 4 0 0;4 3 0 0;4 3 1 0;4 4 0 0;4 4 1 0;5 4 0 0;	1913.68	1	28.4095	21.1811	41.8337	7	0.01443	5.57383	0.625	1.2	0	0	0	0	5.54735e-10	1.49132e-11	-1	0.000829187	0.000829187	sp|P06731|CEAM5_HUMAN	CEACAM5	665
with UV-2	CEA-TM3-20ul_2.3422.3422.2.0.dta	CEA-TM3-20ul_2.3422.3422.2.0.dta	CEA-TM3-20ul_2	3422	871.687	2384.99	1193	2	1	JNSIVK		674.383	5 3 1 0	H(5)N(3)A(1)	(N(N(H(H(H))(H(N(H(A)))))))	1650	0 1 0 0;0 2 0 0;1 2 0 0;2 2 0 0;2 3 0 0;3 2 0 0;3 3 0 0;3 3 1 0;4 2 0 0;4 3 0 0;4 3 1 0;5 3 0 0;	1710.6	1	23.9847	17.289	36.4195	7	0.01399	5.86543	0.71429	1.2	0	0	0	0	7.99879e-09	1.83577e-10	-1	0.000829187	0.000829188	sp|P06731|CEAM5_HUMAN	CEACAM5	665
with UV-2	CEA-TM3-20ul_2.3445.3445.3.0.dta	CEA-TM3-20ul_2.3445.3445.3.0.dta	CEA-TM3-20ul_2	3445	876.676	3229.33	1077.11	3	1	JNSIVK		674.383	5 5 1 3	H(5)N(5)A(1)F(3)	(N(F)(N(H(N)(H(N(H)(F)))(H(N(F)(H(A)))))))	1033	0 1 0 0;0 1 0 1;0 2 0 0;0 2 0 1;1 2 0 0;1 2 0 1;1 3 0 0;1 3 0 1;2 2 0 0;2 2 0 1;2 3 0 0;2 3 0 1;2 3 0 2;2 4 0 0;2 4 0 1;2 4 0 2;3 2 0 0;3 2 0 1;3 3 0 0;3 3 0 1;3 3 0 2;3 3 1 0;3 3 1 1;3 3 1 2;3 4 0 0;3 4 0 1;3 4 0 2;3 4 0 3;3 4 1 0;3 4 1 1;3 4 1 2;3 5 0 0;3 5 0 1;3 5 0 2;3 5 0 3;4 3 0 0;4 3 0 1;4 3 0 2;4 3 1 0;4 3 1 1;4 3 1 2;4 4 0 0;4 4 0 1;4 4 0 2;4 4 0 3;4 4 1 0;4 4 1 1;4 4 1 2;4 4 1 3;4 5 0 0…	2554.93	1	26.7643	10.5049	56.9603	9	0.0168	5.20279	0.36486	0.8	0	0	0	0	3.31047e-13	1.07797e-14	-1	0.00746269	0.00746269	sp|P06731|CEAM5_HUMAN	CEACAM5	665
with UV-2	CEA-TM3-20ul_2.3465.3465.3.0.dta	CEA-TM3-20ul_2.3465.3465.3.0.dta	CEA-TM3-20ul_2	3465	880.647	2734.13	912.048	3	1	JNSIVK		674.383	5 4 1 1	H(5)N(4)A(1)F(1)	(N(F)(N(H(H(N(H)))(H(N(H(A)))))))	490	0 1 0 0;0 1 0 1;0 2 0 0;0 2 0 1;1 2 0 0;1 2 0 1;2 2 0 0;2 2 0 1;2 3 0 0;2 3 0 1;3 2 0 0;3 2 0 1;3 3 0 0;3 3 0 1;3 3 1 0;3 3 1 1;3 4 0 0;3 4 0 1;4 3 0 0;4 3 0 1;4 3 1 0;4 3 1 1;4 4 0 0;4 4 0 1;4 4 1 0;4 4 1 1;5 4 0 0;5 4 0 1;5 4 1 0;	2059.73	1	42.1621	26.9531	70.4075	9	0.01259	4.60391	0.58065	1.2	0	0	0	0	4.1113e-16	1.69634e-17	-1	0	1.69634e-17	sp|P06731|CEAM5_HUMAN	CEACAM5	665
with UV-2	CEA-TM3-20ul_2.3476.3476.3.0.dta	CEA-TM3-20ul_2.3476.3476.3.0.dta	CEA-TM3-20ul_2	3476	883.154	2791.15	931.056	3	1	JNSIVK		674.383	5 5 1 0	H(5)N(5)A(1)	(N(N(H(N)(H(N(H)))(H(N(H(A)))))))	2735	0 1 0 0;0 2 0 0;1 2 0 0;1 3 0 0;2 2 0 0;2 3 0 0;2 4 0 0;3 2 0 0;3 3 0 0;3 3 1 0;3 4 0 0;3 4 1 0;3 5 0 0;4 3 0 0;4 3 1 0;4 4 0 0;4 4 1 0;4 5 0 0;4 5 1 0;5 4 0 0;5 4 1 0;5 5 0 0;	2116.76	1	31.8305	26.1416	42.3958	7	0.01277	4.57695	0.54167	1.4	0	0	0	0	4.21783e-10	1.17128e-11	-1	0	1.17128e-11	sp|P06731|CEAM5_HUMAN	CEACAM5	665
with UV-2	CEA-TM3-20ul_2.3486.3486.2.0.dta	CEA-TM3-20ul_2.3486.3486.2.0.dta	CEA-TM3-20ul_2	3486	885.323	2222.94	1111.97	2	1	JNSIVK		674.383	4 3 1 0	H(4)N(3)A(1)	(N(N(H(H)(H(N(H(A)))))))	2270	0 1 0 0;0 2 0 0;1 2 0 0;2 2 0 0;2 3 0 0;3 2 0 0;3 3 0 0;3 3 1 0;4 3 0 0;	1548.54	1	36.4289	33.0743	42.6589	7	0.01438	6.46731	0.90909	1.4	0	0	0	0	3.71048e-10	1.05217e-11	-1	0	1.05217e-11	sp|P06731|CEAM5_HUMAN	CEACAM5	665
with UV-2	CEA-TM3-20ul_2.3498.3498.3.0.dta	CEA-TM3-20ul_2.3498.3498.3.0.dta	CEA-TM3-20ul_2	3498	887.756	2734.13	912.048	3	1	JNSIVK		674.383	5 4 1 1	H(5)N(4)A(1)F(1)	(N(F)(N(H(H(N(H)))(H(N(H(A)))))))	490	0 1 0 0;0 1 0 1;0 2 0 0;0 2 0 1;1 2 0 0;1 2 0 1;2 2 0 0;2 2 0 1;2 3 0 0;2 3 0 1;3 2 0 0;3 2 0 1;3 3 0 0;3 3 0 1;3 3 1 0;3 3 1 1;3 4 0 0;3 4 0 1;4 3 0 0;4 3 0 1;4 3 1 0;4 3 1 1;4 4 0 0;4 4 0 1;4 4 1 0;4 4 1 1;5 4 0 0;5 4 0 1;5 4 1 0;	2059.73	1	41.9798	28.0845	67.7853	9	0.0127	4.64451	0.54839	1.2	0	0	0	0	1.50165e-15	4.95996e-17	-1	0	4.95996e-17	sp|P06731|CEAM5_HUMAN	CEACAM5	665
with UV-2	CEA-TM3-20ul_2.3513.3513.3.0.dta	CEA-TM3-20ul_2.3513.3513.3.0.dta	CEA-TM3-20ul_2	3513	891.312	2791.15	931.056	3	1	JNSIVK		674.383	5 5 1 0	H(5)N(5)A(1)	(N(N(H(N)(H(N(H)))(H(N(H(A)))))))	2735	0 1 0 0;0 2 0 0;1 2 0 0;1 3 0 0;2 2 0 0;2 3 0 0;2 4 0 0;3 2 0 0;3 3 0 0;3 3 1 0;3 4 0 0;3 4 1 0;3 5 0 0;4 3 0 0;4 3 1 0;4 4 0 0;4 4 1 0;4 5 0 0;4 5 1 0;5 4 0 0;5 4 1 0;5 5 0 0;	2116.76	1	31.1648	21.9568	48.2654	7	0.01277	4.57695	0.58333	1.2	0	0	0	0	2.42242e-11	7.89518e-13	-1	0.000829187	0.000829187	sp|P06731|CEAM5_HUMAN	CEACAM5	665
with UV-2	CEA-TM3-20ul_2.3552.3552.3.0.dta	CEA-TM3-20ul_2.3552.3552.3.0.dta	CEA-TM3-20ul_2	3552	898.159	2937.21	979.742	3	1	JNSIVK		674.383	5 5 1 1	H(5)N(5)A(1)F(1)	(N(F)(N(H(N)(H(N(H)))(H(N(H(A)))))))	1162	0 1 0 0;0 1 0 1;0 2 0 0;0 2 0 1;1 2 0 0;1 2 0 1;1 3 0 0;1 3 0 1;2 2 0 0;2 2 0 1;2 3 0 0;2 3 0 1;2 4 0 0;2 4 0 1;3 2 0 0;3 2 0 1;3 3 0 0;3 3 0 1;3 3 1 0;3 3 1 1;3 4 0 0;3 4 0 1;3 4 1 0;3 4 1 1;3 5 0 0;3 5 0 1;4 3 0 0;4 3 0 1;4 3 1 0;4 3 1 1;4 4 0 0;4 4 0 1;4 4 1 0;4 4 1 1;4 5 0 0;4 5 0 1;4 5 1 0;4 5 1 1;5 4 0 0;5 4 0 1;5 4 1 0;5 4 1 1;5 5 0 0;5 5 0 1;5 5 1 0;	2262.81	1	35.4698	17.1188	69.5503	9	0.0146	4.97075	0.48936	1	0	0	0	0	6.27437e-16	2.65594e-17	-1	0.000829187	0.000829187	sp|P06731|CEAM5_HUMAN	CEACAM5	665
with UV-2	CEA-TM3-20ul_2.3576.3576.2.1.dta	CEA-TM3-20ul_2.3576.3576.2.1.dta	CEA-TM3-20ul_2	3576	902.387	2369	1185	2	1	JNSIVK		674.383	4 3 1 1	H(4)N(3)A(1)F(1)	(N(F)(N(H(H)(H(N(H(A)))))))	700	0 1 0 0;0 1 0 1;0 2 0 0;0 2 0 1;1 2 0 0;1 2 0 1;2 2 0 0;2 2 0 1;2 3 0 0;2 3 0 1;3 2 0 0;3 2 0 1;3 3 0 0;3 3 0 1;3 3 1 0;3 3 1 1;4 3 0 0;4 3 0 1;4 3 1 0;	1694.6	1	29.7067	16.2658	54.6685	9	0.01187	5.0121	0.71429	1	0	0	0	0	1.03544e-12	3.04804e-14	-1	0.0014881	0.0014881	sp|P06731|CEAM5_HUMAN	CEACAM5	665
with UV-2	CEA-TM3-20ul_2.3596.3596.3.0.dta	CEA-TM3-20ul_2.3596.3596.3.0.dta	CEA-TM3-20ul_2	3596	906.176	2937.21	979.742	3	1	JNSIVK		674.383	5 5 1 1	H(5)N(5)A(1)F(1)	(N(F)(N(H(N)(H(N(H)))(H(N(H(A)))))))	1162	0 1 0 0;0 1 0 1;0 2 0 0;0 2 0 1;1 2 0 0;1 2 0 1;1 3 0 0;1 3 0 1;2 2 0 0;2 2 0 1;2 3 0 0;2 3 0 1;2 4 0 0;2 4 0 1;3 2 0 0;3 2 0 1;3 3 0 0;3 3 0 1;3 3 1 0;3 3 1 1;3 4 0 0;3 4 0 1;3 4 1 0;3 4 1 1;3 5 0 0;3 5 0 1;4 3 0 0;4 3 0 1;4 3 1 0;4 3 1 1;4 4 0 0;4 4 0 1;4 4 1 0;4 4 1 1;4 5 0 0;4 5 0 1;4 5 1 0;4 5 1 1;5 4 0 0;5 4 0 1;5 4 1 0;5 4 1 1;5 5 0 0;5 5 0 1;5 5 1 0;	2262.81	1	51.5825	33.8713	84.4748	9	0.01481	5.04225	0.51064	1.4	0	0	0	0	4.33295e-19	1.93334e-20	-1	0	1.93334e-20	sp|P06731|CEAM5_HUMAN	CEACAM5	665
with UV-2	CEA-TM3-20ul_2.3776.3776.3.0.dta	CEA-TM3-20ul_2.3776.3776.3.0.dta	CEA-TM3-20ul_2	3776	941.043	2718.19	906.733	3	1	PSISSJNSKPVEDK		1501.75	5 2 0 0	H(5)N(2)	(N(N(H(H(H))(H(H)))))	1637	0 1 0 0;0 2 0 0;1 2 0 0;2 2 0 0;3 2 0 0;4 2 0 0;	1216.42	6	62.2311	52.2946	80.6846	7	0.01328	4.88675	1	0.88462	0	0	0	0	2.71913e-18	1.15301e-19	-1	0	1.15301e-19	sp|P06731|CEAM5_HUMAN;sp|P06731|CEAM5_HUMAN	CEACAM5;CEACAM5	152;508
with UV-2	CEA-TM3-20ul_2.3938.3938.3.0.dta	CEA-TM3-20ul_2.3938.3938.3.0.dta	CEA-TM3-20ul_2	3938	977.694	2937.22	979.744	3	1	JNSIVK		674.383	5 5 1 1	H(5)N(5)A(1)F(1)	(N(F)(N(H(N)(H(N(H)))(H(N(H(A)))))))	1162	0 1 0 0;0 1 0 1;0 2 0 0;0 2 0 1;1 2 0 0;1 2 0 1;1 3 0 0;1 3 0 1;2 2 0 0;2 2 0 1;2 3 0 0;2 3 0 1;2 4 0 0;2 4 0 1;3 2 0 0;3 2 0 1;3 3 0 0;3 3 0 1;3 3 1 0;3 3 1 1;3 4 0 0;3 4 0 1;3 4 1 0;3 4 1 1;3 5 0 0;3 5 0 1;4 3 0 0;4 3 0 1;4 3 1 0;4 3 1 1;4 4 0 0;4 4 0 1;4 4 1 0;4 4 1 1;4 5 0 0;4 5 0 1;4 5 1 0;4 5 1 1;5 4 0 0;5 4 0 1;5 4 1 0;5 4 1 1;5 5 0 0;5 5 0 1;5 5 1 0;	2262.81	1	41.4455	24.5518	72.8196	9	0.0186	6.33122	0.53191	1.2	0	0	0	0	1.2562e-16	4.66091e-18	-1	0	4.66091e-18	sp|P06731|CEAM5_HUMAN	CEACAM5	665
with UV-2	CEA-TM3-20ul_2.4155.4155.3.0.dta	CEA-TM3-20ul_2.4155.4155.3.0.dta	CEA-TM3-20ul_2	4155	1025.45	3025.24	1009.08	3	1	JNSIVK		674.383	5 4 2 1	H(5)N(4)A(2)F(1)	(N(F)(N(H(H(N(H(A))))(H(N(H(A)))))))	226	0 1 0 0;0 1 0 1;0 2 0 0;0 2 0 1;1 2 0 0;1 2 0 1;2 2 0 0;2 2 0 1;2 3 0 0;2 3 0 1;3 2 0 0;3 2 0 1;3 3 0 0;3 3 0 1;3 3 1 0;3 3 1 1;3 4 0 0;3 4 0 1;4 3 0 0;4 3 0 1;4 3 1 0;4 3 1 1;4 4 0 0;4 4 0 1;4 4 1 0;4 4 1 1;5 4 0 0;5 4 0 1;5 4 1 0;5 4 1 1;5 4 2 0;	2350.83	1	31.303	15.3229	60.9803	9	0.02415	7.98323	0.54545	0.9	0	0	0	0	4.44714e-14	1.42787e-15	-1	0.0014881	0.0014881	sp|P06731|CEAM5_HUMAN	CEACAM5	665
with UV-2	CEA-TM3-20ul_2.4186.4186.3.0.dta	CEA-TM3-20ul_2.4186.4186.3.0.dta	CEA-TM3-20ul_2	4186	1032.72	3025.24	1009.08	3	1	JNSIVK		674.383	5 4 2 1	H(5)N(4)A(2)F(1)	(N(F)(N(H(H(N(H(A))))(H(N(H(A)))))))	226	0 1 0 0;0 1 0 1;0 2 0 0;0 2 0 1;1 2 0 0;1 2 0 1;2 2 0 0;2 2 0 1;2 3 0 0;2 3 0 1;3 2 0 0;3 2 0 1;3 3 0 0;3 3 0 1;3 3 1 0;3 3 1 1;3 4 0 0;3 4 0 1;4 3 0 0;4 3 0 1;4 3 1 0;4 3 1 1;4 4 0 0;4 4 0 1;4 4 1 0;4 4 1 1;5 4 0 0;5 4 0 1;5 4 1 0;5 4 1 1;5 4 2 0;	2350.83	1	41.3132	21.252	78.5696	9	0.02331	7.70656	0.57576	1	0	0	0	0	7.59232e-18	3.27523e-19	-1	0.000829187	0.000829187	sp|P06731|CEAM5_HUMAN	CEACAM5	665
with UV-2	CEA-TM3-20ul_2.4211.4211.3.1.dta	CEA-TM3-20ul_2.4211.4211.3.1.dta	CEA-TM3-20ul_2	4211	1038.54	3171.29	1057.77	3	1	JNSIVK		674.383	5 4 2 2	H(5)N(4)A(2)F(2)	(N(F)(N(H(H(N(H(A))))(H(N(F)(H(A)))))))	213	0 1 0 0;0 1 0 1;0 2 0 0;0 2 0 1;1 2 0 0;1 2 0 1;2 2 0 0;2 2 0 1;2 3 0 0;2 3 0 1;2 3 0 2;3 2 0 0;3 2 0 1;3 3 0 0;3 3 0 1;3 3 0 2;3 3 1 0;3 3 1 1;3 3 1 2;3 4 0 0;3 4 0 1;3 4 0 2;4 3 0 0;4 3 0 1;4 3 0 2;4 3 1 0;4 3 1 1;4 3 1 2;4 4 0 0;4 4 0 1;4 4 0 2;4 4 1 0;4 4 1 1;4 4 1 2;5 4 0 0;5 4 0 1;5 4 0 2;5 4 1 0;5 4 1 1;5 4 1 2;5 4 2 0;5 4 2 1;	2496.89	1	22.8554	9.17634	48.2593	8	0.02059	6.49399	0.43182	0.7	0	0	0	0	2.42957e-11	8.02806e-13	-1	0.00818235	0.00818235	sp|P06731|CEAM5_HUMAN	CEACAM5	665
with UV-2	CEA-TM3-20ul_2.4246.4246.3.0.dta	CEA-TM3-20ul_2.4246.4246.3.0.dta	CEA-TM3-20ul_2	4246	1046.9	3228.31	1076.78	3	1	JNSIVK		674.383	5 5 2 1	H(5)N(5)A(2)F(1)	(N(F)(N(H(N)(H(N(H(A))))(H(N(H(A)))))))	951	0 1 0 0;0 1 0 1;0 2 0 0;0 2 0 1;1 2 0 0;1 2 0 1;1 3 0 0;1 3 0 1;2 2 0 0;2 2 0 1;2 3 0 0;2 3 0 1;2 4 0 0;2 4 0 1;3 2 0 0;3 2 0 1;3 3 0 0;3 3 0 1;3 3 1 0;3 3 1 1;3 4 0 0;3 4 0 1;3 4 1 0;3 4 1 1;3 5 0 0;3 5 0 1;4 3 0 0;4 3 0 1;4 3 1 0;4 3 1 1;4 4 0 0;4 4 0 1;4 4 1 0;4 4 1 1;4 5 0 0;4 5 0 1;4 5 1 0;4 5 1 1;5 4 0 0;5 4 0 1;5 4 1 0;5 4 1 1;5 4 2 0;5 4 2 1;5 5 0 0;5 5 0 1;5 5 1 0;5 5 1 1;5 5 2 0;	2553.91	1	46.4203	24.4369	87.2466	9	0.02031	6.29141	0.52941	1.2	0	0	0	0	1.13172e-19	3.83918e-21	-1	0	3.83918e-21	sp|P06731|CEAM5_HUMAN	CEACAM5	665
with UV-2	CEA-TM3-20ul_2.4268.4268.3.1.dta	CEA-TM3-20ul_2.4268.4268.3.1.dta	CEA-TM3-20ul_2	4268	1051.67	3082.25	1028.09	3	1	JNSIVK		674.383	5 5 2 0	H(5)N(5)A(2)	(N(N(H(N)(H(N(H(A))))(H(N(H(A)))))))	2525	0 1 0 0;0 2 0 0;1 2 0 0;1 3 0 0;2 2 0 0;2 3 0 0;2 4 0 0;3 2 0 0;3 3 0 0;3 3 1 0;3 4 0 0;3 4 1 0;3 5 0 0;4 3 0 0;4 3 1 0;4 4 0 0;4 4 1 0;4 5 0 0;4 5 1 0;5 4 0 0;5 4 1 0;5 4 2 0;5 5 0 0;5 5 1 0;	2407.85	1	30.7693	19.4896	51.7173	7	0.01941	6.29716	0.61538	1.2	0	0	0	0	4.4575e-12	1.38276e-13	-1	0.000829187	0.000829187	sp|P06731|CEAM5_HUMAN	CEACAM5	665
with UV-2	CEA-TM3-20ul_2.4310.4310.3.0.dta	CEA-TM3-20ul_2.4310.4310.3.0.dta	CEA-TM3-20ul_2	4310	1060.92	3025.23	1009.08	3	1	JNSIVK		674.383	5 4 2 1	H(5)N(4)A(2)F(1)	(N(F)(N(H(H(N(H(A))))(H(N(H(A)))))))	226	0 1 0 0;0 1 0 1;0 2 0 0;0 2 0 1;1 2 0 0;1 2 0 1;2 2 0 0;2 2 0 1;2 3 0 0;2 3 0 1;3 2 0 0;3 2 0 1;3 3 0 0;3 3 0 1;3 3 1 0;3 3 1 1;3 4 0 0;3 4 0 1;4 3 0 0;4 3 0 1;4 3 1 0;4 3 1 1;4 4 0 0;4 4 0 1;4 4 1 0;4 4 1 1;5 4 0 0;5 4 0 1;5 4 1 0;5 4 1 1;5 4 2 0;	2350.83	1	40.616	24.3986	70.734	9	0.01904	6.29345	0.57576	1.2	0	0	0	0	3.50064e-16	1.36706e-17	-1	0	1.36706e-17	sp|P06731|CEAM5_HUMAN	CEACAM5	665
with UV-2	CEA-TM3-20ul_2.4378.4378.3.0.dta	CEA-TM3-20ul_2.4378.4378.3.0.dta	CEA-TM3-20ul_2	4378	1076.82	3228.31	1076.78	3	1	JNSIVK		674.383	5 5 2 1	H(5)N(5)A(2)F(1)	(N(F)(N(H(N)(H(N(H(A))))(H(N(H(A)))))))	951	0 1 0 0;0 1 0 1;0 2 0 0;0 2 0 1;1 2 0 0;1 2 0 1;1 3 0 0;1 3 0 1;2 2 0 0;2 2 0 1;2 3 0 0;2 3 0 1;2 4 0 0;2 4 0 1;3 2 0 0;3 2 0 1;3 3 0 0;3 3 0 1;3 3 1 0;3 3 1 1;3 4 0 0;3 4 0 1;3 4 1 0;3 4 1 1;3 5 0 0;3 5 0 1;4 3 0 0;4 3 0 1;4 3 1 0;4 3 1 1;4 4 0 0;4 4 0 1;4 4 1 0;4 4 1 1;4 5 0 0;4 5 0 1;4 5 1 0;4 5 1 1;5 4 0 0;5 4 0 1;5 4 1 0;5 4 1 1;5 4 2 0;5 4 2 1;5 5 0 0;5 5 0 1;5 5 1 0;5 5 1 1;5 5 2 0;	2553.91	1	33.3575	18.2934	61.3336	9	0.02032	6.29512	0.45098	1	0	0	0	0	3.72746e-14	1.18927e-15	-1	0.000829187	0.000829187	sp|P06731|CEAM5_HUMAN	CEACAM5	665
with UV-2	CEA-TM3-20ul_2.4434.4434.2.0.dta	CEA-TM3-20ul_2.4434.4434.2.0.dta	CEA-TM3-20ul_2	4434	1089.45	2279.98	1140.49	2	1	LQLSNGJR		901.485	6 2 0 0	H(6)N(2)	(N(N(H(H(H))(H(H)(H)))))	1636	0 1 0 0;0 2 0 0;1 2 0 0;2 2 0 0;3 2 0 0;4 2 0 0;5 2 0 0;	1378.48	7	41.6033	19.2993	83.025	7	0.01857	8.14598	1	0.57143	0	0	0	0	8.74489e-19	3.68712e-20	-1	0.000829187	0.000829187	sp|P13688|CEAM1_HUMAN;sp|P31997|CEAM8_HUMAN;sp|P06731|CEAM5_HUMAN;sp|P06731|CEAM5_HUMAN	CEACAM1;CEACAM8;CEACAM5;CEACAM5	197;197;197;553
with UV-2	CEA-TM3-20ul_2.4462.4462.2.0.dta	CEA-TM3-20ul_2.4462.4462.2.0.dta	CEA-TM3-20ul_2	4462	1095.28	2279.98	1140.49	2	1	LQLSNGJR		901.485	6 2 0 0	H(6)N(2)	(N(N(H(H(H))(H(H)(H)))))	1636	0 1 0 0;0 2 0 0;1 2 0 0;2 2 0 0;3 2 0 0;4 2 0 0;5 2 0 0;	1378.48	7	39.0377	12.5815	88.1706	7	0.01848	8.10475	1	0.35714	0	0	0	0	7.23243e-20	2.38727e-21	-1	0.00475867	0.00475867	sp|P13688|CEAM1_HUMAN;sp|P31997|CEAM8_HUMAN;sp|P06731|CEAM5_HUMAN;sp|P06731|CEAM5_HUMAN	CEACAM1;CEACAM8;CEACAM5;CEACAM5	197;197;197;553
with UV-2	CEA-TM3-20ul_2.4491.4491.2.0.dta	CEA-TM3-20ul_2.4491.4491.2.0.dta	CEA-TM3-20ul_2	4491	1102.07	2117.92	1059.46	2	1	LQLSNGJR		901.485	5 2 0 0	H(5)N(2)	(N(N(H(H(H))(H(H)))))	1637	0 1 0 0;0 2 0 0;1 2 0 0;2 2 0 0;3 2 0 0;4 2 0 0;	1216.42	7	44.1506	25.845	78.1467	7	0.00991	4.68106	1	0.64286	0	0	0	0	9.3254e-18	3.74998e-19	-1	0	3.74998e-19	sp|P13688|CEAM1_HUMAN;sp|P31997|CEAM8_HUMAN;sp|P06731|CEAM5_HUMAN;sp|P06731|CEAM5_HUMAN	CEACAM1;CEACAM8;CEACAM5;CEACAM5	197;197;197;553
with UV-2	CEA-TM3-20ul_2.4516.4516.2.0.dta	CEA-TM3-20ul_2.4516.4516.2.0.dta	CEA-TM3-20ul_2	4516	1107.76	2117.92	1059.46	2	1	LQLSNGJR		901.485	5 2 0 0	H(5)N(2)	(N(N(H(H)(H(H(H))))))	2249	0 1 0 0;0 2 0 0;1 2 0 0;2 2 0 0;3 2 0 0;4 2 0 0;	1216.42	7	56.6805	35.5594	95.9052	7	0.00989	4.67067	1	0.71429	0	0	0	0	1.68735e-21	6.77776e-23	-1	0	6.77776e-23	sp|P13688|CEAM1_HUMAN;sp|P31997|CEAM8_HUMAN;sp|P06731|CEAM5_HUMAN;sp|P06731|CEAM5_HUMAN	CEACAM1;CEACAM8;CEACAM5;CEACAM5	197;197;197;553
with UV-2	CEA-TM3-20ul_2.4525.4525.3.0.dta	CEA-TM3-20ul_2.4525.4525.3.0.dta	CEA-TM3-20ul_2	4525	1109.55	1955.86	652.626	3	1	LQLSNGJR		901.485	4 2 0 0	H(4)N(2)	(N(N(H(H)(H)(H))))	2289	0 1 0 0;0 2 0 0;1 2 0 0;2 2 0 0;3 2 0 0;	1054.37	7	45.9745	37.7535	61.2422	7	0.00724	3.70094	1	0.85714	0	0	0	0	3.90177e-14	1.37106e-15	-1	0	1.37106e-15	sp|P13688|CEAM1_HUMAN;sp|P31997|CEAM8_HUMAN;sp|P06731|CEAM5_HUMAN;sp|P06731|CEAM5_HUMAN	CEACAM1;CEACAM8;CEACAM5;CEACAM5	197;197;197;553
with UV-2	CEA-TM3-20ul_2.4551.4551.2.0.dta	CEA-TM3-20ul_2.4551.4551.2.0.dta	CEA-TM3-20ul_2	4551	1114.84	2117.92	1059.46	2	1	LQLSNGJR		901.485	5 2 0 0	H(5)N(2)	(N(N(H(H(H))(H(H)))))	1637	0 1 0 0;0 2 0 0;1 2 0 0;2 2 0 0;3 2 0 0;4 2 0 0;	1216.42	7	46.3426	18.961	97.194	7	0.00989	4.66878	1	0.42857	0	0	0	0	9.0012e-22	3.15797e-23	-1	0.000829187	0.000829187	sp|P13688|CEAM1_HUMAN;sp|P31997|CEAM8_HUMAN;sp|P06731|CEAM5_HUMAN;sp|P06731|CEAM5_HUMAN	CEACAM1;CEACAM8;CEACAM5;CEACAM5	197;197;197;553
with UV-2	CEA-TM3-20ul_2.4589.4589.2.0.dta	CEA-TM3-20ul_2.4589.4589.2.0.dta	CEA-TM3-20ul_2	4589	1123.04	2117.92	1059.46	2	1	LQLSNGJR		901.485	5 2 0 0	H(5)N(2)	(N(N(H(H)(H(H(H))))))	2249	0 1 0 0;0 2 0 0;1 2 0 0;2 2 0 0;3 2 0 0;4 2 0 0;	1216.42	7	30.6543	10.8898	67.3598	7	0.00989	4.67161	1	0.42857	0	0	0	0	1.85414e-15	6.4823e-17	-1	0.00695322	0.00695322	sp|P13688|CEAM1_HUMAN;sp|P31997|CEAM8_HUMAN;sp|P06731|CEAM5_HUMAN;sp|P06731|CEAM5_HUMAN	CEACAM1;CEACAM8;CEACAM5;CEACAM5	197;197;197;553
with UV-2	CEA-TM3-20ul_2.4629.4629.2.0.dta	CEA-TM3-20ul_2.4629.4629.2.0.dta	CEA-TM3-20ul_2	4629	1130.14	1955.86	978.435	2	1	LQLSNGJR		901.485	4 2 0 0	H(4)N(2)	(N(N(H(H)(H(H)))))	2258	0 1 0 0;0 2 0 0;1 2 0 0;2 2 0 0;3 2 0 0;	1054.37	7	45.5442	34.1521	66.701	7	0.00829	4.23625	1	0.78571	0	0	0	0	2.57074e-15	9.28343e-17	-1	0	9.28343e-17	sp|P13688|CEAM1_HUMAN;sp|P31997|CEAM8_HUMAN;sp|P06731|CEAM5_HUMAN;sp|P06731|CEAM5_HUMAN	CEACAM1;CEACAM8;CEACAM5;CEACAM5	197;197;197;553
with UV-2	CEA-TM3-20ul_2.4694.4694.2.1.dta	CEA-TM3-20ul_2.4694.4694.2.1.dta	CEA-TM3-20ul_2	4694	1143.39	2175.93	1088.47	2	1	LQLSNDJR		959.49	5 2 0 0	H(5)N(2)	(N(N(H(H)(H(H)(H)))))	2257	0 1 0 0;0 2 0 0;1 2 0 0;2 2 0 0;3 2 0 0;4 2 0 0;	1216.42	7	50.9235	37.9936	74.9361	7	0.02024	9.2995	1	0.92857	0	0	0	0	4.45841e-17	1.61569e-18	-1	0	1.61569e-18	sp|P06731|CEAM5_HUMAN	CEACAM5	375
with UV-2	CEA-TM3-20ul_2.4726.4726.2.0.dta	CEA-TM3-20ul_2.4726.4726.2.0.dta	CEA-TM3-20ul_2	4726	1151.21	2175.93	1088.47	2	1	LQLSNDJR		959.49	5 2 0 0	H(5)N(2)	(N(N(H(H)(H(H)(H)))))	2257	0 1 0 0;0 2 0 0;1 2 0 0;2 2 0 0;3 2 0 0;4 2 0 0;	1216.42	7	26.4795	9.94779	57.1814	7	0.02139	9.82984	1	0.5	0	0	0	0	2.96485e-13	9.42115e-15	-1	0.00790274	0.00790274	sp|P06731|CEAM5_HUMAN	CEACAM5	375
with UV-2	CEA-TM3-20ul_2.4788.4788.2.0.dta	CEA-TM3-20ul_2.4788.4788.2.0.dta	CEA-TM3-20ul_2	4788	1166.9	2013.88	1007.44	2	1	LQLSNDJR		959.49	4 2 0 0	H(4)N(2)	(N(N(H(H)(H(H)))))	2258	0 1 0 0;0 2 0 0;1 2 0 0;2 2 0 0;3 2 0 0;	1054.37	7	23.2732	8.91142	49.945	7	0.01822	9.04946	1	0.35714	0	0	0	0	1.06508e-11	3.33886e-13	-1	0.00980958	0.00980958	sp|P06731|CEAM5_HUMAN	CEACAM5	375
with UV-2	CEA-TM3-20ul_2.4810.4810.2.0.dta	CEA-TM3-20ul_2.4810.4810.2.0.dta	CEA-TM3-20ul_2	4810	1172.33	2117.92	1059.47	2	1	LQLSNGJR		901.485	5 2 0 0	H(5)N(2)	(N(N(H(H)(H(H)(H)))))	2257	0 1 0 0;0 2 0 0;1 2 0 0;2 2 0 0;3 2 0 0;4 2 0 0;	1216.42	7	27.7243	10.0291	60.5867	7	0.01698	8.01544	1	0.35714	0	0	0	0	5.4136e-14	1.80617e-15	-1	0.00790274	0.00790274	sp|P13688|CEAM1_HUMAN;sp|P31997|CEAM8_HUMAN;sp|P06731|CEAM5_HUMAN;sp|P06731|CEAM5_HUMAN	CEACAM1;CEACAM8;CEACAM5;CEACAM5	197;197;197;553
with UV-2	CEA-TM3-20ul_2.4815.4815.2.3.dta	CEA-TM3-20ul_2.4815.4815.2.3.dta	CEA-TM3-20ul_2	4815	1173.63	1851.82	926.416	2	1	LQLSNDJR		959.49	3 2 0 0	H(3)N(2)	(N(N(H(H)(H))))	2291	0 1 0 0;0 2 0 0;1 2 0 0;2 2 0 0;	892.317	7	31.1248	22.0073	48.0572	6	0.01649	8.90363	1	0.71429	0	0	0	0	2.6815e-11	8.7336e-13	-1	0.000829187	0.000829187	sp|P06731|CEAM5_HUMAN	CEACAM5	375
with UV-2	CEA-TM3-20ul_2.4848.4848.2.0.dta	CEA-TM3-20ul_2.4848.4848.2.0.dta	CEA-TM3-20ul_2	4848	1182.02	1851.82	926.416	2	1	LQLSNDJR		959.49	3 2 0 0	H(3)N(2)	(N(N(H(H)(H))))	2291	0 1 0 0;0 2 0 0;1 2 0 0;2 2 0 0;	892.317	7	35.5325	26.9605	51.4519	6	0.01649	8.90363	1	0.85714	0	0	0	0	5.08005e-12	1.60567e-13	-1	0	1.60567e-13	sp|P06731|CEAM5_HUMAN	CEACAM5	375
with UV-2	CEA-TM3-20ul_2.4862.4862.2.0.dta	CEA-TM3-20ul_2.4862.4862.2.0.dta	CEA-TM3-20ul_2	4862	1185.65	2117.93	1059.47	2	1	LQLSNGJR		901.485	5 2 0 0	H(5)N(2)	(N(N(H(H)(H(H(H))))))	2249	0 1 0 0;0 2 0 0;1 2 0 0;2 2 0 0;3 2 0 0;4 2 0 0;	1216.42	7	21.4617	11.6405	39.7011	7	0.01717	8.10609	1	0.5	0	0	0	0	1.57504e-09	4.04228e-11	-1	0.00640615	0.00640615	sp|P13688|CEAM1_HUMAN;sp|P31997|CEAM8_HUMAN;sp|P06731|CEAM5_HUMAN;sp|P06731|CEAM5_HUMAN	CEACAM1;CEACAM8;CEACAM5;CEACAM5	197;197;197;553
with UV-2	CEA-TM3-20ul_2.8021.8021.4.1.dta	CEA-TM3-20ul_2.8021.8021.4.1.dta	CEA-TM3-20ul_2	8021	1937.63	3544.64	886.917	4	1	VYPELPKPSISSJNSKPVEDK		2328.21	5 2 0 0	H(5)N(2)	(N(N(H(H)(H(H(H))))))	2249	0 1 0 0;0 2 0 0;1 2 0 0;2 2 0 0;3 2 0 0;4 2 0 0;	1216.42	13	37.7268	37.9937	37.2311	7	0.01383	3.90253	1	0.525	0	0	0	0	5.33696e-09	1.36447e-10	-1	0	1.36447e-10	sp|P06731|CEAM5_HUMAN	CEACAM5	152
with UV-2	CEA-TM3-20ul_2.8056.8056.4.1.dta	CEA-TM3-20ul_2.8056.8056.4.1.dta	CEA-TM3-20ul_2	8056	1945.41	3544.64	886.917	4	1	VYPELPKPSISSJNSKPVEDK		2328.21	5 2 0 0	H(5)N(2)	(N(N(H(H)(H(H(H))))))	2249	0 1 0 0;0 2 0 0;1 2 0 0;2 2 0 0;3 2 0 0;4 2 0 0;	1216.42	13	27.4847	32.0456	19.0145	5	0.01371	3.86755	0.75	0.475	0	0	0	0	8.23404e-05	1.35719e-06	-1	0	1.35719e-06	sp|P06731|CEAM5_HUMAN	CEACAM5	152
with UV-2	CEA-TM3-20ul_2.8599.8599.4.1.dta	CEA-TM3-20ul_2.8599.8599.4.1.dta	CEA-TM3-20ul_2	8599	2079.3	4243.95	1061.74	4	1	TITVSAELPKPSISSJNSKPVEDK		2541.34	8 2 0 0	H(8)N(2)	(N(N(H(H(H(H)))(H(H)(H)(H)))))	1496	0 1 0 0;0 2 0 0;1 2 0 0;2 2 0 0;3 2 0 0;4 2 0 0;5 2 0 0;6 2 0 0;7 2 0 0;	1702.58	16	44.2034	29.4536	71.5958	7	0.03201	7.54174	1	0.41304	0	0	0	0	2.2909e-16	9.70508e-18	-1	0	9.70508e-18	sp|P06731|CEAM5_HUMAN	CEACAM5	508
with UV-2	CEA-TM3-20ul_2.8612.8612.4.1.dta	CEA-TM3-20ul_2.8612.8612.4.1.dta	CEA-TM3-20ul_2	8612	2082.79	4081.9	1021.23	4	1	TITVSAELPKPSISSJNSKPVEDK		2541.34	7 2 0 0	H(7)N(2)	(N(N(H(H(H))(H(H(H(H)))))))	1622	0 1 0 0;0 2 0 0;1 2 0 0;2 2 0 0;3 2 0 0;4 2 0 0;5 2 0 0;6 2 0 0;	1540.53	16	34.291	19.6128	61.5504	7	0.02961	7.25403	1	0.30435	0	0	0	0	3.34488e-14	1.11663e-15	-1	0.000829187	0.000829187	sp|P06731|CEAM5_HUMAN	CEACAM5	508
with UV-2	CEA-TM3-20ul_2.8654.8654.4.3.dta	CEA-TM3-20ul_2.8654.8654.4.3.dta	CEA-TM3-20ul_2	8654	2093.73	3757.79	940.203	4	1	TITVSAELPKPSISSJNSKPVEDK		2541.34	5 2 0 0	H(5)N(2)	(N(N(H(H)(H(H(H))))))	2249	0 1 0 0;0 2 0 0;1 2 0 0;2 2 0 0;3 2 0 0;4 2 0 0;	1216.42	16	22.6888	20.8722	26.0626	6	0.02707	7.20346	0.875	0.32609	0	0	0	0	1.77174e-06	3.46253e-08	-1	0.000829187	0.000829222	sp|P06731|CEAM5_HUMAN	CEACAM5	508
with UV-2	CEA-TM3-20ul_2.8685.8685.4.1.dta	CEA-TM3-20ul_2.8685.8685.4.1.dta	CEA-TM3-20ul_2	8685	2101.85	3757.79	940.203	4	1	TITVSAELPKPSISSJNSKPVEDK		2541.34	5 2 0 0	H(5)N(2)	(N(N(H(H)(H(H(H))))))	2249	0 1 0 0;0 2 0 0;1 2 0 0;2 2 0 0;3 2 0 0;4 2 0 0;	1216.42	16	31.0099	30.5569	31.8514	6	0.02707	7.20346	0.875	0.36957	0	0	0	0	8.15586e-08	1.76264e-09	-1	0	1.76264e-09	sp|P06731|CEAM5_HUMAN	CEACAM5	508
with UV-2	CEA-TM3-20ul_2.8701.8701.4.1.dta	CEA-TM3-20ul_2.8701.8701.4.1.dta	CEA-TM3-20ul_2	8701	2105.99	3757.79	940.203	4	1	TITVSAELPKPSISSJNSKPVEDK		2541.34	5 2 0 0	H(5)N(2)	(N(N(H(H)(H(H(H))))))	2249	0 1 0 0;0 2 0 0;1 2 0 0;2 2 0 0;3 2 0 0;4 2 0 0;	1216.42	16	28.2792	29.1427	26.6754	6	0.02707	7.20346	0.875	0.41304	0	0	0	0	1.26873e-06	2.44042e-08	-1	0	2.44042e-08	sp|P06731|CEAM5_HUMAN	CEACAM5	508
with UV-2	CEA-TM3-20ul_2.8708.8708.4.1.dta	CEA-TM3-20ul_2.8708.8708.4.1.dta	CEA-TM3-20ul_2	8708	2107.7	3757.79	940.203	4	1	TITVSAELPKPSISSJNSKPVEDK		2541.34	5 2 0 0	H(5)N(2)	(N(N(H(H)(H(H(H))))))	2249	0 1 0 0;0 2 0 0;1 2 0 0;2 2 0 0;3 2 0 0;4 2 0 0;	1216.42	16	24.5102	22.2225	28.7588	6	0.02717	7.23113	0.875	0.34783	0	0	0	0	4.13649e-07	7.79737e-09	-1	0.000829187	0.000829195	sp|P06731|CEAM5_HUMAN	CEACAM5	508
with UV-2	CEA-TM3-20ul_2.8731.8731.4.1.dta	CEA-TM3-20ul_2.8731.8731.4.1.dta	CEA-TM3-20ul_2	8731	2113.53	3757.79	940.203	4	1	TITVSAELPKPSISSJNSKPVEDK		2541.34	5 2 0 0	H(5)N(2)	(N(N(H(H)(H(H(H))))))	2249	0 1 0 0;0 2 0 0;1 2 0 0;2 2 0 0;3 2 0 0;4 2 0 0;	1216.42	16	14.5181	16.4547	10.9216	5	0.02716	7.22688	0.75	0.32609	0	0	0	0	0.00189413	5.79062e-05	-1	0.0014881	0.00154599	sp|P06731|CEAM5_HUMAN	CEACAM5	508
with UV-2	CEA-TM3-20ul_2.11329.11329.3.0.dta	CEA-TM3-20ul_2.11329.11329.3.0.dta	CEA-TM3-20ul_2	11329	2777.8	3182.41	1061.47	3	1	TLTLFJVTR		1064.61	5 5 0 2	H(5)N(5)F(2)	(N(F)(N(H(N)(H(N(H)))(H(N(H(F)))))))	1163	0 1 0 0;0 1 0 1;0 2 0 0;0 2 0 1;1 2 0 0;1 2 0 1;1 3 0 0;1 3 0 1;2 2 0 0;2 2 0 1;2 3 0 0;2 3 0 1;2 4 0 0;2 4 0 1;3 2 0 0;3 2 0 1;3 3 0 0;3 3 0 1;3 3 0 2;3 4 0 0;3 4 0 1;3 4 0 2;3 5 0 0;3 5 0 1;4 3 0 0;4 3 0 1;4 3 0 2;4 4 0 0;4 4 0 1;4 4 0 2;4 5 0 0;4 5 0 1;4 5 0 2;5 4 0 0;5 4 0 1;5 4 0 2;5 5 0 0;5 5 0 1;	2117.78	6	50.2689	9.66347	125.679	9	0.02094	6.5802	0.65	0.5625	0	0	0	0	8.14892e-28	5.82486e-29	-1	0.00818235	0.00818235	sp|P06731|CEAM5_HUMAN;sp|P06731|CEAM5_HUMAN	CEACAM5;CEACAM5	204;560
with UV-2	CEA-TM3-20ul_2.11358.11358.3.0.dta	CEA-TM3-20ul_2.11358.11358.3.0.dta	CEA-TM3-20ul_2	11358	2785.26	3182.41	1061.47	3	1	TLTLFJVTR		1064.61	5 5 0 2	H(5)N(5)F(2)	(N(F)(N(H(N)(H(N(H)))(H(N(H)(F))))))	1168	0 1 0 0;0 1 0 1;0 2 0 0;0 2 0 1;1 2 0 0;1 2 0 1;1 3 0 0;1 3 0 1;2 2 0 0;2 2 0 1;2 3 0 0;2 3 0 1;2 3 0 2;2 4 0 0;2 4 0 1;2 4 0 2;3 2 0 0;3 2 0 1;3 3 0 0;3 3 0 1;3 3 0 2;3 4 0 0;3 4 0 1;3 4 0 2;3 5 0 0;3 5 0 1;3 5 0 2;4 3 0 0;4 3 0 1;4 3 0 2;4 4 0 0;4 4 0 1;4 4 0 2;4 5 0 0;4 5 0 1;4 5 0 2;5 4 0 0;5 4 0 1;5 4 0 2;5 5 0 0;5 5 0 1;	2117.78	6	44.9311	9.34354	111.022	9	0.02068	6.49724	0.5814	0.5625	0	0	0	0	1.03483e-24	5.80069e-26	-1	0.00818235	0.00818235	sp|P06731|CEAM5_HUMAN;sp|P06731|CEAM5_HUMAN	CEACAM5;CEACAM5	204;560
with UV-2	CEA-TM3-20ul_2.11402.11402.3.0.dta	CEA-TM3-20ul_2.11402.11402.3.0.dta	CEA-TM3-20ul_2	11402	2796.6	3036.35	1012.79	3	1	TLTLFJVTR		1064.61	5 5 0 1	H(5)N(5)F(1)	(N(F)(N(H(N)(H(N(H)))(H(N(H))))))	1175	0 1 0 0;0 1 0 1;0 2 0 0;0 2 0 1;1 2 0 0;1 2 0 1;1 3 0 0;1 3 0 1;2 2 0 0;2 2 0 1;2 3 0 0;2 3 0 1;2 4 0 0;2 4 0 1;3 2 0 0;3 2 0 1;3 3 0 0;3 3 0 1;3 4 0 0;3 4 0 1;3 5 0 0;3 5 0 1;4 3 0 0;4 3 0 1;4 4 0 0;4 4 0 1;4 5 0 0;4 5 0 1;5 4 0 0;5 4 0 1;5 5 0 0;	1971.72	6	59.2287	15.7854	139.909	9	0.01967	6.47939	0.69697	0.5625	0	0	0	0	8.70394e-31	5.49097e-32	-1	0.0014881	0.0014881	sp|P06731|CEAM5_HUMAN;sp|P06731|CEAM5_HUMAN	CEACAM5;CEACAM5	204;560
with UV-2	CEA-TM3-20ul_2.11413.11413.3.0.dta	CEA-TM3-20ul_2.11413.11413.3.0.dta	CEA-TM3-20ul_2	11413	2799.4	3020.35	1007.46	3	1	TLTLFJVTR		1064.61	4 5 0 2	H(4)N(5)F(2)	(N(F)(N(H(N)(H(N(H)))(H(N(F))))))	1159	0 1 0 0;0 1 0 1;0 2 0 0;0 2 0 1;1 2 0 0;1 2 0 1;1 3 0 0;1 3 0 1;2 2 0 0;2 2 0 1;2 3 0 0;2 3 0 1;2 3 0 2;2 4 0 0;2 4 0 1;2 4 0 2;3 2 0 0;3 2 0 1;3 3 0 0;3 3 0 1;3 3 0 2;3 4 0 0;3 4 0 1;3 4 0 2;3 5 0 0;3 5 0 1;3 5 0 2;4 3 0 0;4 3 0 1;4 4 0 0;4 4 0 1;4 4 0 2;4 5 0 0;4 5 0 1;	1955.72	6	46.4171	9.16298	115.603	9	0.01925	6.37287	0.63889	0.5	0	0	0	0	1.09983e-25	6.14144e-27	-1	0.00818235	0.00818235	sp|P06731|CEAM5_HUMAN;sp|P06731|CEAM5_HUMAN	CEACAM5;CEACAM5	204;560
with UV-2	CEA-TM3-20ul_2.11436.11436.3.0.dta	CEA-TM3-20ul_2.11436.11436.3.0.dta	CEA-TM3-20ul_2	11436	2805.41	2874.29	958.769	3	1	TLTLFJVTR		1064.61	4 5 0 1	H(4)N(5)F(1)	(N(F)(N(H(N)(H(N))(H(N(H))))))	1333	0 1 0 0;0 1 0 1;0 2 0 0;0 2 0 1;1 2 0 0;1 2 0 1;1 3 0 0;1 3 0 1;2 2 0 0;2 2 0 1;2 3 0 0;2 3 0 1;2 4 0 0;2 4 0 1;3 2 0 0;3 2 0 1;3 3 0 0;3 3 0 1;3 4 0 0;3 4 0 1;3 5 0 0;3 5 0 1;4 3 0 0;4 3 0 1;4 4 0 0;4 4 0 1;4 5 0 0;	1809.67	6	46.2282	11.2528	111.183	9	0.01614	5.61499	0.72414	0.5625	0	0	0	0	9.56695e-25	5.44648e-26	-1	0.00640615	0.00640615	sp|P06731|CEAM5_HUMAN;sp|P06731|CEAM5_HUMAN	CEACAM5;CEACAM5	204;560
with UV-2	CEA-TM3-20ul_2.11502.11502.3.0.dta	CEA-TM3-20ul_2.11502.11502.3.0.dta	CEA-TM3-20ul_2	11502	2822.52	2874.29	958.769	3	1	TLTLFJVTR		1064.61	4 5 0 1	H(4)N(5)F(1)	(N(F)(N(H(N)(H(N))(H(N(H))))))	1333	0 1 0 0;0 1 0 1;0 2 0 0;0 2 0 1;1 2 0 0;1 2 0 1;1 3 0 0;1 3 0 1;2 2 0 0;2 2 0 1;2 3 0 0;2 3 0 1;2 4 0 0;2 4 0 1;3 2 0 0;3 2 0 1;3 3 0 0;3 3 0 1;3 4 0 0;3 4 0 1;3 5 0 0;3 5 0 1;4 3 0 0;4 3 0 1;4 4 0 0;4 4 0 1;4 5 0 0;	1809.67	6	46.7354	11.7507	111.707	9	0.01619	5.63169	0.68966	0.5625	0	0	0	0	7.40034e-25	4.25601e-26	-1	0.00640615	0.00640615	sp|P06731|CEAM5_HUMAN;sp|P06731|CEAM5_HUMAN	CEACAM5;CEACAM5	204;560
with UV-2	CEA-TM3-20ul_2.11515.11515.3.0.dta	CEA-TM3-20ul_2.11515.11515.3.0.dta	CEA-TM3-20ul_2	11515	2826	2671.21	891.075	3	1	TLTLFJVTR		1064.61	4 4 0 1	H(4)N(4)F(1)	(N(F)(N(H(H)(N)(H(N(H))))))	746	0 1 0 0;0 1 0 1;0 2 0 0;0 2 0 1;1 2 0 0;1 2 0 1;1 3 0 0;1 3 0 1;2 2 0 0;2 2 0 1;2 3 0 0;2 3 0 1;2 4 0 0;2 4 0 1;3 2 0 0;3 2 0 1;3 3 0 0;3 3 0 1;3 4 0 0;3 4 0 1;4 3 0 0;4 3 0 1;4 4 0 0;	1606.59	6	36.9909	12.8493	81.8255	9	0.01534	5.7422	0.68	0.625	0	0	0	0	1.5638e-18	6.34218e-20	-1	0.00475867	0.00475867	sp|P06731|CEAM5_HUMAN;sp|P06731|CEAM5_HUMAN	CEACAM5;CEACAM5	204;560
with UV-2	CEA-TM3-20ul_2.11535.11535.3.0.dta	CEA-TM3-20ul_2.11535.11535.3.0.dta	CEA-TM3-20ul_2	11535	2831.19	2712.24	904.751	3	1	TLTLFJVTR		1064.61	3 5 0 1	H(3)N(5)F(1)	(N(F)(N(H(N)(H(N))(H(N)))))	1341	0 1 0 0;0 1 0 1;0 2 0 0;0 2 0 1;1 2 0 0;1 2 0 1;1 3 0 0;1 3 0 1;2 2 0 0;2 2 0 1;2 3 0 0;2 3 0 1;2 4 0 0;2 4 0 1;3 2 0 0;3 2 0 1;3 3 0 0;3 3 0 1;3 4 0 0;3 4 0 1;3 5 0 0;	1647.61	6	51.6607	14.9439	119.849	9	0.01609	5.93257	0.78261	0.5625	0	0	0	0	1.38509e-26	7.27992e-28	-1	0.0014881	0.0014881	sp|P06731|CEAM5_HUMAN;sp|P06731|CEAM5_HUMAN	CEACAM5;CEACAM5	204;560
with UV-2	CEA-TM3-20ul_2.11556.11556.3.0.dta	CEA-TM3-20ul_2.11556.11556.3.0.dta	CEA-TM3-20ul_2	11556	2836.66	2712.24	904.751	3	1	TLTLFJVTR		1064.61	3 5 0 1	H(3)N(5)F(1)	(N(F)(N(H(N)(H(N))(H(N)))))	1341	0 1 0 0;0 1 0 1;0 2 0 0;0 2 0 1;1 2 0 0;1 2 0 1;1 3 0 0;1 3 0 1;2 2 0 0;2 2 0 1;2 3 0 0;2 3 0 1;2 4 0 0;2 4 0 1;3 2 0 0;3 2 0 1;3 3 0 0;3 3 0 1;3 4 0 0;3 4 0 1;3 5 0 0;	1647.61	6	51.0976	14.9993	118.137	9	0.01611	5.94142	0.82609	0.625	0	0	0	0	3.19088e-26	1.91646e-27	-1	0.0014881	0.0014881	sp|P06731|CEAM5_HUMAN;sp|P06731|CEAM5_HUMAN	CEACAM5;CEACAM5	204;560
with UV-2	CEA-TM3-20ul_2.11613.11613.2.0.dta	CEA-TM3-20ul_2.11613.11613.2.0.dta	CEA-TM3-20ul_2	11613	2851.33	2509.16	1255.08	2	1	TLTLFJVTR		1064.61	3 4 0 1	H(3)N(4)F(1)	(N(F)(N(H(H)(N)(H(N)))))	753	0 1 0 0;0 1 0 1;0 2 0 0;0 2 0 1;1 2 0 0;1 2 0 1;1 3 0 0;1 3 0 1;2 2 0 0;2 2 0 1;2 3 0 0;2 3 0 1;2 4 0 0;2 4 0 1;3 2 0 0;3 2 0 1;3 3 0 0;3 3 0 1;3 4 0 0;	1444.53	6	45.7283	11.5916	109.125	9	0.0182	7.25305	0.85714	0.5625	0	0	0	0	2.62135e-24	1.21685e-25	-1	0.00640615	0.00640615	sp|P06731|CEAM5_HUMAN;sp|P06731|CEAM5_HUMAN	CEACAM5;CEACAM5	204;560
with UV-2	CEA-TM3-20ul_2.11615.11615.2.0.dta	CEA-TM3-20ul_2.11615.11615.2.0.dta	CEA-TM3-20ul_2	11615	2851.87	2281.05	1141.03	2	1	TLTLFJVTR		1064.61	5 2 0 0	H(5)N(2)	(N(N(H(H)(H(H(H))))))	2249	0 1 0 0;0 2 0 0;1 2 0 0;2 2 0 0;3 2 0 0;4 2 0 0;	1216.42	6	25.6812	10.1707	54.4865	7	0.01684	7.38348	1	0.5	0	0	0	0	1.13337e-12	3.50674e-14	-1	0.00790274	0.00790274	sp|P06731|CEAM5_HUMAN;sp|P06731|CEAM5_HUMAN	CEACAM5;CEACAM5	204;560
with UV-2	CEA-TM3-20ul_2.11645.11645.2.0.dta	CEA-TM3-20ul_2.11645.11645.2.0.dta	CEA-TM3-20ul_2	11645	2859.52	2281.05	1141.03	2	1	TLTLFJVTR		1064.61	5 2 0 0	H(5)N(2)	(N(N(H(H(H))(H(H)))))	1637	0 1 0 0;0 2 0 0;1 2 0 0;2 2 0 0;3 2 0 0;4 2 0 0;	1216.42	6	53.8761	44.2036	71.8393	7	0.01683	7.37998	1	0.875	0	0	0	0	2.03251e-16	8.66356e-18	-1	0	8.66356e-18	sp|P06731|CEAM5_HUMAN;sp|P06731|CEAM5_HUMAN	CEACAM5;CEACAM5	204;560
with UV-2	CEA-TM3-20ul_2.11677.11677.2.0.dta	CEA-TM3-20ul_2.11677.11677.2.0.dta	CEA-TM3-20ul_2	11677	2867.79	2281.05	1141.03	2	1	TLTLFJVTR		1064.61	5 2 0 0	H(5)N(2)	(N(N(H(H)(H(H(H))))))	2249	0 1 0 0;0 2 0 0;1 2 0 0;2 2 0 0;3 2 0 0;4 2 0 0;	1216.42	6	53.151	42.0123	73.8371	7	0.01684	7.38085	1	0.875	0	0	0	0	7.63062e-17	2.74056e-18	-1	0	2.74056e-18	sp|P06731|CEAM5_HUMAN;sp|P06731|CEAM5_HUMAN	CEACAM5;CEACAM5	204;560
with UV-2	CEA-TM3-20ul_2.11699.11699.2.0.dta	CEA-TM3-20ul_2.11699.11699.2.0.dta	CEA-TM3-20ul_2	11699	2873.53	2281.05	1141.03	2	1	TLTLFJVTR		1064.61	5 2 0 0	H(5)N(2)	(N(N(H(H)(H(H(H))))))	2249	0 1 0 0;0 2 0 0;1 2 0 0;2 2 0 0;3 2 0 0;4 2 0 0;	1216.42	6	35.7002	22.3237	60.5423	7	0.01684	7.38173	1	0.75	0	0	0	0	5.53481e-14	1.8791e-15	-1	0.000829187	0.000829187	sp|P06731|CEAM5_HUMAN;sp|P06731|CEAM5_HUMAN	CEACAM5;CEACAM5	204;560
with UV-2	CEA-TM3-20ul_2.12394.12394.3.0.dta	CEA-TM3-20ul_2.12394.12394.3.0.dta	CEA-TM3-20ul_2	12394	3053.53	3327.45	1109.82	3	1	TLTLFJVTR		1064.61	5 5 1 1	H(5)N(5)A(1)F(1)	(N(F)(N(H(N)(H(N(H)))(H(N(H(A)))))))	1162	0 1 0 0;0 1 0 1;0 2 0 0;0 2 0 1;1 2 0 0;1 2 0 1;1 3 0 0;1 3 0 1;2 2 0 0;2 2 0 1;2 3 0 0;2 3 0 1;2 4 0 0;2 4 0 1;3 2 0 0;3 2 0 1;3 3 0 0;3 3 0 1;3 3 1 0;3 3 1 1;3 4 0 0;3 4 0 1;3 4 1 0;3 4 1 1;3 5 0 0;3 5 0 1;4 3 0 0;4 3 0 1;4 3 1 0;4 3 1 1;4 4 0 0;4 4 0 1;4 4 1 0;4 4 1 1;4 5 0 0;4 5 0 1;4 5 1 0;4 5 1 1;5 4 0 0;5 4 0 1;5 4 1 0;5 4 1 1;5 5 0 0;5 5 0 1;5 5 1 0;	2262.81	6	52.1267	12.3407	126.015	9	0.02469	7.42135	0.53191	0.5625	0	0	0	0	6.92513e-28	5.23898e-29	-1	0.00475867	0.00475867	sp|P06731|CEAM5_HUMAN;sp|P06731|CEAM5_HUMAN	CEACAM5;CEACAM5	204;560
with UV-2	CEA-TM3-20ul_2.12461.12461.3.0.dta	CEA-TM3-20ul_2.12461.12461.3.0.dta	CEA-TM3-20ul_2	12461	3070.49	3124.37	1042.13	3	1	TLTLFJVTR		1064.61	5 4 1 1	H(5)N(4)A(1)F(1)	(N(F)(N(H(H(N(H)))(H(N(H(A)))))))	490	0 1 0 0;0 1 0 1;0 2 0 0;0 2 0 1;1 2 0 0;1 2 0 1;2 2 0 0;2 2 0 1;2 3 0 0;2 3 0 1;3 2 0 0;3 2 0 1;3 3 0 0;3 3 0 1;3 3 1 0;3 3 1 1;3 4 0 0;3 4 0 1;4 3 0 0;4 3 0 1;4 3 1 0;4 3 1 1;4 4 0 0;4 4 0 1;4 4 1 0;4 4 1 1;5 4 0 0;5 4 0 1;5 4 1 0;	2059.73	6	36.5957	9.83638	86.2915	9	0.02255	7.21736	0.58065	0.625	0	0	0	0	1.79747e-19	7.01861e-21	-1	0.00790274	0.00790274	sp|P06731|CEAM5_HUMAN;sp|P06731|CEAM5_HUMAN	CEACAM5;CEACAM5	204;560
with UV-2	CEA-TM3-20ul_2.12625.12625.3.0.dta	CEA-TM3-20ul_2.12625.12625.3.0.dta	CEA-TM3-20ul_2	12625	3111.88	2937.28	979.763	3	1	TLTLFJVTR		1064.61	6 3 1 0	H(6)N(3)A(1)	(N(N(H(H)(H(H)(H(N(H(A))))))))	2255	0 1 0 0;0 2 0 0;1 2 0 0;2 2 0 0;3 2 0 0;3 3 0 0;4 2 0 0;4 3 0 0;4 3 1 0;5 2 0 0;5 3 0 0;5 3 1 0;6 3 0 0;	1872.65	6	31.2886	15.1588	61.2439	7	0.01545	5.2595	0.73333	0.625	0	0	0	0	3.89832e-14	1.34486e-15	-1	0.0014881	0.0014881	sp|P06731|CEAM5_HUMAN;sp|P06731|CEAM5_HUMAN	CEACAM5;CEACAM5	204;560
with UV-2	CEA-TM3-20ul_2.12636.12636.3.0.dta	CEA-TM3-20ul_2.12636.12636.3.0.dta	CEA-TM3-20ul_2	12636	3114.81	2759.23	920.414	3	1	TLTLFJVTR		1064.61	4 3 1 1	H(4)N(3)A(1)F(1)	(N(F)(N(H(H)(H(N(H(A)))))))	700	0 1 0 0;0 1 0 1;0 2 0 0;0 2 0 1;1 2 0 0;1 2 0 1;2 2 0 0;2 2 0 1;2 3 0 0;2 3 0 1;3 2 0 0;3 2 0 1;3 3 0 0;3 3 0 1;3 3 1 0;3 3 1 1;4 3 0 0;4 3 0 1;4 3 1 0;	1694.6	6	41.6566	23.0955	76.1271	9	0.01506	5.45865	0.66667	0.75	0	0	0	0	2.49311e-17	9.6675e-19	-1	0	9.6675e-19	sp|P06731|CEAM5_HUMAN;sp|P06731|CEAM5_HUMAN	CEACAM5;CEACAM5	204;560
with UV-2	CEA-TM3-20ul_2.12658.12658.3.0.dta	CEA-TM3-20ul_2.12658.12658.3.0.dta	CEA-TM3-20ul_2	12658	3120.13	2937.28	979.763	3	1	TLTLFJVTR		1064.61	6 3 1 0	H(6)N(3)A(1)	(N(N(H(H)(H(H)(H(N(H(A))))))))	2255	0 1 0 0;0 2 0 0;1 2 0 0;2 2 0 0;3 2 0 0;3 3 0 0;4 2 0 0;4 3 0 0;4 3 1 0;5 2 0 0;5 3 0 0;5 3 1 0;6 3 0 0;	1872.65	6	22.1623	8.8951	46.8015	7	0.01545	5.2595	0.6	0.5	0	0	0	0	4.94574e-11	1.74283e-12	-1	0.00980958	0.00980958	sp|P06731|CEAM5_HUMAN;sp|P06731|CEAM5_HUMAN	CEACAM5;CEACAM5	204;560
with UV-2	CEA-TM3-20ul_2.12669.12669.3.0.dta	CEA-TM3-20ul_2.12669.12669.3.0.dta	CEA-TM3-20ul_2	12669	3122.91	2759.23	920.414	3	1	TLTLFJVTR		1064.61	4 3 1 1	H(4)N(3)A(1)F(1)	(N(F)(N(H(H)(H(N(H(A)))))))	700	0 1 0 0;0 1 0 1;0 2 0 0;0 2 0 1;1 2 0 0;1 2 0 1;2 2 0 0;2 2 0 1;2 3 0 0;2 3 0 1;3 2 0 0;3 2 0 1;3 3 0 0;3 3 0 1;3 3 1 0;3 3 1 1;4 3 0 0;4 3 0 1;4 3 1 0;	1694.6	6	33.0937	12.8157	70.7527	9	0.01535	5.56194	0.61905	0.5625	0	0	0	0	3.46857e-16	1.33949e-17	-1	0.00475867	0.00475867	sp|P06731|CEAM5_HUMAN;sp|P06731|CEAM5_HUMAN	CEACAM5;CEACAM5	204;560
with UV-2	CEA-TM3-20ul_2.12782.12782.3.0.dta	CEA-TM3-20ul_2.12782.12782.3.0.dta	CEA-TM3-20ul_2	12782	3151.64	3573.57	1191.86	3	1	ITPNNJGTYACFVSNLATGR	11,Carbamidomethyl[C];	2170.03	4 3 0 1	H(4)N(3)F(1)	(N(N(H(H)(H(N(H(F)))))))	2271	0 1 0 0;0 2 0 0;1 2 0 0;2 2 0 0;2 3 0 0;3 2 0 0;3 3 0 0;3 3 0 1;4 3 0 0;	1403.51	6	7.39244	8.87255	4.64367	4	0.02705	7.57035	0.36364	0.34211	0	0	0	0	0.0290716	0.00181346	-1	0.00980958	0.00980958	sp|P06731|CEAM5_HUMAN	CEACAM5	650
with UV-2	CEA-TM3-20ul_2.12806.12806.3.0.dta	CEA-TM3-20ul_2.12806.12806.3.0.dta	CEA-TM3-20ul_2	12806	3157.44	3573.57	1191.86	3	1	ITPNNJGTYACFVSNLATGR	11,Carbamidomethyl[C];	2170.03	4 3 0 1	H(4)N(3)F(1)	(N(F)(N(H(H)(H(N(H))))))	712	0 1 0 0;0 1 0 1;0 2 0 0;0 2 0 1;1 2 0 0;1 2 0 1;2 2 0 0;2 2 0 1;2 3 0 0;2 3 0 1;3 2 0 0;3 2 0 1;3 3 0 0;3 3 0 1;4 3 0 0;	1403.51	6	12.0411	14.9302	6.67549	5	0.03027	8.47029	0.41176	0.5	0	0	0	0	0.0180027	0.000592227	-1	0.0014881	0.00207962	sp|P06731|CEAM5_HUMAN	CEACAM5	650
with UV-2	CEA-TM3-20ul_2.12832.12832.3.0.dta	CEA-TM3-20ul_2.12832.12832.3.0.dta	CEA-TM3-20ul_2	12832	3164.09	3386.48	1129.5	3	1	ITPNNJGTYACFVSNLATGR	11,Carbamidomethyl[C];	2170.03	5 2 0 0	H(5)N(2)	(N(N(H(H)(H(H(H))))))	2249	0 1 0 0;0 2 0 0;1 2 0 0;2 2 0 0;3 2 0 0;4 2 0 0;	1216.42	6	30.8362	46.2394	2.23035	3	0.02455	7.25062	0.375	0.81579	0	0	0	0	0.0699935	0.00484873	-1	0	0.00484873	sp|P06731|CEAM5_HUMAN	CEACAM5	650
with UV-2	CEA-TM3-20ul_2.12864.12864.3.0.dta	CEA-TM3-20ul_2.12864.12864.3.0.dta	CEA-TM3-20ul_2	12864	3172.35	3386.49	1129.5	3	1	ITPNNJGTYACFVSNLATGR	11,Carbamidomethyl[C];	2170.03	5 2 0 0	H(5)N(2)	(N(N(H(H)(H(H(H))))))	2249	0 1 0 0;0 2 0 0;1 2 0 0;2 2 0 0;3 2 0 0;4 2 0 0;	1216.42	6	23.6071	34.9494	2.54272	3	0.02799	8.26494	0.375	0.71053	0	0	0	0	0.0483935	0.00403548	-1	0	0.00403548	sp|P06731|CEAM5_HUMAN	CEACAM5	650
with UV-2	CEA-TM3-20ul_2.12900.12900.3.0.dta	CEA-TM3-20ul_2.12900.12900.3.0.dta	CEA-TM3-20ul_2	12900	3181.42	3208.42	1070.15	3	1	ITPNNJGTYACFVSNLATGR	11,Carbamidomethyl[C];	2170.03	3 2 0 1	H(3)N(2)F(1)	(N(F)(N(H(H)(H))))	722	0 1 0 0;0 1 0 1;0 2 0 0;0 2 0 1;1 2 0 0;1 2 0 1;2 2 0 0;2 2 0 1;3 2 0 0;	1038.38	6	20.712	29.3466	4.67626	5	0.01309	4.08118	0.45455	0.68421	0	0	0	0	0.0291342	0.0017871	-1	0	0.0017871	sp|P06731|CEAM5_HUMAN	CEACAM5	650
with UV-2	CEA-TM3-20ul_2.13496.13496.3.2.dta	CEA-TM3-20ul_2.13496.13496.3.2.dta	CEA-TM3-20ul_2	13496	3330.07	4026.7	1342.91	3	1	ITPNNJGTYACFVSNLATGR	11,Carbamidomethyl[C];	2170.03	5 3 1 1	H(5)N(3)A(1)F(1)	(N(N(H(H(H))(H(N(F)(H(A)))))))	1641	0 1 0 0;0 2 0 0;1 2 0 0;2 2 0 0;2 3 0 0;2 3 0 1;3 2 0 0;3 3 0 0;3 3 0 1;3 3 1 0;3 3 1 1;4 2 0 0;4 3 0 0;4 3 0 1;4 3 1 0;4 3 1 1;5 3 0 0;5 3 0 1;5 3 1 0;	1856.66	6	7.45273	10.0545	2.62094	4	0.01401	3.48032	0.19048	0.36842	0	0	0	0	0.0451062	0.00389511	-1	0.00790274	0.00952542	sp|P06731|CEAM5_HUMAN	CEACAM5	650
with UV-3	CEA-TM3-20ul_3.2933.2933.2.2.dta	CEA-TM3-20ul_3.2933.2933.2.2.dta	CEA-TM3-20ul_3	2933	762.129	2014.8	1007.9	2	1	JDTASYK		798.363	5 2 0 0	H(5)N(2)	(N(N(H(H(H))(H(H)))))	1637	0 1 0 0;0 2 0 0;1 2 0 0;2 2 0 0;3 2 0 0;4 2 0 0;	1216.42	1	31.8836	17.04	59.4504	7	0.01147	5.69044	1	0.83333	0	0	0	0	2.29455e-78	1.19392e-80	-1	0.000738552	0.000738552	sp|P06731|CEAM5_HUMAN	CEACAM5	208
with UV-3	CEA-TM3-20ul_3.2965.2965.2.2.dta	CEA-TM3-20ul_3.2965.2965.2.2.dta	CEA-TM3-20ul_3	2965	769.34	2014.8	1007.9	2	1	JDTASYK		798.363	5 2 0 0	H(5)N(2)	(N(N(H(H(H))(H(H)))))	1637	0 1 0 0;0 2 0 0;1 2 0 0;2 2 0 0;3 2 0 0;4 2 0 0;	1216.42	1	39.1907	30.2239	55.8433	7	0.01146	5.68945	1	1.08333	0	0	0	0	3.87878e-73	2.16067e-75	-1	0	2.16067e-75	sp|P06731|CEAM5_HUMAN	CEACAM5	208
with UV-3	CEA-TM3-20ul_3.2990.2990.3.0.dta	CEA-TM3-20ul_3.2990.2990.3.0.dta	CEA-TM3-20ul_3	2990	774.85	2735.15	912.389	3	1	JNSIVK		674.383	5 4 0 3	H(5)N(4)F(3)	(N(F)(N(H(H(N(H(F))))(H(N(H(F)))))))	247	0 1 0 0;0 1 0 1;0 2 0 0;0 2 0 1;1 2 0 0;1 2 0 1;2 2 0 0;2 2 0 1;2 3 0 0;2 3 0 1;3 2 0 0;3 2 0 1;3 3 0 0;3 3 0 1;3 3 0 2;3 4 0 0;3 4 0 1;4 3 0 0;4 3 0 1;4 3 0 2;4 4 0 0;4 4 0 1;4 4 0 2;5 4 0 0;5 4 0 1;5 4 0 2;	2060.76	1	46.3069	24.6879	86.4565	9	0.01422	5.1992	0.67857	1.2	0	0	0	0	7.75588e-118	4.03755e-120	-1	0	4.03755e-120	sp|P06731|CEAM5_HUMAN	CEACAM5	665
with UV-3	CEA-TM3-20ul_3.3021.3021.3.0.dta	CEA-TM3-20ul_3.3021.3021.3.0.dta	CEA-TM3-20ul_3	3021	781.852	2735.15	912.389	3	1	JNSIVK		674.383	5 4 0 3	H(5)N(4)F(3)	(N(F)(N(H(H(N(H(F))))(H(N(H(F)))))))	247	0 1 0 0;0 1 0 1;0 2 0 0;0 2 0 1;1 2 0 0;1 2 0 1;2 2 0 0;2 2 0 1;2 3 0 0;2 3 0 1;3 2 0 0;3 2 0 1;3 3 0 0;3 3 0 1;3 3 0 2;3 4 0 0;3 4 0 1;4 3 0 0;4 3 0 1;4 3 0 2;4 4 0 0;4 4 0 1;4 4 0 2;5 4 0 0;5 4 0 1;5 4 0 2;	2060.76	1	31.0039	14.6915	61.2984	9	0.01404	5.13339	0.60714	1	0	0	0	0	4.73017e-81	2.48989e-83	-1	0.000738552	0.000738552	sp|P06731|CEAM5_HUMAN	CEACAM5	665
with UV-3	CEA-TM3-20ul_3.3022.3022.3.0.dta	CEA-TM3-20ul_3.3022.3022.3.0.dta	CEA-TM3-20ul_3	3022	781.99	2938.23	980.083	3	1	JNSIVK		674.383	5 5 0 3	H(5)N(5)F(3)	(N(F)(N(H(N)(H(N(H(F))))(H(N(H(F)))))))	963	0 1 0 0;0 1 0 1;0 2 0 0;0 2 0 1;1 2 0 0;1 2 0 1;1 3 0 0;1 3 0 1;2 2 0 0;2 2 0 1;2 3 0 0;2 3 0 1;2 4 0 0;2 4 0 1;3 2 0 0;3 2 0 1;3 3 0 0;3 3 0 1;3 3 0 2;3 4 0 0;3 4 0 1;3 4 0 2;3 5 0 0;3 5 0 1;4 3 0 0;4 3 0 1;4 3 0 2;4 4 0 0;4 4 0 1;4 4 0 2;4 5 0 0;4 5 0 1;4 5 0 2;5 4 0 0;5 4 0 1;5 4 0 2;5 4 0 3;5 5 0 0;5 5 0 1;5 5 0 2;	2263.83	1	50.4249	30.3334	87.7376	9	0.01595	5.42981	0.57143	1.2	0	0	0	0	1.0279e-119	8.15091e-122	-1	0	8.15091e-122	sp|P06731|CEAM5_HUMAN	CEACAM5	665
with UV-3	CEA-TM3-20ul_3.3032.3032.3.0.dta	CEA-TM3-20ul_3.3032.3032.3.0.dta	CEA-TM3-20ul_3	3032	784.196	3084.29	1028.77	3	1	JNSIVK		674.383	5 5 0 4	H(5)N(5)F(4)	(N(F)(N(H(N)(H(N(H)(F)))(H(N(F)(H(F)))))))	1034	0 1 0 0;0 1 0 1;0 2 0 0;0 2 0 1;1 2 0 0;1 2 0 1;1 3 0 0;1 3 0 1;2 2 0 0;2 2 0 1;2 3 0 0;2 3 0 1;2 3 0 2;2 4 0 0;2 4 0 1;2 4 0 2;3 2 0 0;3 2 0 1;3 3 0 0;3 3 0 1;3 3 0 2;3 3 0 3;3 4 0 0;3 4 0 1;3 4 0 2;3 4 0 3;3 5 0 0;3 5 0 1;3 5 0 2;3 5 0 3;4 3 0 0;4 3 0 1;4 3 0 2;4 3 0 3;4 4 0 0;4 4 0 1;4 4 0 2;4 4 0 3;4 4 0 4;4 5 0 0;4 5 0 1;4 5 0 2;4 5 0 3;4 5 0 4;5 4 0 0;5 4 0 1;5 4 0 2;5 4 0 3;5 4 0 4;5 5 0 0…	2409.89	1	59.1189	26.6796	119.364	9	0.01689	5.4746	0.54545	1.1	0	0	0	0	3.60378e-166	3.39702e-168	-1	0	3.39702e-168	sp|P06731|CEAM5_HUMAN	CEACAM5	665
with UV-3	CEA-TM3-20ul_3.3033.3033.3.0.dta	CEA-TM3-20ul_3.3033.3033.3.0.dta	CEA-TM3-20ul_3	3033	784.467	2954.23	985.414	3	1	JNSIVK		674.383	6 5 0 2	H(6)N(5)F(2)	(N(F)(N(H(H(N(H)(F)))(H(N(H(N(H))))))))	360	0 1 0 0;0 1 0 1;0 2 0 0;0 2 0 1;1 2 0 0;1 2 0 1;2 2 0 0;2 2 0 1;2 3 0 0;2 3 0 1;2 3 0 2;3 2 0 0;3 2 0 1;3 3 0 0;3 3 0 1;3 3 0 2;3 4 0 0;3 4 0 1;3 4 0 2;4 3 0 0;4 3 0 1;4 3 0 2;4 4 0 0;4 4 0 1;4 4 0 2;4 5 0 0;4 5 0 1;4 5 0 2;5 4 0 0;5 4 0 1;5 4 0 2;5 5 0 0;5 5 0 1;5 5 0 2;6 5 0 0;6 5 0 1;	2279.83	1	41.7836	16.8878	88.0187	9	0.01603	5.42661	0.60526	1	0	0	0	0	3.98112e-120	2.98524e-122	-1	0.000738552	0.000738552	sp|P06731|CEAM5_HUMAN	CEACAM5	665
with UV-3	CEA-TM3-20ul_3.3035.3035.3.0.dta	CEA-TM3-20ul_3.3035.3035.3.0.dta	CEA-TM3-20ul_3	3035	785.007	2792.17	931.396	3	1	JNSIVK		674.383	5 5 0 2	H(5)N(5)F(2)	(N(F)(N(H(N)(H(N(H)))(H(N(H)(F))))))	1168	0 1 0 0;0 1 0 1;0 2 0 0;0 2 0 1;1 2 0 0;1 2 0 1;1 3 0 0;1 3 0 1;2 2 0 0;2 2 0 1;2 3 0 0;2 3 0 1;2 3 0 2;2 4 0 0;2 4 0 1;2 4 0 2;3 2 0 0;3 2 0 1;3 3 0 0;3 3 0 1;3 3 0 2;3 4 0 0;3 4 0 1;3 4 0 2;3 5 0 0;3 5 0 1;3 5 0 2;4 3 0 0;4 3 0 1;4 3 0 2;4 4 0 0;4 4 0 1;4 4 0 2;4 5 0 0;4 5 0 1;4 5 0 2;5 4 0 0;5 4 0 1;5 4 0 2;5 5 0 0;5 5 0 1;	2117.78	1	42.7557	22.9384	79.5594	9	0.0136	4.87214	0.5814	1.2	0	0	0	0	9.82998e-108	8.56694e-110	-1	0	8.56694e-110	sp|P06731|CEAM5_HUMAN	CEACAM5	665
with UV-3	CEA-TM3-20ul_3.3036.3036.2.0.dta	CEA-TM3-20ul_3.3036.3036.2.0.dta	CEA-TM3-20ul_3	3036	785.277	2427.04	1214.02	2	1	JNSIVK		674.383	4 4 0 2	H(4)N(4)F(2)	(N(F)(N(H(H)(N)(H(N(H)(F))))))	740	0 1 0 0;0 1 0 1;0 2 0 0;0 2 0 1;1 2 0 0;1 2 0 1;1 3 0 0;1 3 0 1;2 2 0 0;2 2 0 1;2 3 0 0;2 3 0 1;2 3 0 2;2 4 0 0;2 4 0 1;2 4 0 2;3 2 0 0;3 2 0 1;3 3 0 0;3 3 0 1;3 3 0 2;3 4 0 0;3 4 0 1;3 4 0 2;4 3 0 0;4 3 0 1;4 3 0 2;4 4 0 0;4 4 0 1;	1752.64	1	48.2719	27.7964	86.2979	9	0.01484	6.11478	0.70968	1.2	0	0	0	0	1.32433e-117	6.50368e-120	-1	0	6.50368e-120	sp|P06731|CEAM5_HUMAN	CEACAM5	665
with UV-3	CEA-TM3-20ul_3.3046.3046.3.0.dta	CEA-TM3-20ul_3.3046.3046.3.0.dta	CEA-TM3-20ul_3	3046	787.69	3100.29	1034.1	3	1	JNSIVK		674.383	6 5 0 3	H(6)N(5)F(3)	(N(F)(N(H(N)(H(H))(H(N(H))(N(F)(H(F)))))))	823	0 1 0 0;0 1 0 1;0 2 0 0;0 2 0 1;1 2 0 0;1 2 0 1;1 3 0 0;1 3 0 1;2 2 0 0;2 2 0 1;2 3 0 0;2 3 0 1;2 3 0 2;2 4 0 0;2 4 0 1;2 4 0 2;2 5 0 0;2 5 0 1;2 5 0 2;3 2 0 0;3 2 0 1;3 3 0 0;3 3 0 1;3 3 0 2;3 3 0 3;3 4 0 0;3 4 0 1;3 4 0 2;3 4 0 3;3 5 0 0;3 5 0 1;3 5 0 2;3 5 0 3;4 2 0 0;4 2 0 1;4 3 0 0;4 3 0 1;4 3 0 2;4 3 0 3;4 4 0 0;4 4 0 1;4 4 0 2;4 4 0 3;4 5 0 0;4 5 0 1;4 5 0 2;4 5 0 3;5 3 0 0;5 3 0 1;5 3 0 2…	2425.89	1	28.9386	11.2576	61.7747	9	0.01592	5.13457	0.35294	0.8	0	0	0	0	9.59071e-82	5.34547e-84	-1	0.0060024	0.0060024	sp|P06731|CEAM5_HUMAN	CEACAM5	665
with UV-3	CEA-TM3-20ul_3.3047.3047.2.0.dta	CEA-TM3-20ul_3.3047.3047.2.0.dta	CEA-TM3-20ul_3	3047	787.959	2077.9	1039.45	2	1	JNSIVK		674.383	4 3 0 1	H(4)N(3)F(1)	(N(F)(N(H(H)(H(N(H))))))	712	0 1 0 0;0 1 0 1;0 2 0 0;0 2 0 1;1 2 0 0;1 2 0 1;2 2 0 0;2 2 0 1;2 3 0 0;2 3 0 1;3 2 0 0;3 2 0 1;3 3 0 0;3 3 0 1;4 3 0 0;	1403.51	1	29.6533	19.9543	47.6658	9	0.01222	5.88198	0.76471	1.2	0	0	0	0	2.39102e-61	9.74514e-64	-1	0.000738552	0.000738552	sp|P06731|CEAM5_HUMAN	CEACAM5	665
with UV-3	CEA-TM3-20ul_3.3052.3052.3.0.dta	CEA-TM3-20ul_3.3052.3052.3.0.dta	CEA-TM3-20ul_3	3052	789.115	2938.23	980.083	3	1	JNSIVK		674.383	5 5 0 3	H(5)N(5)F(3)	(N(F)(N(H(N)(H(N(H(F))))(H(N(H(F)))))))	963	0 1 0 0;0 1 0 1;0 2 0 0;0 2 0 1;1 2 0 0;1 2 0 1;1 3 0 0;1 3 0 1;2 2 0 0;2 2 0 1;2 3 0 0;2 3 0 1;2 4 0 0;2 4 0 1;3 2 0 0;3 2 0 1;3 3 0 0;3 3 0 1;3 3 0 2;3 4 0 0;3 4 0 1;3 4 0 2;3 5 0 0;3 5 0 1;4 3 0 0;4 3 0 1;4 3 0 2;4 4 0 0;4 4 0 1;4 4 0 2;4 5 0 0;4 5 0 1;4 5 0 2;5 4 0 0;5 4 0 1;5 4 0 2;5 4 0 3;5 5 0 0;5 5 0 1;5 5 0 2;	2263.83	1	44.7586	20.5611	89.6969	9	0.01527	5.19702	0.59524	1	0	0	0	0	1.37955e-122	7.5247e-125	-1	0.000738552	0.000738552	sp|P06731|CEAM5_HUMAN	CEACAM5	665
with UV-3	CEA-TM3-20ul_3.3058.3058.3.0.dta	CEA-TM3-20ul_3.3058.3058.3.0.dta	CEA-TM3-20ul_3	3058	790.646	2646.12	882.71	3	1	JNSIVK		674.383	5 5 0 1	H(5)N(5)F(1)	(N(F)(N(H(N)(H(N(H)))(H(N(H))))))	1175	0 1 0 0;0 1 0 1;0 2 0 0;0 2 0 1;1 2 0 0;1 2 0 1;1 3 0 0;1 3 0 1;2 2 0 0;2 2 0 1;2 3 0 0;2 3 0 1;2 4 0 0;2 4 0 1;3 2 0 0;3 2 0 1;3 3 0 0;3 3 0 1;3 4 0 0;3 4 0 1;3 5 0 0;3 5 0 1;4 3 0 0;4 3 0 1;4 4 0 0;4 4 0 1;4 5 0 0;4 5 0 1;5 4 0 0;5 4 0 1;5 5 0 0;	1971.72	1	34.6838	13.5457	73.9402	9	0.01474	5.56917	0.66667	0.8	0	0	0	0	1.64952e-99	1.01532e-101	-1	0.00274914	0.00274914	sp|P06731|CEAM5_HUMAN	CEACAM5	665
with UV-3	CEA-TM3-20ul_3.3080.3080.3.0.dta	CEA-TM3-20ul_3.3080.3080.3.0.dta	CEA-TM3-20ul_3	3080	795.483	2589.09	863.703	3	1	JNSIVK		674.383	5 4 0 2	H(5)N(4)F(2)	(N(F)(N(H(H(N(H)))(H(N(H(F)))))))	491	0 1 0 0;0 1 0 1;0 2 0 0;0 2 0 1;1 2 0 0;1 2 0 1;2 2 0 0;2 2 0 1;2 3 0 0;2 3 0 1;3 2 0 0;3 2 0 1;3 3 0 0;3 3 0 1;3 3 0 2;3 4 0 0;3 4 0 1;4 3 0 0;4 3 0 1;4 3 0 2;4 4 0 0;4 4 0 1;4 4 0 2;5 4 0 0;5 4 0 1;	1914.7	1	51.277	33.2314	84.7904	9	0.01291	4.98453	0.7037	1.4	0	0	0	0	2.14275e-115	1.3819e-117	-1	0	1.3819e-117	sp|P06731|CEAM5_HUMAN	CEACAM5	665
with UV-3	CEA-TM3-20ul_3.3087.3087.3.0.dta	CEA-TM3-20ul_3.3087.3087.3.0.dta	CEA-TM3-20ul_3	3087	797.009	3011.25	1004.42	3	1	JNSIVK		674.383	6 6 0 1	H(6)N(6)F(1)	(N(F)(N(H(N)(H(N(H)))(H(N(H))(N(H))))))	1174	0 1 0 0;0 1 0 1;0 2 0 0;0 2 0 1;1 2 0 0;1 2 0 1;1 3 0 0;1 3 0 1;2 2 0 0;2 2 0 1;2 3 0 0;2 3 0 1;2 4 0 0;2 4 0 1;2 5 0 0;2 5 0 1;3 2 0 0;3 2 0 1;3 3 0 0;3 3 0 1;3 4 0 0;3 4 0 1;3 5 0 0;3 5 0 1;3 6 0 0;3 6 0 1;4 3 0 0;4 3 0 1;4 4 0 0;4 4 0 1;4 5 0 0;4 5 0 1;4 6 0 0;4 6 0 1;5 4 0 0;5 4 0 1;5 5 0 0;5 5 0 1;5 6 0 0;5 6 0 1;6 5 0 0;6 5 0 1;6 6 0 0;	2336.85	1	47.1321	28.5296	81.6795	9	0.01765	5.86126	0.55556	1.2	0	0	0	0	7.72488e-111	5.19466e-113	-1	0	5.19466e-113	sp|P06731|CEAM5_HUMAN	CEACAM5	665
with UV-3	CEA-TM3-20ul_3.3088.3088.3.0.dta	CEA-TM3-20ul_3.3088.3088.3.0.dta	CEA-TM3-20ul_3	3088	797.189	2849.2	950.404	3	1	JNSIVK		674.383	5 6 0 1	H(5)N(6)F(1)	(N(F)(N(H(H(N(H(N))))(H(N(H(N)))))))	316	0 1 0 0;0 1 0 1;0 2 0 0;0 2 0 1;1 2 0 0;1 2 0 1;2 2 0 0;2 2 0 1;2 3 0 0;2 3 0 1;3 2 0 0;3 2 0 1;3 3 0 0;3 3 0 1;3 4 0 0;3 4 0 1;4 3 0 0;4 3 0 1;4 4 0 0;4 4 0 1;4 5 0 0;4 5 0 1;5 4 0 0;5 4 0 1;5 5 0 0;5 5 0 1;5 6 0 0;	2174.8	1	41.3457	19.3779	82.1431	9	0.01482	5.20152	0.72414	1	0	0	0	0	1.61801e-111	7.79606e-114	-1	0.000738552	0.000738552	sp|P06731|CEAM5_HUMAN	CEACAM5	665
with UV-3	CEA-TM3-20ul_3.3089.3089.3.0.dta	CEA-TM3-20ul_3.3089.3089.3.0.dta	CEA-TM3-20ul_3	3089	797.46	2646.12	882.71	3	1	JNSIVK		674.383	5 5 0 1	H(5)N(5)F(1)	(N(N(H(N)(H(N(H)))(H(N(H)(F))))))	2740	0 1 0 0;0 2 0 0;1 2 0 0;1 3 0 0;2 2 0 0;2 3 0 0;2 3 0 1;2 4 0 0;2 4 0 1;3 2 0 0;3 3 0 0;3 3 0 1;3 4 0 0;3 4 0 1;3 5 0 0;3 5 0 1;4 3 0 0;4 3 0 1;4 4 0 0;4 4 0 1;4 5 0 0;4 5 0 1;5 4 0 0;5 4 0 1;5 5 0 0;	1971.72	1	35.3362	27.6724	49.569	7	0.014	5.29028	0.55556	1.2	0	0	0	0	4.36957e-64	2.60733e-66	-1	0	2.60733e-66	sp|P06731|CEAM5_HUMAN	CEACAM5	665
with UV-3	CEA-TM3-20ul_3.3094.3094.3.0.dta	CEA-TM3-20ul_3.3094.3094.3.0.dta	CEA-TM3-20ul_3	3094	798.697	2484.06	828.692	3	1	JNSIVK		674.383	4 5 0 1	H(4)N(5)F(1)	(N(F)(N(H(N)(H(N))(H(N(H))))))	1333	0 1 0 0;0 1 0 1;0 2 0 0;0 2 0 1;1 2 0 0;1 2 0 1;1 3 0 0;1 3 0 1;2 2 0 0;2 2 0 1;2 3 0 0;2 3 0 1;2 4 0 0;2 4 0 1;3 2 0 0;3 2 0 1;3 3 0 0;3 3 0 1;3 4 0 0;3 4 0 1;3 5 0 0;3 5 0 1;4 3 0 0;4 3 0 1;4 4 0 0;4 4 0 1;4 5 0 0;	1809.67	1	39.7759	27.8131	61.9926	9	0.01289	5.18832	0.65517	1.4	0	0	0	0	4.62228e-82	2.00289e-84	-1	0	2.00289e-84	sp|P06731|CEAM5_HUMAN	CEACAM5	665
with UV-3	CEA-TM3-20ul_3.3104.3104.2.0.dta	CEA-TM3-20ul_3.3104.3104.2.0.dta	CEA-TM3-20ul_3	3104	800.763	2223.96	1112.48	2	1	JNSIVK		674.383	4 3 0 2	H(4)N(3)F(2)	(N(F)(N(H(H)(H(N(H(F)))))))	701	0 1 0 0;0 1 0 1;0 2 0 0;0 2 0 1;1 2 0 0;1 2 0 1;2 2 0 0;2 2 0 1;2 3 0 0;2 3 0 1;3 2 0 0;3 2 0 1;3 3 0 0;3 3 0 1;3 3 0 2;4 3 0 0;4 3 0 1;	1549.57	1	34.7105	26.6432	49.6927	9	0.01316	5.91888	0.63158	1.2	0	0	0	0	2.89964e-64	1.64894e-66	-1	0	1.64894e-66	sp|P06731|CEAM5_HUMAN	CEACAM5	665
with UV-3	CEA-TM3-20ul_3.3107.3107.2.2.dta	CEA-TM3-20ul_3.3107.3107.2.2.dta	CEA-TM3-20ul_3	3107	801.379	1728.76	864.884	2	1	JNSIVK		674.383	4 2 0 0	H(4)N(2)	(N(N(H(H)(H)(H))))	2289	0 1 0 0;0 2 0 0;1 2 0 0;2 2 0 0;3 2 0 0;	1054.37	1	29.4513	20.0383	46.9325	7	0.00754	4.35892	1	1.2	0	0	0	0	2.71024e-60	1.18016e-62	-1	0.000738552	0.000738552	sp|P06731|CEAM5_HUMAN	CEACAM5	665
with UV-3	CEA-TM3-20ul_3.3113.3113.2.1.dta	CEA-TM3-20ul_3.3113.3113.2.1.dta	CEA-TM3-20ul_3	3113	802.778	2427.04	1214.02	2	1	JNSIVK		674.383	4 4 0 2	H(4)N(4)F(2)	(N(F)(N(H(H)(N)(H(N(H)(F))))))	740	0 1 0 0;0 1 0 1;0 2 0 0;0 2 0 1;1 2 0 0;1 2 0 1;1 3 0 0;1 3 0 1;2 2 0 0;2 2 0 1;2 3 0 0;2 3 0 1;2 3 0 2;2 4 0 0;2 4 0 1;2 4 0 2;3 2 0 0;3 2 0 1;3 3 0 0;3 3 0 1;3 3 0 2;3 4 0 0;3 4 0 1;3 4 0 2;4 3 0 0;4 3 0 1;4 3 0 2;4 4 0 0;4 4 0 1;	1752.64	1	46.303	28.1994	79.9238	9	0.01459	6.01095	0.70968	1.4	0	0	0	0	2.87693e-108	1.89821e-110	-1	0	1.89821e-110	sp|P06731|CEAM5_HUMAN	CEACAM5	665
with UV-3	CEA-TM3-20ul_3.3125.3125.3.0.dta	CEA-TM3-20ul_3.3125.3125.3.0.dta	CEA-TM3-20ul_3	3125	805.674	2687.14	896.385	3	1	JNSIVK		674.383	4 6 0 1	H(4)N(6)F(1)	(N(F)(N(H(N)(H(N))(H(N)(N(H))))))	1339	0 1 0 0;0 1 0 1;0 2 0 0;0 2 0 1;1 2 0 0;1 2 0 1;1 3 0 0;1 3 0 1;2 2 0 0;2 2 0 1;2 3 0 0;2 3 0 1;2 4 0 0;2 4 0 1;2 5 0 0;2 5 0 1;3 2 0 0;3 2 0 1;3 3 0 0;3 3 0 1;3 4 0 0;3 4 0 1;3 5 0 0;3 5 0 1;3 6 0 0;3 6 0 1;4 3 0 0;4 3 0 1;4 4 0 0;4 4 0 1;4 5 0 0;4 5 0 1;4 6 0 0;	2012.75	1	42.4738	21.7236	81.0101	9	0.01282	4.77034	0.65714	1.2	0	0	0	0	7.3836e-110	4.71041e-112	-1	0.000738552	0.000738552	sp|P06731|CEAM5_HUMAN	CEACAM5	665
with UV-3	CEA-TM3-20ul_3.3126.3126.3.0.dta	CEA-TM3-20ul_3.3126.3126.3.0.dta	CEA-TM3-20ul_3	3126	805.945	2792.17	931.396	3	1	JNSIVK		674.383	5 5 0 2	H(5)N(5)F(2)	(N(F)(N(H(N)(H(N(H)))(H(N(H)(F))))))	1168	0 1 0 0;0 1 0 1;0 2 0 0;0 2 0 1;1 2 0 0;1 2 0 1;1 3 0 0;1 3 0 1;2 2 0 0;2 2 0 1;2 3 0 0;2 3 0 1;2 3 0 2;2 4 0 0;2 4 0 1;2 4 0 2;3 2 0 0;3 2 0 1;3 3 0 0;3 3 0 1;3 3 0 2;3 4 0 0;3 4 0 1;3 4 0 2;3 5 0 0;3 5 0 1;3 5 0 2;4 3 0 0;4 3 0 1;4 3 0 2;4 4 0 0;4 4 0 1;4 4 0 2;4 5 0 0;4 5 0 1;4 5 0 2;5 4 0 0;5 4 0 1;5 4 0 2;5 5 0 0;5 5 0 1;	2117.78	1	45.2506	29.8946	73.7688	9	0.01287	4.60998	0.51163	1.2	0	0	0	0	2.9389e-99	2.26679e-101	-1	0	2.26679e-101	sp|P06731|CEAM5_HUMAN	CEACAM5	665
with UV-3	CEA-TM3-20ul_3.3129.3129.3.3.dta	CEA-TM3-20ul_3.3129.3129.3.3.dta	CEA-TM3-20ul_3	3129	806.56	2484.06	828.692	3	1	JNSIVK		674.383	4 5 0 1	H(4)N(5)F(1)	(N(F)(N(H(N)(H(N))(H(N(H))))))	1333	0 1 0 0;0 1 0 1;0 2 0 0;0 2 0 1;1 2 0 0;1 2 0 1;1 3 0 0;1 3 0 1;2 2 0 0;2 2 0 1;2 3 0 0;2 3 0 1;2 4 0 0;2 4 0 1;3 2 0 0;3 2 0 1;3 3 0 0;3 3 0 1;3 4 0 0;3 4 0 1;3 5 0 0;3 5 0 1;4 3 0 0;4 3 0 1;4 4 0 0;4 4 0 1;4 5 0 0;	1809.67	1	30.0257	15.2579	57.4516	9	0.01209	4.86708	0.65517	1.1	0	0	0	0	1.81986e-75	8.06986e-78	-1	0.000738552	0.000738552	sp|P06731|CEAM5_HUMAN	CEACAM5	665
with UV-3	CEA-TM3-20ul_3.3131.3131.3.3.dta	CEA-TM3-20ul_3.3131.3131.3.3.dta	CEA-TM3-20ul_3	3131	807.09	2630.12	877.378	3	1	JNSIVK		674.383	4 5 0 2	H(4)N(5)F(2)	(N(F)(N(H(N)(H(N(H)))(H(N(F))))))	1159	0 1 0 0;0 1 0 1;0 2 0 0;0 2 0 1;1 2 0 0;1 2 0 1;1 3 0 0;1 3 0 1;2 2 0 0;2 2 0 1;2 3 0 0;2 3 0 1;2 3 0 2;2 4 0 0;2 4 0 1;2 4 0 2;3 2 0 0;3 2 0 1;3 3 0 0;3 3 0 1;3 3 0 2;3 4 0 0;3 4 0 1;3 4 0 2;3 5 0 0;3 5 0 1;3 5 0 2;4 3 0 0;4 3 0 1;4 4 0 0;4 4 0 1;4 4 0 2;4 5 0 0;4 5 0 1;	1955.72	1	44.1837	30.1319	70.28	9	0.01365	5.18809	0.55556	1.2	0	0	0	0	3.72365e-94	2.05328e-96	-1	0	2.05328e-96	sp|P06731|CEAM5_HUMAN	CEACAM5	665
with UV-3	CEA-TM3-20ul_3.3152.3152.3.0.dta	CEA-TM3-20ul_3.3152.3152.3.0.dta	CEA-TM3-20ul_3	3152	811.464	2792.17	931.396	3	1	JNSIVK		674.383	5 5 0 2	H(5)N(5)F(2)	(N(F)(N(H(N)(H(N(H)))(H(N(H)(F))))))	1168	0 1 0 0;0 1 0 1;0 2 0 0;0 2 0 1;1 2 0 0;1 2 0 1;1 3 0 0;1 3 0 1;2 2 0 0;2 2 0 1;2 3 0 0;2 3 0 1;2 3 0 2;2 4 0 0;2 4 0 1;2 4 0 2;3 2 0 0;3 2 0 1;3 3 0 0;3 3 0 1;3 3 0 2;3 4 0 0;3 4 0 1;3 4 0 2;3 5 0 0;3 5 0 1;3 5 0 2;4 3 0 0;4 3 0 1;4 3 0 2;4 4 0 0;4 4 0 1;4 4 0 2;4 5 0 0;4 5 0 1;4 5 0 2;5 4 0 0;5 4 0 1;5 4 0 2;5 5 0 0;5 5 0 1;	2117.78	1	61.0677	37.9016	104.091	9	0.01268	4.54122	0.60465	1.4	0	0	0	0	1.02379e-143	1.04102e-145	-1	0	1.04102e-145	sp|P06731|CEAM5_HUMAN	CEACAM5	665
with UV-3	CEA-TM3-20ul_3.3155.3155.3.0.dta	CEA-TM3-20ul_3.3155.3155.3.0.dta	CEA-TM3-20ul_3	3155	812.028	2938.23	980.082	3	1	JNSIVK		674.383	5 5 0 3	H(5)N(5)F(3)	(N(F)(N(H(N)(H(N(H(F))))(H(N(H(F)))))))	963	0 1 0 0;0 1 0 1;0 2 0 0;0 2 0 1;1 2 0 0;1 2 0 1;1 3 0 0;1 3 0 1;2 2 0 0;2 2 0 1;2 3 0 0;2 3 0 1;2 4 0 0;2 4 0 1;3 2 0 0;3 2 0 1;3 3 0 0;3 3 0 1;3 3 0 2;3 4 0 0;3 4 0 1;3 4 0 2;3 5 0 0;3 5 0 1;4 3 0 0;4 3 0 1;4 3 0 2;4 4 0 0;4 4 0 1;4 4 0 2;4 5 0 0;4 5 0 1;4 5 0 2;5 4 0 0;5 4 0 1;5 4 0 2;5 4 0 3;5 5 0 0;5 5 0 1;5 5 0 2;	2263.83	1	44.5881	23.2648	84.1885	8	0.01378	4.6906	0.61905	1.2	0	0	0	0	1.63207e-114	7.96732e-117	-1	0	7.96732e-117	sp|P06731|CEAM5_HUMAN	CEACAM5	665
with UV-3	CEA-TM3-20ul_3.3162.3162.3.2.dta	CEA-TM3-20ul_3.3162.3162.3.2.dta	CEA-TM3-20ul_3	3162	813.425	2630.12	877.378	3	1	JNSIVK		674.383	4 5 0 2	H(4)N(5)F(2)	(N(F)(N(H(N)(H(N))(H(N(H)(F))))))	1327	0 1 0 0;0 1 0 1;0 2 0 0;0 2 0 1;1 2 0 0;1 2 0 1;1 3 0 0;1 3 0 1;2 2 0 0;2 2 0 1;2 3 0 0;2 3 0 1;2 3 0 2;2 4 0 0;2 4 0 1;2 4 0 2;3 2 0 0;3 2 0 1;3 3 0 0;3 3 0 1;3 3 0 2;3 4 0 0;3 4 0 1;3 4 0 2;3 5 0 0;3 5 0 1;3 5 0 2;4 3 0 0;4 3 0 1;4 3 0 2;4 4 0 0;4 4 0 1;4 4 0 2;4 5 0 0;4 5 0 1;	1955.72	1	49.8715	31.6514	83.7088	9	0.01359	5.1687	0.59459	1.2	0	0	0	0	8.23127e-114	6.57776e-116	-1	0	6.57776e-116	sp|P06731|CEAM5_HUMAN	CEACAM5	665
with UV-3	CEA-TM3-20ul_3.3169.3169.3.0.dta	CEA-TM3-20ul_3.3169.3169.3.0.dta	CEA-TM3-20ul_3	3169	814.805	2443.03	815.016	3	1	JNSIVK		674.383	5 4 0 1	H(5)N(4)F(1)	(N(F)(N(H(H(N(H)))(H(N(H))))))	509	0 1 0 0;0 1 0 1;0 2 0 0;0 2 0 1;1 2 0 0;1 2 0 1;2 2 0 0;2 2 0 1;2 3 0 0;2 3 0 1;3 2 0 0;3 2 0 1;3 3 0 0;3 3 0 1;3 4 0 0;3 4 0 1;4 3 0 0;4 3 0 1;4 4 0 0;4 4 0 1;5 4 0 0;	1768.64	1	28.5145	21.5514	41.446	9	0.01091	4.46544	0.52174	1.4	0	0	0	0	2.08707e-52	1.0226e-54	-1	0.000738552	0.000738552	sp|P06731|CEAM5_HUMAN	CEACAM5	665
with UV-3	CEA-TM3-20ul_3.3195.3195.3.1.dta	CEA-TM3-20ul_3.3195.3195.3.1.dta	CEA-TM3-20ul_3	3195	819.697	2630.12	877.378	3	1	JNSIVK		674.383	4 5 0 2	H(4)N(5)F(2)	(N(F)(N(H(H)(N)(H(N(H))(N(F))))))	742	0 1 0 0;0 1 0 1;0 2 0 0;0 2 0 1;1 2 0 0;1 2 0 1;1 3 0 0;1 3 0 1;2 2 0 0;2 2 0 1;2 3 0 0;2 3 0 1;2 3 0 2;2 4 0 0;2 4 0 1;2 4 0 2;2 5 0 0;2 5 0 1;2 5 0 2;3 2 0 0;3 2 0 1;3 3 0 0;3 3 0 1;3 3 0 2;3 4 0 0;3 4 0 1;3 4 0 2;3 5 0 0;3 5 0 1;3 5 0 2;4 3 0 0;4 3 0 1;4 4 0 0;4 4 0 1;4 4 0 2;4 5 0 0;4 5 0 1;	1955.72	1	31.9737	26.8044	41.5739	8	0.01363	5.18353	0.48718	1.2	0	0	0	0	1.36682e-52	6.35157e-55	-1	0	6.35157e-55	sp|P06731|CEAM5_HUMAN	CEACAM5	665
with UV-3	CEA-TM3-20ul_3.3222.3222.2.0.dta	CEA-TM3-20ul_3.3222.3222.2.0.dta	CEA-TM3-20ul_3	3222	824.865	2280.98	1140.99	2	1	JNSIVK		674.383	4 4 0 1	H(4)N(4)F(1)	(N(F)(N(H(H)(N)(H(N(H))))))	746	0 1 0 0;0 1 0 1;0 2 0 0;0 2 0 1;1 2 0 0;1 2 0 1;1 3 0 0;1 3 0 1;2 2 0 0;2 2 0 1;2 3 0 0;2 3 0 1;2 4 0 0;2 4 0 1;3 2 0 0;3 2 0 1;3 3 0 0;3 3 0 1;3 4 0 0;3 4 0 1;4 3 0 0;4 3 0 1;4 4 0 0;	1606.59	1	47.2825	27.8419	83.3863	9	0.01091	4.78375	0.8	1.2	0	0	0	0	2.44308e-113	2.4855e-115	-1	0	2.4855e-115	sp|P06731|CEAM5_HUMAN	CEACAM5	665
with UV-3	CEA-TM3-20ul_3.3233.3233.3.1.dta	CEA-TM3-20ul_3.3233.3233.3.1.dta	CEA-TM3-20ul_3	3233	826.958	2338	780.004	3	1	JNSIVK		674.383	4 5 0 0	H(4)N(5)	(N(N(H(N)(H(N))(H(N(H))))))	2911	0 1 0 0;0 2 0 0;1 2 0 0;1 3 0 0;2 2 0 0;2 3 0 0;2 4 0 0;3 2 0 0;3 3 0 0;3 4 0 0;3 5 0 0;4 3 0 0;4 4 0 0;	1663.61	1	26.7935	17.6503	43.7737	7	0.0071	3.03547	0.73333	1	0	0	0	0	9.41225e-56	4.70222e-58	-1	0.000738552	0.000738552	sp|P06731|CEAM5_HUMAN	CEACAM5	665
with UV-3	CEA-TM3-20ul_3.3236.3236.3.0.dta	CEA-TM3-20ul_3.3236.3236.3.0.dta	CEA-TM3-20ul_3	3236	827.553	2646.11	882.709	3	1	JNSIVK		674.383	5 5 0 1	H(5)N(5)F(1)	(N(F)(N(H(N)(H(N(H)))(H(N(H))))))	1175	0 1 0 0;0 1 0 1;0 2 0 0;0 2 0 1;1 2 0 0;1 2 0 1;1 3 0 0;1 3 0 1;2 2 0 0;2 2 0 1;2 3 0 0;2 3 0 1;2 4 0 0;2 4 0 1;3 2 0 0;3 2 0 1;3 3 0 0;3 3 0 1;3 4 0 0;3 4 0 1;3 5 0 0;3 5 0 1;4 3 0 0;4 3 0 1;4 4 0 0;4 4 0 1;4 5 0 0;4 5 0 1;5 4 0 0;5 4 0 1;5 5 0 0;	1971.72	1	34.4587	17.737	65.5132	9	0.01131	4.27332	0.60606	1	0	0	0	0	3.41953e-87	1.31384e-89	-1	0.000738552	0.000738552	sp|P06731|CEAM5_HUMAN	CEACAM5	665
with UV-3	CEA-TM3-20ul_3.3244.3244.2.0.dta	CEA-TM3-20ul_3.3244.3244.2.0.dta	CEA-TM3-20ul_3	3244	829.264	2077.9	1039.45	2	1	JNSIVK		674.383	4 3 0 1	H(4)N(3)F(1)	(N(F)(N(H(H)(H(N(H))))))	712	0 1 0 0;0 1 0 1;0 2 0 0;0 2 0 1;1 2 0 0;1 2 0 1;2 2 0 0;2 2 0 1;2 3 0 0;2 3 0 1;3 2 0 0;3 2 0 1;3 3 0 0;3 3 0 1;4 3 0 0;	1403.51	1	29.8169	16.6986	54.1794	9	0.00939	4.51907	0.76471	1.1	0	0	0	0	9.86363e-71	3.75379e-73	-1	0.000738552	0.000738552	sp|P06731|CEAM5_HUMAN	CEACAM5	665
with UV-3	CEA-TM3-20ul_3.3263.3263.2.0.dta	CEA-TM3-20ul_3.3263.3263.2.0.dta	CEA-TM3-20ul_3	3263	832.944	1712.77	856.887	2	1	JNSIVK		674.383	3 2 0 1	H(3)N(2)F(1)	(N(F)(N(H(H)(H))))	722	0 1 0 0;0 1 0 1;0 2 0 0;0 2 0 1;1 2 0 0;1 2 0 1;2 2 0 0;2 2 0 1;3 2 0 0;	1038.38	1	45.5265	35.5739	64.0101	9	0.00751	4.38364	0.90909	1.4	0	0	0	0	5.32326e-85	2.52268e-87	-1	0	2.52268e-87	sp|P06731|CEAM5_HUMAN	CEACAM5	665
with UV-3	CEA-TM3-20ul_3.3266.3266.3.1.dta	CEA-TM3-20ul_3.3266.3266.3.1.dta	CEA-TM3-20ul_3	3266	833.357	2484.06	828.691	3	1	JNSIVK		674.383	4 5 0 1	H(4)N(5)F(1)	(N(F)(N(H(N)(H(N))(H(N(H))))))	1333	0 1 0 0;0 1 0 1;0 2 0 0;0 2 0 1;1 2 0 0;1 2 0 1;1 3 0 0;1 3 0 1;2 2 0 0;2 2 0 1;2 3 0 0;2 3 0 1;2 4 0 0;2 4 0 1;3 2 0 0;3 2 0 1;3 3 0 0;3 3 0 1;3 4 0 0;3 4 0 1;3 5 0 0;3 5 0 1;4 3 0 0;4 3 0 1;4 4 0 0;4 4 0 1;4 5 0 0;	1809.67	1	57.9899	41.8151	88.0287	9	0.01005	4.04705	0.68966	1.4	0	0	0	0	3.84834e-120	2.22508e-122	-1	0	2.22508e-122	sp|P06731|CEAM5_HUMAN	CEACAM5	665
with UV-3	CEA-TM3-20ul_3.3269.3269.3.0.dta	CEA-TM3-20ul_3.3269.3269.3.0.dta	CEA-TM3-20ul_3	3269	834.03	2792.17	931.395	3	1	JNSIVK		674.383	5 5 0 2	H(5)N(5)F(2)	(N(F)(N(H(N)(H(N(H)))(H(N(H(F)))))))	1163	0 1 0 0;0 1 0 1;0 2 0 0;0 2 0 1;1 2 0 0;1 2 0 1;1 3 0 0;1 3 0 1;2 2 0 0;2 2 0 1;2 3 0 0;2 3 0 1;2 4 0 0;2 4 0 1;3 2 0 0;3 2 0 1;3 3 0 0;3 3 0 1;3 3 0 2;3 4 0 0;3 4 0 1;3 4 0 2;3 5 0 0;3 5 0 1;4 3 0 0;4 3 0 1;4 3 0 2;4 4 0 0;4 4 0 1;4 4 0 2;4 5 0 0;4 5 0 1;4 5 0 2;5 4 0 0;5 4 0 1;5 4 0 2;5 5 0 0;5 5 0 1;	2117.78	1	57.8145	34.8907	100.387	9	0.01171	4.19311	0.65	1.4	0	0	0	0	2.82505e-138	2.60917e-140	-1	0	2.60917e-140	sp|P06731|CEAM5_HUMAN	CEACAM5	665
with UV-3	CEA-TM3-20ul_3.3272.3272.3.0.dta	CEA-TM3-20ul_3.3272.3272.3.0.dta	CEA-TM3-20ul_3	3272	834.634	2646.11	882.709	3	1	JNSIVK		674.383	5 5 0 1	H(5)N(5)F(1)	(N(F)(N(H(N)(H(N(H)))(H(N(H))))))	1175	0 1 0 0;0 1 0 1;0 2 0 0;0 2 0 1;1 2 0 0;1 2 0 1;1 3 0 0;1 3 0 1;2 2 0 0;2 2 0 1;2 3 0 0;2 3 0 1;2 4 0 0;2 4 0 1;3 2 0 0;3 2 0 1;3 3 0 0;3 3 0 1;3 4 0 0;3 4 0 1;3 5 0 0;3 5 0 1;4 3 0 0;4 3 0 1;4 4 0 0;4 4 0 1;4 5 0 0;4 5 0 1;5 4 0 0;5 4 0 1;5 5 0 0;	1971.72	1	48.123	31.0504	79.8293	9	0.01125	4.25064	0.57576	1.2	0	0	0	0	3.95654e-108	3.19778e-110	-1	0	3.19778e-110	sp|P06731|CEAM5_HUMAN	CEACAM5	665
with UV-3	CEA-TM3-20ul_3.3275.3275.2.1.dta	CEA-TM3-20ul_3.3275.3275.2.1.dta	CEA-TM3-20ul_3	3275	835.301	2280.98	1140.99	2	1	JNSIVK		674.383	4 4 0 1	H(4)N(4)F(1)	(N(F)(N(H(H)(N)(H(N(H))))))	746	0 1 0 0;0 1 0 1;0 2 0 0;0 2 0 1;1 2 0 0;1 2 0 1;1 3 0 0;1 3 0 1;2 2 0 0;2 2 0 1;2 3 0 0;2 3 0 1;2 4 0 0;2 4 0 1;3 2 0 0;3 2 0 1;3 3 0 0;3 3 0 1;3 4 0 0;3 4 0 1;4 3 0 0;4 3 0 1;4 4 0 0;	1606.59	1	55.0712	36.4592	89.6364	9	0.01104	4.83987	0.8	1.4	0	0	0	0	1.692e-122	1.22824e-124	-1	0	1.22824e-124	sp|P06731|CEAM5_HUMAN	CEACAM5	665
with UV-3	CEA-TM3-20ul_3.3281.3281.2.1.dta	CEA-TM3-20ul_3.3281.3281.2.1.dta	CEA-TM3-20ul_3	3281	836.925	2118.93	1059.97	2	1	JNSIVK		674.383	3 4 0 1	H(3)N(4)F(1)	(N(F)(N(H(H)(N)(H(N)))))	753	0 1 0 0;0 1 0 1;0 2 0 0;0 2 0 1;1 2 0 0;1 2 0 1;1 3 0 0;1 3 0 1;2 2 0 0;2 2 0 1;2 3 0 0;2 3 0 1;2 4 0 0;2 4 0 1;3 2 0 0;3 2 0 1;3 3 0 0;3 3 0 1;3 4 0 0;	1444.53	1	48.4794	32.7809	77.6337	9	0.00892	4.21113	0.85714	1.4	0	0	0	0	6.48418e-105	5.05846e-107	-1	0	5.05846e-107	sp|P06731|CEAM5_HUMAN	CEACAM5	665
with UV-3	CEA-TM3-20ul_3.3296.3296.3.2.dta	CEA-TM3-20ul_3.3296.3296.3.2.dta	CEA-TM3-20ul_3	3296	839.34	2484.06	828.691	3	1	JNSIVK		674.383	4 5 0 1	H(4)N(5)F(1)	(N(F)(N(H(N)(H(N))(H(N(H))))))	1333	0 1 0 0;0 1 0 1;0 2 0 0;0 2 0 1;1 2 0 0;1 2 0 1;1 3 0 0;1 3 0 1;2 2 0 0;2 2 0 1;2 3 0 0;2 3 0 1;2 4 0 0;2 4 0 1;3 2 0 0;3 2 0 1;3 3 0 0;3 3 0 1;3 4 0 0;3 4 0 1;3 5 0 0;3 5 0 1;4 3 0 0;4 3 0 1;4 4 0 0;4 4 0 1;4 5 0 0;	1809.67	1	51.7634	37.4269	78.3882	9	0.00999	4.0229	0.68966	1.4	0	0	0	0	5.09659e-106	3.44994e-108	-1	0	3.44994e-108	sp|P06731|CEAM5_HUMAN	CEACAM5	665
with UV-3	CEA-TM3-20ul_3.3434.3434.3.0.dta	CEA-TM3-20ul_3.3434.3434.3.0.dta	CEA-TM3-20ul_3	3434	865.741	2734.13	912.048	3	1	JNSIVK		674.383	5 4 1 1	H(5)N(4)A(1)F(1)	(N(N(H(H(N(H)(F)))(H(N(H(A)))))))	1904	0 1 0 0;0 2 0 0;1 2 0 0;2 2 0 0;2 3 0 0;2 3 0 1;3 2 0 0;3 3 0 0;3 3 0 1;3 3 1 0;3 4 0 0;3 4 0 1;4 3 0 0;4 3 0 1;4 3 1 0;4 4 0 0;4 4 0 1;4 4 1 0;4 4 1 1;5 4 0 0;5 4 0 1;5 4 1 0;	2059.73	1	33.589	27.224	45.4096	7	0.01234	4.51284	0.5	1.2	0	0	0	0	4.1916e-58	1.29411e-60	-1	0	1.29411e-60	sp|P06731|CEAM5_HUMAN	CEACAM5	665
with UV-3	CEA-TM3-20ul_3.3457.3457.3.0.dta	CEA-TM3-20ul_3.3457.3457.3.0.dta	CEA-TM3-20ul_3	3457	868.82	2880.19	960.733	3	1	JNSIVK		674.383	5 4 1 2	H(5)N(4)A(1)F(2)	(N(F)(N(H(H(N(H(A))))(H(N(H(F)))))))	227	0 1 0 0;0 1 0 1;0 2 0 0;0 2 0 1;1 2 0 0;1 2 0 1;2 2 0 0;2 2 0 1;2 3 0 0;2 3 0 1;3 2 0 0;3 2 0 1;3 3 0 0;3 3 0 1;3 3 0 2;3 3 1 0;3 3 1 1;3 4 0 0;3 4 0 1;4 3 0 0;4 3 0 1;4 3 0 2;4 3 1 0;4 3 1 1;4 4 0 0;4 4 0 1;4 4 0 2;4 4 1 0;4 4 1 1;5 4 0 0;5 4 0 1;5 4 0 2;5 4 1 0;5 4 1 1;	2205.79	1	34.7493	18.1306	65.6126	9	0.00951	3.30113	0.5	1	0	0	0	0	2.44874e-87	9.36913e-90	-1	0.000738552	0.000738552	sp|P06731|CEAM5_HUMAN	CEACAM5	665
with UV-3	CEA-TM3-20ul_3.3494.3494.3.0.dta	CEA-TM3-20ul_3.3494.3494.3.0.dta	CEA-TM3-20ul_3	3494	875.232	2880.18	960.732	3	1	JNSIVK		674.383	5 4 1 2	H(5)N(4)A(1)F(2)	(N(F)(N(H(H(N(H(A))))(H(N(H(F)))))))	227	0 1 0 0;0 1 0 1;0 2 0 0;0 2 0 1;1 2 0 0;1 2 0 1;2 2 0 0;2 2 0 1;2 3 0 0;2 3 0 1;3 2 0 0;3 2 0 1;3 3 0 0;3 3 0 1;3 3 0 2;3 3 1 0;3 3 1 1;3 4 0 0;3 4 0 1;4 3 0 0;4 3 0 1;4 3 0 2;4 3 1 0;4 3 1 1;4 4 0 0;4 4 0 1;4 4 0 2;4 4 1 0;4 4 1 1;5 4 0 0;5 4 0 1;5 4 0 2;5 4 1 0;5 4 1 1;	2205.79	1	37.6076	18.129	73.7821	9	0.00668	2.31891	0.52778	1	0	0	0	0	2.81003e-99	2.05454e-101	-1	0.000738552	0.000738552	sp|P06731|CEAM5_HUMAN	CEACAM5	665
with UV-3	CEA-TM3-20ul_3.3597.3597.3.0.dta	CEA-TM3-20ul_3.3597.3597.3.0.dta	CEA-TM3-20ul_3	3597	891.035	2734.13	912.047	3	1	JNSIVK		674.383	5 4 1 1	H(5)N(4)A(1)F(1)	(N(F)(N(H(H(N(H)))(H(N(H(A)))))))	490	0 1 0 0;0 1 0 1;0 2 0 0;0 2 0 1;1 2 0 0;1 2 0 1;2 2 0 0;2 2 0 1;2 3 0 0;2 3 0 1;3 2 0 0;3 2 0 1;3 3 0 0;3 3 0 1;3 3 1 0;3 3 1 1;3 4 0 0;3 4 0 1;4 3 0 0;4 3 0 1;4 3 1 0;4 3 1 1;4 4 0 0;4 4 0 1;4 4 1 0;4 4 1 1;5 4 0 0;5 4 0 1;5 4 1 0;	2059.73	1	30.065	14.1422	59.6358	9	0.00957	3.50119	0.51613	0.8	0	0	0	0	1.23413e-78	5.21789e-81	-1	0.00142552	0.00142552	sp|P06731|CEAM5_HUMAN	CEACAM5	665
with UV-3	CEA-TM3-20ul_3.3621.3621.2.1.dta	CEA-TM3-20ul_3.3621.3621.2.1.dta	CEA-TM3-20ul_3	3621	895.639	2222.94	1111.97	2	1	JNSIVK		674.383	4 3 1 0	H(4)N(3)A(1)	(N(N(H(H)(H(N(H(A)))))))	2270	0 1 0 0;0 2 0 0;1 2 0 0;2 2 0 0;2 3 0 0;3 2 0 0;3 3 0 0;3 3 1 0;4 3 0 0;	1548.54	1	25.7401	18.1459	39.8435	7	0.01044	4.69489	0.81818	1	0	0	0	0	4.20395e-50	1.44269e-52	-1	0.000738552	0.000738552	sp|P06731|CEAM5_HUMAN	CEACAM5	665
with UV-3	CEA-TM3-20ul_3.3649.3649.3.2.dta	CEA-TM3-20ul_3.3649.3649.3.2.dta	CEA-TM3-20ul_3	3649	900.149	2937.21	979.742	3	1	JNSIVK		674.383	5 5 1 1	H(5)N(5)A(1)F(1)	(N(F)(N(H(N)(H(N(H)))(H(N(H(A)))))))	1162	0 1 0 0;0 1 0 1;0 2 0 0;0 2 0 1;1 2 0 0;1 2 0 1;1 3 0 0;1 3 0 1;2 2 0 0;2 2 0 1;2 3 0 0;2 3 0 1;2 4 0 0;2 4 0 1;3 2 0 0;3 2 0 1;3 3 0 0;3 3 0 1;3 3 1 0;3 3 1 1;3 4 0 0;3 4 0 1;3 4 1 0;3 4 1 1;3 5 0 0;3 5 0 1;4 3 0 0;4 3 0 1;4 3 1 0;4 3 1 1;4 4 0 0;4 4 0 1;4 4 1 0;4 4 1 1;4 5 0 0;4 5 0 1;4 5 1 0;4 5 1 1;5 4 0 0;5 4 0 1;5 4 1 0;5 4 1 1;5 5 0 0;5 5 0 1;5 5 1 0;	2262.81	1	52.0385	32.2429	88.8016	9	0.01532	5.2169	0.51064	1.2	0	0	0	0	2.83302e-121	1.52094e-123	-1	0	1.52094e-123	sp|P06731|CEAM5_HUMAN	CEACAM5	665
with UV-3	CEA-TM3-20ul_3.3664.3664.3.0.dta	CEA-TM3-20ul_3.3664.3664.3.0.dta	CEA-TM3-20ul_3	3664	902.867	2880.18	960.731	3	1	JNSIVK		674.383	5 4 1 2	H(5)N(4)A(1)F(2)	(N(F)(N(H(H(N(H(A))))(H(N(H(F)))))))	227	0 1 0 0;0 1 0 1;0 2 0 0;0 2 0 1;1 2 0 0;1 2 0 1;2 2 0 0;2 2 0 1;2 3 0 0;2 3 0 1;3 2 0 0;3 2 0 1;3 3 0 0;3 3 0 1;3 3 0 2;3 3 1 0;3 3 1 1;3 4 0 0;3 4 0 1;4 3 0 0;4 3 0 1;4 3 0 2;4 3 1 0;4 3 1 1;4 4 0 0;4 4 0 1;4 4 0 2;4 4 1 0;4 4 1 1;5 4 0 0;5 4 0 1;5 4 0 2;5 4 1 0;5 4 1 1;	2205.79	1	31.2685	13.6583	63.9732	9	0.00247	0.85858	0.55556	1	0	0	0	0	6.02351e-85	3.24388e-87	-1	0.00274914	0.00274914	sp|P06731|CEAM5_HUMAN	CEACAM5	665
with UV-3	CEA-TM3-20ul_3.3688.3688.3.0.dta	CEA-TM3-20ul_3.3688.3688.3.0.dta	CEA-TM3-20ul_3	3688	907.425	2775.16	925.725	3	1	JNSIVK		674.383	4 5 1 1	H(4)N(5)A(1)F(1)	(N(F)(N(H(N)(H(N))(H(N(H(A)))))))	1323	0 1 0 0;0 1 0 1;0 2 0 0;0 2 0 1;1 2 0 0;1 2 0 1;1 3 0 0;1 3 0 1;2 2 0 0;2 2 0 1;2 3 0 0;2 3 0 1;2 4 0 0;2 4 0 1;3 2 0 0;3 2 0 1;3 3 0 0;3 3 0 1;3 3 1 0;3 3 1 1;3 4 0 0;3 4 0 1;3 4 1 0;3 4 1 1;3 5 0 0;3 5 0 1;4 3 0 0;4 3 0 1;4 3 1 0;4 3 1 1;4 4 0 0;4 4 0 1;4 4 1 0;4 4 1 1;4 5 0 0;4 5 0 1;4 5 1 0;	2100.76	1	29.3011	12.9075	59.7465	9	0.01461	5.26297	0.53846	0.9	0	0	0	0	8.52252e-79	3.84936e-81	-1	0.00399467	0.00399467	sp|P06731|CEAM5_HUMAN	CEACAM5	665
with UV-3	CEA-TM3-20ul_3.3747.3747.3.0.dta	CEA-TM3-20ul_3.3747.3747.3.0.dta	CEA-TM3-20ul_3	3747	919.934	2921.22	974.412	3	1	JNSIVK		674.383	4 5 1 2	H(4)N(5)A(1)F(2)	(N(F)(N(H(N)(H(N(F)))(H(N(H(A)))))))	910	0 1 0 0;0 1 0 1;0 2 0 0;0 2 0 1;1 2 0 0;1 2 0 1;1 3 0 0;1 3 0 1;2 2 0 0;2 2 0 1;2 3 0 0;2 3 0 1;2 3 0 2;2 4 0 0;2 4 0 1;2 4 0 2;3 2 0 0;3 2 0 1;3 3 0 0;3 3 0 1;3 3 0 2;3 3 1 0;3 3 1 1;3 4 0 0;3 4 0 1;3 4 0 2;3 4 1 0;3 4 1 1;3 5 0 0;3 5 0 1;3 5 0 2;4 3 0 0;4 3 0 1;4 3 1 0;4 3 1 1;4 4 0 0;4 4 0 1;4 4 0 2;4 4 1 0;4 4 1 1;4 4 1 2;4 5 0 0;4 5 0 1;4 5 0 2;4 5 1 0;4 5 1 1;	2246.82	1	26.8973	9.27701	59.6207	9	0.01957	6.69883	0.45833	0.8	0	0	0	0	1.29827e-78	6.70174e-81	-1	0.00885936	0.00885936	sp|P06731|CEAM5_HUMAN	CEACAM5	665
with UV-3	CEA-TM3-20ul_3.3748.3748.3.0.dta	CEA-TM3-20ul_3.3748.3748.3.0.dta	CEA-TM3-20ul_3	3748	920.205	2937.21	979.742	3	1	JNSIVK		674.383	5 5 1 1	H(5)N(5)A(1)F(1)	(N(F)(N(H(N)(H(N(H)))(H(N(H(A)))))))	1162	0 1 0 0;0 1 0 1;0 2 0 0;0 2 0 1;1 2 0 0;1 2 0 1;1 3 0 0;1 3 0 1;2 2 0 0;2 2 0 1;2 3 0 0;2 3 0 1;2 4 0 0;2 4 0 1;3 2 0 0;3 2 0 1;3 3 0 0;3 3 0 1;3 3 1 0;3 3 1 1;3 4 0 0;3 4 0 1;3 4 1 0;3 4 1 1;3 5 0 0;3 5 0 1;4 3 0 0;4 3 0 1;4 3 1 0;4 3 1 1;4 4 0 0;4 4 0 1;4 4 1 0;4 4 1 1;4 5 0 0;4 5 0 1;4 5 1 0;4 5 1 1;5 4 0 0;5 4 0 1;5 4 1 0;5 4 1 1;5 5 0 0;5 5 0 1;5 5 1 0;	2262.81	1	33.6529	21.7402	55.7764	8	0.01522	5.18013	0.48936	1.2	0	0	0	0	4.84819e-73	2.64295e-75	-1	0.000738552	0.000738552	sp|P06731|CEAM5_HUMAN	CEACAM5	665
with UV-3	CEA-TM3-20ul_3.3873.3873.3.0.dta	CEA-TM3-20ul_3.3873.3873.3.0.dta	CEA-TM3-20ul_3	3873	948.534	3083.27	1028.43	3	1	JNSIVK		674.383	5 5 1 2	H(5)N(5)A(1)F(2)	(N(F)(N(H(N)(H(N(H)(F)))(H(N(H(A)))))))	1041	0 1 0 0;0 1 0 1;0 2 0 0;0 2 0 1;1 2 0 0;1 2 0 1;1 3 0 0;1 3 0 1;2 2 0 0;2 2 0 1;2 3 0 0;2 3 0 1;2 3 0 2;2 4 0 0;2 4 0 1;2 4 0 2;3 2 0 0;3 2 0 1;3 3 0 0;3 3 0 1;3 3 0 2;3 3 1 0;3 3 1 1;3 4 0 0;3 4 0 1;3 4 0 2;3 4 1 0;3 4 1 1;3 5 0 0;3 5 0 1;3 5 0 2;4 3 0 0;4 3 0 1;4 3 0 2;4 3 1 0;4 3 1 1;4 4 0 0;4 4 0 1;4 4 0 2;4 4 1 0;4 4 1 1;4 4 1 2;4 5 0 0;4 5 0 1;4 5 0 2;4 5 1 0;4 5 1 1;4 5 1 2;5 4 0 0;5 4 0 1…	2408.87	1	21.2532	11.1672	39.9841	9	0.01805	5.85266	0.31148	0.8	0	0	0	0	2.63901e-50	1.25958e-52	-1	0.0060024	0.0060024	sp|P06731|CEAM5_HUMAN	CEACAM5	665
with UV-3	CEA-TM3-20ul_3.3880.3880.3.0.dta	CEA-TM3-20ul_3.3880.3880.3.0.dta	CEA-TM3-20ul_3	3880	949.904	2937.21	979.743	3	1	JNSIVK		674.383	5 5 1 1	H(5)N(5)A(1)F(1)	(N(F)(N(H(N)(H(N(H)))(H(N(H(A)))))))	1162	0 1 0 0;0 1 0 1;0 2 0 0;0 2 0 1;1 2 0 0;1 2 0 1;1 3 0 0;1 3 0 1;2 2 0 0;2 2 0 1;2 3 0 0;2 3 0 1;2 4 0 0;2 4 0 1;3 2 0 0;3 2 0 1;3 3 0 0;3 3 0 1;3 3 1 0;3 3 1 1;3 4 0 0;3 4 0 1;3 4 1 0;3 4 1 1;3 5 0 0;3 5 0 1;4 3 0 0;4 3 0 1;4 3 1 0;4 3 1 1;4 4 0 0;4 4 0 1;4 4 1 0;4 4 1 1;4 5 0 0;4 5 0 1;4 5 1 0;4 5 1 1;5 4 0 0;5 4 0 1;5 4 1 0;5 4 1 1;5 5 0 0;5 5 0 1;5 5 1 0;	2262.81	1	47.6679	28.1406	83.9329	9	0.01678	5.71125	0.55319	1.4	0	0	0	0	3.86626e-114	2.46353e-116	-1	0	2.46353e-116	sp|P06731|CEAM5_HUMAN	CEACAM5	665
with UV-3	CEA-TM3-20ul_3.4135.4135.3.1.dta	CEA-TM3-20ul_3.4135.4135.3.1.dta	CEA-TM3-20ul_3	4135	1011.38	2879.17	960.395	3	1	JNSIVK		674.383	5 4 2 0	H(5)N(4)A(2)	(N(N(H(H(N(H(A))))(H(N(H(A)))))))	1791	0 1 0 0;0 2 0 0;1 2 0 0;2 2 0 0;2 3 0 0;3 2 0 0;3 3 0 0;3 3 1 0;3 4 0 0;4 3 0 0;4 3 1 0;4 4 0 0;4 4 1 0;5 4 0 0;5 4 1 0;	2204.77	1	27.2497	16.5596	47.103	7	0.01484	5.15356	0.70588	1	0	0	0	0	1.54138e-60	6.85493e-63	-1	0.000738552	0.000738552	sp|P06731|CEAM5_HUMAN	CEACAM5	665
with UV-3	CEA-TM3-20ul_3.4142.4142.3.0.dta	CEA-TM3-20ul_3.4142.4142.3.0.dta	CEA-TM3-20ul_3	4142	1012.93	3025.24	1009.08	3	1	JNSIVK		674.383	5 4 2 1	H(5)N(4)A(2)F(1)	(N(F)(N(H(H(N(H(A))))(H(N(H(A)))))))	226	0 1 0 0;0 1 0 1;0 2 0 0;0 2 0 1;1 2 0 0;1 2 0 1;2 2 0 0;2 2 0 1;2 3 0 0;2 3 0 1;3 2 0 0;3 2 0 1;3 3 0 0;3 3 0 1;3 3 1 0;3 3 1 1;3 4 0 0;3 4 0 1;4 3 0 0;4 3 0 1;4 3 1 0;4 3 1 1;4 4 0 0;4 4 0 1;4 4 1 0;4 4 1 1;5 4 0 0;5 4 0 1;5 4 1 0;5 4 1 1;5 4 2 0;	2350.83	1	44.7613	27.343	77.1095	9	0.02222	7.34361	0.54545	1.2	0	0	0	0	3.79502e-104	2.65083e-106	-1	0	2.65083e-106	sp|P06731|CEAM5_HUMAN	CEACAM5	665
with UV-3	CEA-TM3-20ul_3.4175.4175.3.0.dta	CEA-TM3-20ul_3.4175.4175.3.0.dta	CEA-TM3-20ul_3	4175	1020.76	3025.24	1009.08	3	1	JNSIVK		674.383	5 4 2 1	H(5)N(4)A(2)F(1)	(N(F)(N(H(H(N(H(A))))(H(N(H(A)))))))	226	0 1 0 0;0 1 0 1;0 2 0 0;0 2 0 1;1 2 0 0;1 2 0 1;2 2 0 0;2 2 0 1;2 3 0 0;2 3 0 1;3 2 0 0;3 2 0 1;3 3 0 0;3 3 0 1;3 3 1 0;3 3 1 1;3 4 0 0;3 4 0 1;4 3 0 0;4 3 0 1;4 3 1 0;4 3 1 1;4 4 0 0;4 4 0 1;4 4 1 0;4 4 1 1;5 4 0 0;5 4 0 1;5 4 1 0;5 4 1 1;5 4 2 0;	2350.83	1	45.6629	25.1869	83.6896	9	0.02156	7.12644	0.63636	1.2	0	0	0	0	8.78288e-114	8.09371e-116	-1	0	8.09371e-116	sp|P06731|CEAM5_HUMAN	CEACAM5	665
with UV-3	CEA-TM3-20ul_3.4201.4201.3.0.dta	CEA-TM3-20ul_3.4201.4201.3.0.dta	CEA-TM3-20ul_3	4201	1027	3228.31	1076.78	3	1	JNSIVK		674.383	5 5 2 1	H(5)N(5)A(2)F(1)	(N(F)(N(H(N)(H(N(H(A))))(H(N(H(A)))))))	951	0 1 0 0;0 1 0 1;0 2 0 0;0 2 0 1;1 2 0 0;1 2 0 1;1 3 0 0;1 3 0 1;2 2 0 0;2 2 0 1;2 3 0 0;2 3 0 1;2 4 0 0;2 4 0 1;3 2 0 0;3 2 0 1;3 3 0 0;3 3 0 1;3 3 1 0;3 3 1 1;3 4 0 0;3 4 0 1;3 4 1 0;3 4 1 1;3 5 0 0;3 5 0 1;4 3 0 0;4 3 0 1;4 3 1 0;4 3 1 1;4 4 0 0;4 4 0 1;4 4 1 0;4 4 1 1;4 5 0 0;4 5 0 1;4 5 1 0;4 5 1 1;5 4 0 0;5 4 0 1;5 4 1 0;5 4 1 1;5 4 2 0;5 4 2 1;5 5 0 0;5 5 0 1;5 5 1 0;5 5 1 1;5 5 2 0;	2553.91	1	27.41	11.1728	57.5649	9	0.01915	5.93085	0.45098	0.8	0	0	0	0	1.2471e-75	5.44501e-78	-1	0.0060024	0.0060024	sp|P06731|CEAM5_HUMAN	CEACAM5	665
with UV-3	CEA-TM3-20ul_3.4243.4243.3.0.dta	CEA-TM3-20ul_3.4243.4243.3.0.dta	CEA-TM3-20ul_3	4243	1037.1	3228.31	1076.78	3	1	JNSIVK		674.383	5 5 2 1	H(5)N(5)A(2)F(1)	(N(F)(N(H(N)(H(N(H(A))))(H(N(H(A)))))))	951	0 1 0 0;0 1 0 1;0 2 0 0;0 2 0 1;1 2 0 0;1 2 0 1;1 3 0 0;1 3 0 1;2 2 0 0;2 2 0 1;2 3 0 0;2 3 0 1;2 4 0 0;2 4 0 1;3 2 0 0;3 2 0 1;3 3 0 0;3 3 0 1;3 3 1 0;3 3 1 1;3 4 0 0;3 4 0 1;3 4 1 0;3 4 1 1;3 5 0 0;3 5 0 1;4 3 0 0;4 3 0 1;4 3 1 0;4 3 1 1;4 4 0 0;4 4 0 1;4 4 1 0;4 4 1 1;4 5 0 0;4 5 0 1;4 5 1 0;4 5 1 1;5 4 0 0;5 4 0 1;5 4 1 0;5 4 1 1;5 4 2 0;5 4 2 1;5 5 0 0;5 5 0 1;5 5 1 0;5 5 1 1;5 5 2 0;	2553.91	1	42.0206	20.5994	81.8029	9	0.01928	5.97359	0.52941	1	0	0	0	0	5.09472e-111	1.88063e-113	-1	0.000738552	0.000738552	sp|P06731|CEAM5_HUMAN	CEACAM5	665
with UV-3	CEA-TM3-20ul_3.4246.4246.3.1.dta	CEA-TM3-20ul_3.4246.4246.3.1.dta	CEA-TM3-20ul_3	4246	1037.76	3082.25	1028.09	3	1	JNSIVK		674.383	5 5 2 0	H(5)N(5)A(2)	(N(N(H(N)(H(N(H(A))))(H(N(H(A)))))))	2525	0 1 0 0;0 2 0 0;1 2 0 0;1 3 0 0;2 2 0 0;2 3 0 0;2 4 0 0;3 2 0 0;3 3 0 0;3 3 1 0;3 4 0 0;3 4 1 0;3 5 0 0;4 3 0 0;4 3 1 0;4 4 0 0;4 4 1 0;4 5 0 0;4 5 1 0;5 4 0 0;5 4 1 0;5 4 2 0;5 5 0 0;5 5 1 0;	2407.85	1	30.184	18.9201	51.1028	7	0.01662	5.39198	0.57692	1.2	0	0	0	0	2.7031e-66	1.3694e-68	-1	0.000738552	0.000738552	sp|P06731|CEAM5_HUMAN	CEACAM5	665
with UV-3	CEA-TM3-20ul_3.4287.4287.3.0.dta	CEA-TM3-20ul_3.4287.4287.3.0.dta	CEA-TM3-20ul_3	4287	1047.1	3025.23	1009.08	3	1	JNSIVK		674.383	5 4 2 1	H(5)N(4)A(2)F(1)	(N(F)(N(H(H(N(H(A))))(H(N(H(A)))))))	226	0 1 0 0;0 1 0 1;0 2 0 0;0 2 0 1;1 2 0 0;1 2 0 1;2 2 0 0;2 2 0 1;2 3 0 0;2 3 0 1;3 2 0 0;3 2 0 1;3 3 0 0;3 3 0 1;3 3 1 0;3 3 1 1;3 4 0 0;3 4 0 1;4 3 0 0;4 3 0 1;4 3 1 0;4 3 1 1;4 4 0 0;4 4 0 1;4 4 1 0;4 4 1 1;5 4 0 0;5 4 0 1;5 4 1 0;5 4 1 1;5 4 2 0;	2350.83	1	36.1393	17.3118	71.1046	9	0.01785	5.89878	0.54545	1	0	0	0	0	2.31875e-95	1.61835e-97	-1	0.000738552	0.000738552	sp|P06731|CEAM5_HUMAN	CEACAM5	665
with UV-3	CEA-TM3-20ul_3.4321.4321.3.0.dta	CEA-TM3-20ul_3.4321.4321.3.0.dta	CEA-TM3-20ul_3	4321	1055.34	3025.23	1009.08	3	1	JNSIVK		674.383	5 4 2 1	H(5)N(4)A(2)F(1)	(N(F)(N(H(H(N(H(A))))(H(N(H(A)))))))	226	0 1 0 0;0 1 0 1;0 2 0 0;0 2 0 1;1 2 0 0;1 2 0 1;2 2 0 0;2 2 0 1;2 3 0 0;2 3 0 1;3 2 0 0;3 2 0 1;3 3 0 0;3 3 0 1;3 3 1 0;3 3 1 1;3 4 0 0;3 4 0 1;4 3 0 0;4 3 0 1;4 3 1 0;4 3 1 1;4 4 0 0;4 4 0 1;4 4 1 0;4 4 1 1;5 4 0 0;5 4 0 1;5 4 1 0;5 4 1 1;5 4 2 0;	2350.83	1	34.5369	15.3904	70.0945	9	0.01735	5.73515	0.57576	0.9	0	0	0	0	6.95267e-94	3.78058e-96	-1	0.000738552	0.000738552	sp|P06731|CEAM5_HUMAN	CEACAM5	665
with UV-3	CEA-TM3-20ul_3.4357.4357.3.0.dta	CEA-TM3-20ul_3.4357.4357.3.0.dta	CEA-TM3-20ul_3	4357	1063.61	3082.25	1028.09	3	1	JNSIVK		674.383	5 5 2 0	H(5)N(5)A(2)	(N(N(H(N)(H(N(H(A))))(H(N(H(A)))))))	2525	0 1 0 0;0 2 0 0;1 2 0 0;1 3 0 0;2 2 0 0;2 3 0 0;2 4 0 0;3 2 0 0;3 3 0 0;3 3 1 0;3 4 0 0;3 4 1 0;3 5 0 0;4 3 0 0;4 3 1 0;4 4 0 0;4 4 1 0;4 5 0 0;4 5 1 0;5 4 0 0;5 4 1 0;5 4 2 0;5 5 0 0;5 5 1 0;	2407.85	1	25.2356	16.1584	42.0932	7	0.01657	5.37446	0.53846	1	0	0	0	0	2.45008e-53	9.3623e-56	-1	0.000738552	0.000738552	sp|P06731|CEAM5_HUMAN	CEACAM5	665
with UV-3	CEA-TM3-20ul_3.4369.4369.3.1.dta	CEA-TM3-20ul_3.4369.4369.3.1.dta	CEA-TM3-20ul_3	4369	1066.15	3228.31	1076.77	3	1	JNSIVK		674.383	5 5 2 1	H(5)N(5)A(2)F(1)	(N(F)(N(H(N)(H(N(H(A))))(H(N(H(A)))))))	951	0 1 0 0;0 1 0 1;0 2 0 0;0 2 0 1;1 2 0 0;1 2 0 1;1 3 0 0;1 3 0 1;2 2 0 0;2 2 0 1;2 3 0 0;2 3 0 1;2 4 0 0;2 4 0 1;3 2 0 0;3 2 0 1;3 3 0 0;3 3 0 1;3 3 1 0;3 3 1 1;3 4 0 0;3 4 0 1;3 4 1 0;3 4 1 1;3 5 0 0;3 5 0 1;4 3 0 0;4 3 0 1;4 3 1 0;4 3 1 1;4 4 0 0;4 4 0 1;4 4 1 0;4 4 1 1;4 5 0 0;4 5 0 1;4 5 1 0;4 5 1 1;5 4 0 0;5 4 0 1;5 4 1 0;5 4 1 1;5 4 2 0;5 4 2 1;5 5 0 0;5 5 0 1;5 5 1 0;5 5 1 1;5 5 2 0;	2553.91	1	36.6565	18.3721	70.6134	9	0.01638	5.07406	0.4902	1	0	0	0	0	1.21214e-94	7.51993e-97	-1	0.000738552	0.000738552	sp|P06731|CEAM5_HUMAN	CEACAM5	665
with UV-3	CEA-TM3-20ul_3.4449.4449.2.0.dta	CEA-TM3-20ul_3.4449.4449.2.0.dta	CEA-TM3-20ul_3	4449	1084.14	2442.03	1221.52	2	1	LQLSNGJR		901.485	7 2 0 0	H(7)N(2)	(N(N(H(H(H))(H(H(H(H)))))))	1622	0 1 0 0;0 2 0 0;1 2 0 0;2 2 0 0;3 2 0 0;4 2 0 0;5 2 0 0;6 2 0 0;	1540.53	7	44.1929	17.7868	93.2327	7	0.01702	6.96929	1	0.57143	0	0	0	0	8.99221e-128	7.40687e-130	-1	0.000738552	0.000738552	sp|P13688|CEAM1_HUMAN;sp|P31997|CEAM8_HUMAN;sp|P06731|CEAM5_HUMAN;sp|P06731|CEAM5_HUMAN	CEACAM1;CEACAM8;CEACAM5;CEACAM5	197;197;197;553
with UV-3	CEA-TM3-20ul_3.4467.4467.2.0.dta	CEA-TM3-20ul_3.4467.4467.2.0.dta	CEA-TM3-20ul_3	4467	1087.71	2279.98	1140.49	2	1	LQLSNGJR		901.485	6 2 0 0	H(6)N(2)	(N(N(H(H(H))(H(H(H))))))	1628	0 1 0 0;0 2 0 0;1 2 0 0;2 2 0 0;3 2 0 0;4 2 0 0;5 2 0 0;	1378.48	7	41.4988	19.2783	82.7654	7	0.01542	6.76527	1	0.5	0	0	0	0	1.9837e-112	1.23501e-114	-1	0.000738552	0.000738552	sp|P13688|CEAM1_HUMAN;sp|P31997|CEAM8_HUMAN;sp|P06731|CEAM5_HUMAN;sp|P06731|CEAM5_HUMAN	CEACAM1;CEACAM8;CEACAM5;CEACAM5	197;197;197;553
with UV-3	CEA-TM3-20ul_3.4495.4495.2.0.dta	CEA-TM3-20ul_3.4495.4495.2.0.dta	CEA-TM3-20ul_3	4495	1094.01	2279.98	1140.49	2	1	LQLSNGJR		901.485	6 2 0 0	H(6)N(2)	(N(N(H(H(H))(H(H(H))))))	1628	0 1 0 0;0 2 0 0;1 2 0 0;2 2 0 0;3 2 0 0;4 2 0 0;5 2 0 0;	1378.48	7	48.6388	23.7647	94.8336	7	0.01536	6.73632	1	0.57143	0	0	0	0	4.02567e-130	2.55579e-132	-1	0	2.55579e-132	sp|P13688|CEAM1_HUMAN;sp|P31997|CEAM8_HUMAN;sp|P06731|CEAM5_HUMAN;sp|P06731|CEAM5_HUMAN	CEACAM1;CEACAM8;CEACAM5;CEACAM5	197;197;197;553
with UV-3	CEA-TM3-20ul_3.4533.4533.2.0.dta	CEA-TM3-20ul_3.4533.4533.2.0.dta	CEA-TM3-20ul_3	4533	1102.28	2117.92	1059.46	2	1	LQLSNGJR		901.485	5 2 0 0	H(5)N(2)	(N(N(H(H)(H(H(H))))))	2249	0 1 0 0;0 2 0 0;1 2 0 0;2 2 0 0;3 2 0 0;4 2 0 0;	1216.42	7	43.6837	28.2776	72.2951	7	0.01298	6.12869	1	0.71429	0	0	0	0	4.20866e-97	2.19271e-99	-1	0	2.19271e-99	sp|P13688|CEAM1_HUMAN;sp|P31997|CEAM8_HUMAN;sp|P06731|CEAM5_HUMAN;sp|P06731|CEAM5_HUMAN	CEACAM1;CEACAM8;CEACAM5;CEACAM5	197;197;197;553
with UV-3	CEA-TM3-20ul_3.4556.4556.3.0.dta	CEA-TM3-20ul_3.4556.4556.3.0.dta	CEA-TM3-20ul_3	4556	1107.81	1955.86	652.626	3	1	LQLSNGJR		901.485	4 2 0 0	H(4)N(2)	(N(N(H(H)(H(H)))))	2258	0 1 0 0;0 2 0 0;1 2 0 0;2 2 0 0;3 2 0 0;	1054.37	7	41.5249	31.7838	59.6154	7	0.00941	4.8099	1	0.78571	0	0	0	0	1.32139e-78	7.46922e-81	-1	0	7.46922e-81	sp|P13688|CEAM1_HUMAN;sp|P31997|CEAM8_HUMAN;sp|P06731|CEAM5_HUMAN;sp|P06731|CEAM5_HUMAN	CEACAM1;CEACAM8;CEACAM5;CEACAM5	197;197;197;553
with UV-3	CEA-TM3-20ul_3.4559.4559.2.0.dta	CEA-TM3-20ul_3.4559.4559.2.0.dta	CEA-TM3-20ul_3	4559	1108.42	2117.92	1059.46	2	1	LQLSNGJR		901.485	5 2 0 0	H(5)N(2)	(N(N(H(H)(H(H(H))))))	2249	0 1 0 0;0 2 0 0;1 2 0 0;2 2 0 0;3 2 0 0;4 2 0 0;	1216.42	7	52.5446	27.7004	98.6838	7	0.01295	6.11453	1	0.57143	0	0	0	0	8.9717e-136	6.1522e-138	-1	0	6.1522e-138	sp|P13688|CEAM1_HUMAN;sp|P31997|CEAM8_HUMAN;sp|P06731|CEAM5_HUMAN;sp|P06731|CEAM5_HUMAN	CEACAM1;CEACAM8;CEACAM5;CEACAM5	197;197;197;553
with UV-3	CEA-TM3-20ul_3.4577.4577.3.0.dta	CEA-TM3-20ul_3.4577.4577.3.0.dta	CEA-TM3-20ul_3	4577	1112.68	1955.86	652.626	3	1	LQLSNGJR		901.485	4 2 0 0	H(4)N(2)	(N(N(H(H)(H(H)))))	2258	0 1 0 0;0 2 0 0;1 2 0 0;2 2 0 0;3 2 0 0;	1054.37	7	34.1172	42.9958	17.6285	5	0.00937	4.7915	0.71429	0.85714	0	0	0	0	7.70973e-19	2.31425e-21	-1	0	2.31425e-21	sp|P13688|CEAM1_HUMAN;sp|P31997|CEAM8_HUMAN;sp|P06731|CEAM5_HUMAN;sp|P06731|CEAM5_HUMAN	CEACAM1;CEACAM8;CEACAM5;CEACAM5	197;197;197;553
with UV-3	CEA-TM3-20ul_3.4592.4592.2.0.dta	CEA-TM3-20ul_3.4592.4592.2.0.dta	CEA-TM3-20ul_3	4592	1115.97	2117.92	1059.46	2	1	LQLSNGJR		901.485	5 2 0 0	H(5)N(2)	(N(N(H(H)(H(H(H))))))	2249	0 1 0 0;0 2 0 0;1 2 0 0;2 2 0 0;3 2 0 0;4 2 0 0;	1216.42	7	52.1403	30.9748	91.4477	7	0.01292	6.09942	1	0.57143	0	0	0	0	3.73465e-125	2.05211e-127	-1	0	2.05211e-127	sp|P13688|CEAM1_HUMAN;sp|P31997|CEAM8_HUMAN;sp|P06731|CEAM5_HUMAN;sp|P06731|CEAM5_HUMAN	CEACAM1;CEACAM8;CEACAM5;CEACAM5	197;197;197;553
with UV-3	CEA-TM3-20ul_3.4610.4610.3.0.dta	CEA-TM3-20ul_3.4610.4610.3.0.dta	CEA-TM3-20ul_3	4610	1120	1955.86	652.626	3	1	LQLSNGJR		901.485	4 2 0 0	H(4)N(2)	(N(N(H(H)(H(H)))))	2258	0 1 0 0;0 2 0 0;1 2 0 0;2 2 0 0;3 2 0 0;	1054.37	7	27.5867	22.0337	37.8995	6	0.00932	4.76696	0.85714	0.57143	0	0	0	0	2.62946e-47	9.52302e-50	-1	0.000738552	0.000738552	sp|P13688|CEAM1_HUMAN;sp|P31997|CEAM8_HUMAN;sp|P06731|CEAM5_HUMAN;sp|P06731|CEAM5_HUMAN	CEACAM1;CEACAM8;CEACAM5;CEACAM5	197;197;197;553
with UV-3	CEA-TM3-20ul_3.4625.4625.2.0.dta	CEA-TM3-20ul_3.4625.4625.2.0.dta	CEA-TM3-20ul_3	4625	1123.23	2117.92	1059.46	2	1	LQLSNGJR		901.485	5 2 0 0	H(5)N(2)	(N(N(H(H(H))(H(H)))))	1637	0 1 0 0;0 2 0 0;1 2 0 0;2 2 0 0;3 2 0 0;4 2 0 0;	1216.42	7	40.4716	21.1548	76.3458	7	0.0129	6.08998	1	0.57143	0	0	0	0	4.97758e-103	3.50114e-105	-1	0.000738552	0.000738552	sp|P13688|CEAM1_HUMAN;sp|P31997|CEAM8_HUMAN;sp|P06731|CEAM5_HUMAN;sp|P06731|CEAM5_HUMAN	CEACAM1;CEACAM8;CEACAM5;CEACAM5	197;197;197;553
with UV-3	CEA-TM3-20ul_3.4651.4651.2.0.dta	CEA-TM3-20ul_3.4651.4651.2.0.dta	CEA-TM3-20ul_3	4651	1128.04	1955.86	978.436	2	1	LQLSNGJR		901.485	4 2 0 0	H(4)N(2)	(N(N(H(H)(H(H)))))	2258	0 1 0 0;0 2 0 0;1 2 0 0;2 2 0 0;3 2 0 0;	1054.37	7	46.0333	33.4831	69.3409	7	0.00915	4.67595	1	0.78571	0	0	0	0	8.78589e-93	5.28919e-95	-1	0	5.28919e-95	sp|P13688|CEAM1_HUMAN;sp|P31997|CEAM8_HUMAN;sp|P06731|CEAM5_HUMAN;sp|P06731|CEAM5_HUMAN	CEACAM1;CEACAM8;CEACAM5;CEACAM5	197;197;197;553
with UV-3	CEA-TM3-20ul_3.4663.4663.2.0.dta	CEA-TM3-20ul_3.4663.4663.2.0.dta	CEA-TM3-20ul_3	4663	1130.68	2117.92	1059.46	2	1	LQLSNGJR		901.485	5 2 0 0	H(5)N(2)	(N(N(H(H(H))(H(H)))))	1637	0 1 0 0;0 2 0 0;1 2 0 0;2 2 0 0;3 2 0 0;4 2 0 0;	1216.42	7	32.4941	12.6692	69.3118	7	0.01275	6.02104	1	0.5	0	0	0	0	9.68889e-93	5.93895e-95	-1	0.00450161	0.00450161	sp|P13688|CEAM1_HUMAN;sp|P31997|CEAM8_HUMAN;sp|P06731|CEAM5_HUMAN;sp|P06731|CEAM5_HUMAN	CEACAM1;CEACAM8;CEACAM5;CEACAM5	197;197;197;553
with UV-3	CEA-TM3-20ul_3.4744.4744.2.0.dta	CEA-TM3-20ul_3.4744.4744.2.0.dta	CEA-TM3-20ul_3	4744	1145.49	2175.93	1088.47	2	1	LQLSNDJR		959.49	5 2 0 0	H(5)N(2)	(N(N(H(H)(H(H)(H)))))	2257	0 1 0 0;0 2 0 0;1 2 0 0;2 2 0 0;3 2 0 0;4 2 0 0;	1216.42	7	52.508	38.4915	78.5386	7	0.0133	6.11192	1	0.92857	0	0	0	0	3.06967e-106	1.36498e-108	-1	0	1.36498e-108	sp|P06731|CEAM5_HUMAN	CEACAM5	375
with UV-3	CEA-TM3-20ul_3.4781.4781.2.0.dta	CEA-TM3-20ul_3.4781.4781.2.0.dta	CEA-TM3-20ul_3	4781	1153.24	2175.93	1088.47	2	1	LQLSNDJR		959.49	5 2 0 0	H(5)N(2)	(N(N(H(H)(H(H(H))))))	2249	0 1 0 0;0 2 0 0;1 2 0 0;2 2 0 0;3 2 0 0;4 2 0 0;	1216.42	7	46.0371	34.8364	66.8383	7	0.01343	6.17166	1	0.92857	0	0	0	0	3.97935e-89	2.12565e-91	-1	0	2.12565e-91	sp|P06731|CEAM5_HUMAN	CEACAM5	375
with UV-3	CEA-TM3-20ul_3.4864.4864.2.0.dta	CEA-TM3-20ul_3.4864.4864.2.0.dta	CEA-TM3-20ul_3	4864	1173.76	2013.88	1007.44	2	1	LQLSNDJR		959.49	4 2 0 0	H(4)N(2)	(N(N(H(H)(H)(H))))	2289	0 1 0 0;0 2 0 0;1 2 0 0;2 2 0 0;3 2 0 0;	1054.37	7	22.6696	9.36604	47.3762	7	0.01876	9.31561	1	0.42857	0	0	0	0	6.23702e-61	2.60218e-63	-1	0.00885936	0.00885936	sp|P06731|CEAM5_HUMAN	CEACAM5	375
with UV-3	CEA-TM3-20ul_3.4893.4893.2.0.dta	CEA-TM3-20ul_3.4893.4893.2.0.dta	CEA-TM3-20ul_3	4893	1180.8	2117.92	1059.47	2	1	LQLSNGJR		901.485	5 2 0 0	H(5)N(2)	(N(N(H(H(H))(H(H)))))	1637	0 1 0 0;0 2 0 0;1 2 0 0;2 2 0 0;3 2 0 0;4 2 0 0;	1216.42	7	26.5171	9.17137	58.7305	7	0.01547	7.30437	1	0.35714	0	0	0	0	2.54403e-77	1.08594e-79	-1	0.0092947	0.0092947	sp|P13688|CEAM1_HUMAN;sp|P31997|CEAM8_HUMAN;sp|P06731|CEAM5_HUMAN;sp|P06731|CEAM5_HUMAN	CEACAM1;CEACAM8;CEACAM5;CEACAM5	197;197;197;553
with UV-3	CEA-TM3-20ul_3.4913.4913.2.0.dta	CEA-TM3-20ul_3.4913.4913.2.0.dta	CEA-TM3-20ul_3	4913	1185.82	1851.82	926.415	2	1	LQLSNDJR		959.49	3 2 0 0	H(3)N(2)	(N(N(H(H)(H))))	2291	0 1 0 0;0 2 0 0;1 2 0 0;2 2 0 0;	892.317	7	30.7402	19.4754	51.6605	6	0.01514	8.17462	1	0.71429	0	0	0	0	4.24742e-67	1.75519e-69	-1	0.000738552	0.000738552	sp|P06731|CEAM5_HUMAN	CEACAM5	375
with UV-3	CEA-TM3-20ul_3.4924.4924.2.0.dta	CEA-TM3-20ul_3.4924.4924.2.0.dta	CEA-TM3-20ul_3	4924	1188.56	2117.92	1059.47	2	1	LQLSNGJR		901.485	5 2 0 0	H(5)N(2)	(N(N(H(H(H))(H(H)))))	1637	0 1 0 0;0 2 0 0;1 2 0 0;2 2 0 0;3 2 0 0;4 2 0 0;	1216.42	7	25.1932	14.2789	45.4627	7	0.01568	7.40163	1	0.5	0	0	0	0	3.5151e-58	1.09607e-60	-1	0.00142552	0.00142552	sp|P13688|CEAM1_HUMAN;sp|P31997|CEAM8_HUMAN;sp|P06731|CEAM5_HUMAN;sp|P06731|CEAM5_HUMAN	CEACAM1;CEACAM8;CEACAM5;CEACAM5	197;197;197;553
with UV-3	CEA-TM3-20ul_3.5385.5385.2.0.dta	CEA-TM3-20ul_3.5385.5385.2.0.dta	CEA-TM3-20ul_3	5385	1294.96	2117.92	1059.46	2	1	LQLSNGJR		901.485	5 2 0 0	H(5)N(2)	(N(N(H(H)(H(H(H))))))	2249	0 1 0 0;0 2 0 0;1 2 0 0;2 2 0 0;3 2 0 0;4 2 0 0;	1216.42	7	12.3191	9.99491	16.6355	6	0.01342	6.33739	0.75	0.5	0	0	0	0	1.53774e-17	7.35331e-20	-1	0.00678349	0.00678349	sp|P13688|CEAM1_HUMAN;sp|P31997|CEAM8_HUMAN;sp|P06731|CEAM5_HUMAN;sp|P06731|CEAM5_HUMAN	CEACAM1;CEACAM8;CEACAM5;CEACAM5	197;197;197;553
with UV-3	CEA-TM3-20ul_3.8764.8764.4.1.dta	CEA-TM3-20ul_3.8764.8764.4.1.dta	CEA-TM3-20ul_3	8764	2094.96	3757.79	940.204	4	1	TITVSAELPKPSISSJNSKPVEDK		2541.34	5 2 0 0	H(5)N(2)	(N(N(H(H)(H(H(H))))))	2249	0 1 0 0;0 2 0 0;1 2 0 0;2 2 0 0;3 2 0 0;4 2 0 0;	1216.42	16	18.8002	15.191	25.5029	6	0.03041	8.09227	0.875	0.26087	0	0	0	0	1.63662e-29	4.91823e-32	-1	0.000738552	0.000738552	sp|P06731|CEAM5_HUMAN	CEACAM5	508
with UV-3	CEA-TM3-20ul_3.8878.8878.3.0.dta	CEA-TM3-20ul_3.8878.8878.3.0.dta	CEA-TM3-20ul_3	8878	2124.36	4092.68	1364.9	3	1	AYVCGIQNSVSAJR	4,Carbamidomethyl[C];	1538.74	5 5 2 1	H(5)N(5)A(2)F(1)	(N(F)(N(H(N)(H(N(H(A))))(H(N(H(A)))))))	951	0 1 0 0;0 1 0 1;0 2 0 0;0 2 0 1;1 2 0 0;1 2 0 1;1 3 0 0;1 3 0 1;2 2 0 0;2 2 0 1;2 3 0 0;2 3 0 1;2 4 0 0;2 4 0 1;3 2 0 0;3 2 0 1;3 3 0 0;3 3 0 1;3 3 1 0;3 3 1 1;3 4 0 0;3 4 0 1;3 4 1 0;3 4 1 1;3 5 0 0;3 5 0 1;4 3 0 0;4 3 0 1;4 3 1 0;4 3 1 1;4 4 0 0;4 4 0 1;4 4 1 0;4 4 1 1;4 5 0 0;4 5 0 1;4 5 1 0;4 5 1 1;5 4 0 0;5 4 0 1;5 4 1 0;5 4 1 1;5 4 2 0;5 4 2 1;5 5 0 0;5 5 0 1;5 5 1 0;5 5 1 1;5 5 2 0;	2553.91	13	31.3046	17.4363	57.0603	8	0.02836	6.93058	0.41176	0.38462	0	0	0	0	6.71527e-75	3.98837e-77	-1	0.000738552	0.000738552	sp|P06731|CEAM5_HUMAN	CEACAM5	580
with UV-3	CEA-TM3-20ul_3.8899.8899.4.1.dta	CEA-TM3-20ul_3.8899.8899.4.1.dta	CEA-TM3-20ul_3	8899	2129.41	4092.67	1023.92	4	1	AYVCGIQNSVSAJR	4,Carbamidomethyl[C];	1538.74	5 5 2 1	H(5)N(5)A(2)F(1)	(N(F)(N(H(N)(H(N(H(A))))(H(N(H(A)))))))	951	0 1 0 0;0 1 0 1;0 2 0 0;0 2 0 1;1 2 0 0;1 2 0 1;1 3 0 0;1 3 0 1;2 2 0 0;2 2 0 1;2 3 0 0;2 3 0 1;2 4 0 0;2 4 0 1;3 2 0 0;3 2 0 1;3 3 0 0;3 3 0 1;3 3 1 0;3 3 1 1;3 4 0 0;3 4 0 1;3 4 1 0;3 4 1 1;3 5 0 0;3 5 0 1;4 3 0 0;4 3 0 1;4 3 1 0;4 3 1 1;4 4 0 0;4 4 0 1;4 4 1 0;4 4 1 1;4 5 0 0;4 5 0 1;4 5 1 0;4 5 1 1;5 4 0 0;5 4 0 1;5 4 1 0;5 4 1 1;5 4 2 0;5 4 2 1;5 5 0 0;5 5 0 1;5 5 1 0;5 5 1 1;5 5 2 0;	2553.91	13	11.5824	9.81154	14.8712	7	0.02455	5.99843	0.19608	0.23077	0	0	0	0	3.09513e-15	9.85651e-18	-1	0.00678349	0.00678349	sp|P06731|CEAM5_HUMAN	CEACAM5	580
with UV-3	CEA-TM3-20ul_3.11339.11339.3.0.dta	CEA-TM3-20ul_3.11339.11339.3.0.dta	CEA-TM3-20ul_3	11339	2746.48	3328.46	1110.16	3	1	TLTLFJVTR		1064.61	5 5 0 3	H(5)N(5)F(3)	(N(F)(N(H(N)(H(N(H(F))))(H(N(H(F)))))))	963	0 1 0 0;0 1 0 1;0 2 0 0;0 2 0 1;1 2 0 0;1 2 0 1;1 3 0 0;1 3 0 1;2 2 0 0;2 2 0 1;2 3 0 0;2 3 0 1;2 4 0 0;2 4 0 1;3 2 0 0;3 2 0 1;3 3 0 0;3 3 0 1;3 3 0 2;3 4 0 0;3 4 0 1;3 4 0 2;3 5 0 0;3 5 0 1;4 3 0 0;4 3 0 1;4 3 0 2;4 4 0 0;4 4 0 1;4 4 0 2;4 5 0 0;4 5 0 1;4 5 0 2;5 4 0 0;5 4 0 1;5 4 0 2;5 4 0 3;5 5 0 0;5 5 0 1;5 5 0 2;	2263.83	6	53.0567	11.8807	129.526	9	0.01727	5.1877	0.61905	0.5625	0	0	0	0	4.13198e-181	7.62504e-183	-1	0.00506329	0.00506329	sp|P06731|CEAM5_HUMAN;sp|P06731|CEAM5_HUMAN	CEACAM5;CEACAM5	204;560
with UV-3	CEA-TM3-20ul_3.11401.11401.3.0.dta	CEA-TM3-20ul_3.11401.11401.3.0.dta	CEA-TM3-20ul_3	11401	2761.14	3182.41	1061.47	3	1	TLTLFJVTR		1064.61	5 5 0 2	H(5)N(5)F(2)	(N(F)(N(H(N)(H(N(H)))(H(N(H)(F))))))	1168	0 1 0 0;0 1 0 1;0 2 0 0;0 2 0 1;1 2 0 0;1 2 0 1;1 3 0 0;1 3 0 1;2 2 0 0;2 2 0 1;2 3 0 0;2 3 0 1;2 3 0 2;2 4 0 0;2 4 0 1;2 4 0 2;3 2 0 0;3 2 0 1;3 3 0 0;3 3 0 1;3 3 0 2;3 4 0 0;3 4 0 1;3 4 0 2;3 5 0 0;3 5 0 1;3 5 0 2;4 3 0 0;4 3 0 1;4 3 0 2;4 4 0 0;4 4 0 1;4 4 0 2;4 5 0 0;4 5 0 1;4 5 0 2;5 4 0 0;5 4 0 1;5 4 0 2;5 5 0 0;5 5 0 1;	2117.78	6	55.7242	15.6557	130.137	9	0.01845	5.79683	0.65116	0.625	0	0	0	0	5.23136e-182	5.89908e-184	-1	0.000738552	0.000738552	sp|P06731|CEAM5_HUMAN;sp|P06731|CEAM5_HUMAN	CEACAM5;CEACAM5	204;560
with UV-3	CEA-TM3-20ul_3.11424.11424.3.0.dta	CEA-TM3-20ul_3.11424.11424.3.0.dta	CEA-TM3-20ul_3	11424	2767.14	3182.41	1061.47	3	1	TLTLFJVTR		1064.61	5 5 0 2	H(5)N(5)F(2)	(N(F)(N(H(N)(H(N(H)))(H(N(H(F)))))))	1163	0 1 0 0;0 1 0 1;0 2 0 0;0 2 0 1;1 2 0 0;1 2 0 1;1 3 0 0;1 3 0 1;2 2 0 0;2 2 0 1;2 3 0 0;2 3 0 1;2 4 0 0;2 4 0 1;3 2 0 0;3 2 0 1;3 3 0 0;3 3 0 1;3 3 0 2;3 4 0 0;3 4 0 1;3 4 0 2;3 5 0 0;3 5 0 1;4 3 0 0;4 3 0 1;4 3 0 2;4 4 0 0;4 4 0 1;4 4 0 2;4 5 0 0;4 5 0 1;4 5 0 2;5 4 0 0;5 4 0 1;5 4 0 2;5 5 0 0;5 5 0 1;	2117.78	6	53.5957	12.2567	130.368	9	0.01841	5.78552	0.65	0.5625	0	0	0	0	2.39145e-182	2.38515e-184	-1	0.00450161	0.00450161	sp|P06731|CEAM5_HUMAN;sp|P06731|CEAM5_HUMAN	CEACAM5;CEACAM5	204;560
with UV-3	CEA-TM3-20ul_3.11431.11431.3.1.dta	CEA-TM3-20ul_3.11431.11431.3.1.dta	CEA-TM3-20ul_3	11431	2769.04	3020.35	1007.46	3	1	TLTLFJVTR		1064.61	4 5 0 2	H(4)N(5)F(2)	(N(F)(N(H(N)(H(N(H)))(H(N(F))))))	1159	0 1 0 0;0 1 0 1;0 2 0 0;0 2 0 1;1 2 0 0;1 2 0 1;1 3 0 0;1 3 0 1;2 2 0 0;2 2 0 1;2 3 0 0;2 3 0 1;2 3 0 2;2 4 0 0;2 4 0 1;2 4 0 2;3 2 0 0;3 2 0 1;3 3 0 0;3 3 0 1;3 3 0 2;3 4 0 0;3 4 0 1;3 4 0 2;3 5 0 0;3 5 0 1;3 5 0 2;4 3 0 0;4 3 0 1;4 4 0 0;4 4 0 1;4 4 0 2;4 5 0 0;4 5 0 1;	1955.72	6	35.1602	11.7277	78.6778	9	0.02014	6.66687	0.52778	0.5625	0	0	0	0	1.91985e-106	1.1201e-108	-1	0.00559006	0.00559006	sp|P06731|CEAM5_HUMAN;sp|P06731|CEAM5_HUMAN	CEACAM5;CEACAM5	204;560
with UV-3	CEA-TM3-20ul_3.11434.11434.3.0.dta	CEA-TM3-20ul_3.11434.11434.3.0.dta	CEA-TM3-20ul_3	11434	2769.67	3020.35	1007.46	3	1	TLTLFJVTR		1064.61	4 5 0 2	H(4)N(5)F(2)	(N(F)(N(H(N)(H(N(H)))(H(N(F))))))	1159	0 1 0 0;0 1 0 1;0 2 0 0;0 2 0 1;1 2 0 0;1 2 0 1;1 3 0 0;1 3 0 1;2 2 0 0;2 2 0 1;2 3 0 0;2 3 0 1;2 3 0 2;2 4 0 0;2 4 0 1;2 4 0 2;3 2 0 0;3 2 0 1;3 3 0 0;3 3 0 1;3 3 0 2;3 4 0 0;3 4 0 1;3 4 0 2;3 5 0 0;3 5 0 1;3 5 0 2;4 3 0 0;4 3 0 1;4 4 0 0;4 4 0 1;4 4 0 2;4 5 0 0;4 5 0 1;	1955.72	6	47.5686	13.2311	111.338	9	0.02012	6.6619	0.61111	0.5625	0	0	0	0	2.27388e-154	2.29179e-156	-1	0.00399467	0.00399467	sp|P06731|CEAM5_HUMAN;sp|P06731|CEAM5_HUMAN	CEACAM5;CEACAM5	204;560
with UV-3	CEA-TM3-20ul_3.11443.11443.3.0.dta	CEA-TM3-20ul_3.11443.11443.3.0.dta	CEA-TM3-20ul_3	11443	2772.12	3166.41	1056.14	3	1	TLTLFJVTR		1064.61	4 5 0 3	H(4)N(5)F(3)	(N(F)(N(H(N)(H(N(F)))(H(N(H)(F))))))	914	0 1 0 0;0 1 0 1;0 2 0 0;0 2 0 1;1 2 0 0;1 2 0 1;1 3 0 0;1 3 0 1;2 2 0 0;2 2 0 1;2 3 0 0;2 3 0 1;2 3 0 2;2 4 0 0;2 4 0 1;2 4 0 2;3 2 0 0;3 2 0 1;3 3 0 0;3 3 0 1;3 3 0 2;3 4 0 0;3 4 0 1;3 4 0 2;3 4 0 3;3 5 0 0;3 5 0 1;3 5 0 2;3 5 0 3;4 3 0 0;4 3 0 1;4 3 0 2;4 4 0 0;4 4 0 1;4 4 0 2;4 4 0 3;4 5 0 0;4 5 0 1;4 5 0 2;	2101.78	6	50.7933	11.2234	124.28	9	0.02063	6.5151	0.58537	0.5625	0	0	0	0	2.12819e-173	3.07939e-175	-1	0.0060024	0.0060024	sp|P06731|CEAM5_HUMAN;sp|P06731|CEAM5_HUMAN	CEACAM5;CEACAM5	204;560
with UV-3	CEA-TM3-20ul_3.11456.11456.3.0.dta	CEA-TM3-20ul_3.11456.11456.3.0.dta	CEA-TM3-20ul_3	11456	2775.4	3036.35	1012.79	3	1	TLTLFJVTR		1064.61	5 5 0 1	H(5)N(5)F(1)	(N(F)(N(H(N)(H(N(H)))(H(N(H))))))	1175	0 1 0 0;0 1 0 1;0 2 0 0;0 2 0 1;1 2 0 0;1 2 0 1;1 3 0 0;1 3 0 1;2 2 0 0;2 2 0 1;2 3 0 0;2 3 0 1;2 4 0 0;2 4 0 1;3 2 0 0;3 2 0 1;3 3 0 0;3 3 0 1;3 4 0 0;3 4 0 1;3 5 0 0;3 5 0 1;4 3 0 0;4 3 0 1;4 4 0 0;4 4 0 1;4 5 0 0;4 5 0 1;5 4 0 0;5 4 0 1;5 5 0 0;	1971.72	6	61.4362	15.3002	147.117	9	0.02	6.5861	0.72727	0.5625	0	0	0	0	5.8489e-207	8.60082e-209	-1	0.000738552	0.000738552	sp|P06731|CEAM5_HUMAN;sp|P06731|CEAM5_HUMAN	CEACAM5;CEACAM5	204;560
with UV-3	CEA-TM3-20ul_3.11467.11467.3.0.dta	CEA-TM3-20ul_3.11467.11467.3.0.dta	CEA-TM3-20ul_3	11467	2778.34	3166.41	1056.14	3	1	TLTLFJVTR		1064.61	4 5 0 3	H(4)N(5)F(3)	(N(F)(N(H(N)(H(N(F)))(H(N(H)(F))))))	914	0 1 0 0;0 1 0 1;0 2 0 0;0 2 0 1;1 2 0 0;1 2 0 1;1 3 0 0;1 3 0 1;2 2 0 0;2 2 0 1;2 3 0 0;2 3 0 1;2 3 0 2;2 4 0 0;2 4 0 1;2 4 0 2;3 2 0 0;3 2 0 1;3 3 0 0;3 3 0 1;3 3 0 2;3 4 0 0;3 4 0 1;3 4 0 2;3 4 0 3;3 5 0 0;3 5 0 1;3 5 0 2;3 5 0 3;4 3 0 0;4 3 0 1;4 3 0 2;4 4 0 0;4 4 0 1;4 4 0 2;4 4 0 3;4 5 0 0;4 5 0 1;4 5 0 2;	2101.78	6	46.8297	10.5237	114.255	9	0.02083	6.57953	0.56098	0.5625	0	0	0	0	1.16993e-158	9.62402e-161	-1	0.00678349	0.00678349	sp|P06731|CEAM5_HUMAN;sp|P06731|CEAM5_HUMAN	CEACAM5;CEACAM5	204;560
with UV-3	CEA-TM3-20ul_3.11478.11478.3.0.dta	CEA-TM3-20ul_3.11478.11478.3.0.dta	CEA-TM3-20ul_3	11478	2781.14	3036.35	1012.79	3	1	TLTLFJVTR		1064.61	5 5 0 1	H(5)N(5)F(1)	(N(F)(N(H(N)(H(N(H)))(H(N(H))))))	1175	0 1 0 0;0 1 0 1;0 2 0 0;0 2 0 1;1 2 0 0;1 2 0 1;1 3 0 0;1 3 0 1;2 2 0 0;2 2 0 1;2 3 0 0;2 3 0 1;2 4 0 0;2 4 0 1;3 2 0 0;3 2 0 1;3 3 0 0;3 3 0 1;3 4 0 0;3 4 0 1;3 5 0 0;3 5 0 1;4 3 0 0;4 3 0 1;4 4 0 0;4 4 0 1;4 5 0 0;4 5 0 1;5 4 0 0;5 4 0 1;5 5 0 0;	1971.72	6	59.2958	13.3478	144.628	9	0.02001	6.59104	0.69697	0.5625	0	0	0	0	2.65911e-203	5.41699e-205	-1	0.00340368	0.00340368	sp|P06731|CEAM5_HUMAN;sp|P06731|CEAM5_HUMAN	CEACAM5;CEACAM5	204;560
with UV-3	CEA-TM3-20ul_3.11480.11480.3.0.dta	CEA-TM3-20ul_3.11480.11480.3.0.dta	CEA-TM3-20ul_3	11480	2781.68	2874.29	958.769	3	1	TLTLFJVTR		1064.61	4 5 0 1	H(4)N(5)F(1)	(N(F)(N(H(N)(H(N))(H(N(H))))))	1333	0 1 0 0;0 1 0 1;0 2 0 0;0 2 0 1;1 2 0 0;1 2 0 1;1 3 0 0;1 3 0 1;2 2 0 0;2 2 0 1;2 3 0 0;2 3 0 1;2 4 0 0;2 4 0 1;3 2 0 0;3 2 0 1;3 3 0 0;3 3 0 1;3 4 0 0;3 4 0 1;3 5 0 0;3 5 0 1;4 3 0 0;4 3 0 1;4 4 0 0;4 4 0 1;4 5 0 0;	1809.67	6	39.309	10.3754	93.0427	9	0.01756	6.10763	0.65517	0.5625	0	0	0	0	1.7082e-127	1.92265e-129	-1	0.00678349	0.00678349	sp|P06731|CEAM5_HUMAN;sp|P06731|CEAM5_HUMAN	CEACAM5;CEACAM5	204;560
with UV-3	CEA-TM3-20ul_3.11490.11490.3.0.dta	CEA-TM3-20ul_3.11490.11490.3.0.dta	CEA-TM3-20ul_3	11490	2784.21	3020.35	1007.46	3	1	TLTLFJVTR		1064.61	4 5 0 2	H(4)N(5)F(2)	(N(F)(N(H(N)(H(N(H)))(H(N(F))))))	1159	0 1 0 0;0 1 0 1;0 2 0 0;0 2 0 1;1 2 0 0;1 2 0 1;1 3 0 0;1 3 0 1;2 2 0 0;2 2 0 1;2 3 0 0;2 3 0 1;2 3 0 2;2 4 0 0;2 4 0 1;2 4 0 2;3 2 0 0;3 2 0 1;3 3 0 0;3 3 0 1;3 3 0 2;3 4 0 0;3 4 0 1;3 4 0 2;3 5 0 0;3 5 0 1;3 5 0 2;4 3 0 0;4 3 0 1;4 4 0 0;4 4 0 1;4 4 0 2;4 5 0 0;4 5 0 1;	1955.72	6	54.2408	13.7463	129.445	9	0.02009	6.64998	0.69444	0.5625	0	0	0	0	5.44478e-181	1.265e-182	-1	0.00274914	0.00274914	sp|P06731|CEAM5_HUMAN;sp|P06731|CEAM5_HUMAN	CEACAM5;CEACAM5	204;560
with UV-3	CEA-TM3-20ul_3.11503.11503.3.0.dta	CEA-TM3-20ul_3.11503.11503.3.0.dta	CEA-TM3-20ul_3	11503	2787.55	3036.35	1012.79	3	1	TLTLFJVTR		1064.61	5 5 0 1	H(5)N(5)F(1)	(N(F)(N(H(N)(H(N(H)))(H(N(H))))))	1175	0 1 0 0;0 1 0 1;0 2 0 0;0 2 0 1;1 2 0 0;1 2 0 1;1 3 0 0;1 3 0 1;2 2 0 0;2 2 0 1;2 3 0 0;2 3 0 1;2 4 0 0;2 4 0 1;3 2 0 0;3 2 0 1;3 3 0 0;3 3 0 1;3 4 0 0;3 4 0 1;3 5 0 0;3 5 0 1;4 3 0 0;4 3 0 1;4 4 0 0;4 4 0 1;4 5 0 0;4 5 0 1;5 4 0 0;5 4 0 1;5 5 0 0;	1971.72	6	41.612	9.13286	101.93	9	0.02011	6.62463	0.63636	0.5625	0	0	0	0	1.52912e-140	1.60341e-142	-1	0.0092947	0.0092947	sp|P06731|CEAM5_HUMAN;sp|P06731|CEAM5_HUMAN	CEACAM5;CEACAM5	204;560
with UV-3	CEA-TM3-20ul_3.11512.11512.3.0.dta	CEA-TM3-20ul_3.11512.11512.3.0.dta	CEA-TM3-20ul_3	11512	2789.95	2874.29	958.769	3	1	TLTLFJVTR		1064.61	4 5 0 1	H(4)N(5)F(1)	(N(F)(N(H(N)(H(N))(H(N(H))))))	1333	0 1 0 0;0 1 0 1;0 2 0 0;0 2 0 1;1 2 0 0;1 2 0 1;1 3 0 0;1 3 0 1;2 2 0 0;2 2 0 1;2 3 0 0;2 3 0 1;2 4 0 0;2 4 0 1;3 2 0 0;3 2 0 1;3 3 0 0;3 3 0 1;3 4 0 0;3 4 0 1;3 5 0 0;3 5 0 1;4 3 0 0;4 3 0 1;4 4 0 0;4 4 0 1;4 5 0 0;	1809.67	6	52.1532	14.0904	122.841	9	0.01761	6.12641	0.72414	0.5625	0	0	0	0	2.77568e-171	2.93162e-173	-1	0.00142552	0.00142552	sp|P06731|CEAM5_HUMAN;sp|P06731|CEAM5_HUMAN	CEACAM5;CEACAM5	204;560
with UV-3	CEA-TM3-20ul_3.11545.11545.3.0.dta	CEA-TM3-20ul_3.11545.11545.3.0.dta	CEA-TM3-20ul_3	11545	2798.5	2874.29	958.769	3	1	TLTLFJVTR		1064.61	4 5 0 1	H(4)N(5)F(1)	(N(F)(N(H(N)(H(N))(H(N(H))))))	1333	0 1 0 0;0 1 0 1;0 2 0 0;0 2 0 1;1 2 0 0;1 2 0 1;1 3 0 0;1 3 0 1;2 2 0 0;2 2 0 1;2 3 0 0;2 3 0 1;2 4 0 0;2 4 0 1;3 2 0 0;3 2 0 1;3 3 0 0;3 3 0 1;3 4 0 0;3 4 0 1;3 5 0 0;3 5 0 1;4 3 0 0;4 3 0 1;4 4 0 0;4 4 0 1;4 5 0 0;	1809.67	6	55.9891	18.1666	126.231	9	0.0176	6.12433	0.68966	0.625	0	0	0	0	2.88618e-176	3.05161e-178	-1	0.000738552	0.000738552	sp|P06731|CEAM5_HUMAN;sp|P06731|CEAM5_HUMAN	CEACAM5;CEACAM5	204;560
with UV-3	CEA-TM3-20ul_3.11577.11577.3.1.dta	CEA-TM3-20ul_3.11577.11577.3.1.dta	CEA-TM3-20ul_3	11577	2806.77	2874.29	958.769	3	1	TLTLFJVTR		1064.61	4 5 0 1	H(4)N(5)F(1)	(N(F)(N(H(N)(H(N))(H(N(H))))))	1333	0 1 0 0;0 1 0 1;0 2 0 0;0 2 0 1;1 2 0 0;1 2 0 1;1 3 0 0;1 3 0 1;2 2 0 0;2 2 0 1;2 3 0 0;2 3 0 1;2 4 0 0;2 4 0 1;3 2 0 0;3 2 0 1;3 3 0 0;3 3 0 1;3 4 0 0;3 4 0 1;3 5 0 0;3 5 0 1;4 3 0 0;4 3 0 1;4 4 0 0;4 4 0 1;4 5 0 0;	1809.67	6	46.0262	15.9235	101.931	9	0.01752	6.09615	0.62069	0.625	0	0	0	0	1.5236e-140	1.40614e-142	-1	0.000738552	0.000738552	sp|P06731|CEAM5_HUMAN;sp|P06731|CEAM5_HUMAN	CEACAM5;CEACAM5	204;560
with UV-3	CEA-TM3-20ul_3.11590.11590.3.0.dta	CEA-TM3-20ul_3.11590.11590.3.0.dta	CEA-TM3-20ul_3	11590	2810.11	2671.21	891.076	3	1	TLTLFJVTR		1064.61	4 4 0 1	H(4)N(4)F(1)	(N(F)(N(H(H)(N)(H(N(H))))))	746	0 1 0 0;0 1 0 1;0 2 0 0;0 2 0 1;1 2 0 0;1 2 0 1;1 3 0 0;1 3 0 1;2 2 0 0;2 2 0 1;2 3 0 0;2 3 0 1;2 4 0 0;2 4 0 1;3 2 0 0;3 2 0 1;3 3 0 0;3 3 0 1;3 4 0 0;3 4 0 1;4 3 0 0;4 3 0 1;4 4 0 0;	1606.59	6	34.7692	12.0418	76.9772	9	0.0163	6.10271	0.64	0.5625	0	0	0	0	5.92691e-104	5.46446e-106	-1	0.00506329	0.00506329	sp|P06731|CEAM5_HUMAN;sp|P06731|CEAM5_HUMAN	CEACAM5;CEACAM5	204;560
with UV-3	CEA-TM3-20ul_3.11599.11599.3.0.dta	CEA-TM3-20ul_3.11599.11599.3.0.dta	CEA-TM3-20ul_3	11599	2812.37	2712.24	904.752	3	1	TLTLFJVTR		1064.61	3 5 0 1	H(3)N(5)F(1)	(N(F)(N(H(N)(H(N))(H(N)))))	1341	0 1 0 0;0 1 0 1;0 2 0 0;0 2 0 1;1 2 0 0;1 2 0 1;1 3 0 0;1 3 0 1;2 2 0 0;2 2 0 1;2 3 0 0;2 3 0 1;2 4 0 0;2 4 0 1;3 2 0 0;3 2 0 1;3 3 0 0;3 3 0 1;3 4 0 0;3 4 0 1;3 5 0 0;	1647.61	6	52.248	12.6831	125.726	9	0.01698	6.25997	0.82609	0.625	0	0	0	0	1.59495e-175	1.73836e-177	-1	0.00450161	0.00450161	sp|P06731|CEAM5_HUMAN;sp|P06731|CEAM5_HUMAN	CEACAM5;CEACAM5	204;560
with UV-3	CEA-TM3-20ul_3.11621.11621.3.0.dta	CEA-TM3-20ul_3.11621.11621.3.0.dta	CEA-TM3-20ul_3	11621	2818.09	2712.24	904.752	3	1	TLTLFJVTR		1064.61	3 5 0 1	H(3)N(5)F(1)	(N(F)(N(H(N)(H(N))(H(N)))))	1341	0 1 0 0;0 1 0 1;0 2 0 0;0 2 0 1;1 2 0 0;1 2 0 1;1 3 0 0;1 3 0 1;2 2 0 0;2 2 0 1;2 3 0 0;2 3 0 1;2 4 0 0;2 4 0 1;3 2 0 0;3 2 0 1;3 3 0 0;3 3 0 1;3 4 0 0;3 4 0 1;3 5 0 0;	1647.61	6	56.992	16.9094	131.431	9	0.01698	6.25997	0.82609	0.625	0	0	0	0	6.55155e-184	7.31404e-186	-1	0.000738552	0.000738552	sp|P06731|CEAM5_HUMAN;sp|P06731|CEAM5_HUMAN	CEACAM5;CEACAM5	204;560
with UV-3	CEA-TM3-20ul_3.11689.11689.2.0.dta	CEA-TM3-20ul_3.11689.11689.2.0.dta	CEA-TM3-20ul_3	11689	2835.64	2509.16	1255.08	2	1	TLTLFJVTR		1064.61	3 4 0 1	H(3)N(4)F(1)	(N(F)(N(H(H)(N)(H(N)))))	753	0 1 0 0;0 1 0 1;0 2 0 0;0 2 0 1;1 2 0 0;1 2 0 1;1 3 0 0;1 3 0 1;2 2 0 0;2 2 0 1;2 3 0 0;2 3 0 1;2 4 0 0;2 4 0 1;3 2 0 0;3 2 0 1;3 3 0 0;3 3 0 1;3 4 0 0;	1444.53	6	51.2055	13.3223	121.56	9	0.01865	7.43399	0.90476	0.5625	0	0	0	0	2.12397e-169	1.46651e-171	-1	0.00340368	0.00340368	sp|P06731|CEAM5_HUMAN;sp|P06731|CEAM5_HUMAN	CEACAM5;CEACAM5	204;560
with UV-3	CEA-TM3-20ul_3.11706.11706.2.0.dta	CEA-TM3-20ul_3.11706.11706.2.0.dta	CEA-TM3-20ul_3	11706	2840.09	2281.05	1141.03	2	1	TLTLFJVTR		1064.61	5 2 0 0	H(5)N(2)	(N(N(H(H(H))(H(H)))))	1637	0 1 0 0;0 2 0 0;1 2 0 0;2 2 0 0;3 2 0 0;4 2 0 0;	1216.42	6	30.0116	16.4758	55.1495	7	0.01761	7.72104	1	0.625	0	0	0	0	3.90919e-72	2.40065e-74	-1	0.000738552	0.000738552	sp|P06731|CEAM5_HUMAN;sp|P06731|CEAM5_HUMAN	CEACAM5;CEACAM5	204;560
with UV-3	CEA-TM3-20ul_3.11731.11731.2.0.dta	CEA-TM3-20ul_3.11731.11731.2.0.dta	CEA-TM3-20ul_3	11731	2846.44	2281.05	1141.03	2	1	TLTLFJVTR		1064.61	5 2 0 0	H(5)N(2)	(N(N(H(H)(H(H(H))))))	2249	0 1 0 0;0 2 0 0;1 2 0 0;2 2 0 0;3 2 0 0;4 2 0 0;	1216.42	6	53.3534	44.1272	70.4877	7	0.01761	7.72017	1	1.1875	0	0	0	0	1.85061e-94	1.06578e-96	-1	0	1.06578e-96	sp|P06731|CEAM5_HUMAN;sp|P06731|CEAM5_HUMAN	CEACAM5;CEACAM5	204;560
with UV-3	CEA-TM3-20ul_3.11753.11753.2.0.dta	CEA-TM3-20ul_3.11753.11753.2.0.dta	CEA-TM3-20ul_3	11753	2852.16	2281.05	1141.03	2	1	TLTLFJVTR		1064.61	5 2 0 0	H(5)N(2)	(N(N(H(H)(H(H(H))))))	2249	0 1 0 0;0 2 0 0;1 2 0 0;2 2 0 0;3 2 0 0;4 2 0 0;	1216.42	6	57.4544	51.239	68.9973	7	0.01761	7.72017	1	1.125	0	0	0	0	2.79229e-92	1.16425e-94	-1	0	1.16425e-94	sp|P06731|CEAM5_HUMAN;sp|P06731|CEAM5_HUMAN	CEACAM5;CEACAM5	204;560
with UV-3	CEA-TM3-20ul_3.11775.11775.2.0.dta	CEA-TM3-20ul_3.11775.11775.2.0.dta	CEA-TM3-20ul_3	11775	2857.9	2281.05	1141.03	2	1	TLTLFJVTR		1064.61	5 2 0 0	H(5)N(2)	(N(N(H(H(H))(H(H)))))	1637	0 1 0 0;0 2 0 0;1 2 0 0;2 2 0 0;3 2 0 0;4 2 0 0;	1216.42	6	44.1748	34.6968	61.7766	7	0.01761	7.72017	1	0.875	0	0	0	0	9.53176e-82	4.77128e-84	-1	0	4.77128e-84	sp|P06731|CEAM5_HUMAN;sp|P06731|CEAM5_HUMAN	CEACAM5;CEACAM5	204;560
with UV-3	CEA-TM3-20ul_3.11797.11797.2.0.dta	CEA-TM3-20ul_3.11797.11797.2.0.dta	CEA-TM3-20ul_3	11797	2863.63	2281.05	1141.03	2	1	TLTLFJVTR		1064.61	5 2 0 0	H(5)N(2)	(N(N(H(H)(H(H(H))))))	2249	0 1 0 0;0 2 0 0;1 2 0 0;2 2 0 0;3 2 0 0;4 2 0 0;	1216.42	6	24.7873	11.7525	48.9949	7	0.01764	7.7342	1	0.5625	0	0	0	0	2.92835e-63	1.03095e-65	-1	0.00559006	0.00559006	sp|P06731|CEAM5_HUMAN;sp|P06731|CEAM5_HUMAN	CEACAM5;CEACAM5	204;560
with UV-3	CEA-TM3-20ul_3.12575.12575.3.0.dta	CEA-TM3-20ul_3.12575.12575.3.0.dta	CEA-TM3-20ul_3	12575	3061.88	3327.45	1109.82	3	1	TLTLFJVTR		1064.61	5 5 1 1	H(5)N(5)A(1)F(1)	(N(F)(N(H(N)(H(N(H)))(H(N(H(A)))))))	1162	0 1 0 0;0 1 0 1;0 2 0 0;0 2 0 1;1 2 0 0;1 2 0 1;1 3 0 0;1 3 0 1;2 2 0 0;2 2 0 1;2 3 0 0;2 3 0 1;2 4 0 0;2 4 0 1;3 2 0 0;3 2 0 1;3 3 0 0;3 3 0 1;3 3 1 0;3 3 1 1;3 4 0 0;3 4 0 1;3 4 1 0;3 4 1 1;3 5 0 0;3 5 0 1;4 3 0 0;4 3 0 1;4 3 1 0;4 3 1 1;4 4 0 0;4 4 0 1;4 4 1 0;4 4 1 1;4 5 0 0;4 5 0 1;4 5 1 0;4 5 1 1;5 4 0 0;5 4 0 1;5 4 1 0;5 4 1 1;5 5 0 0;5 5 0 1;5 5 1 0;	2262.81	6	57.5521	13.7552	138.889	9	0.02727	8.19401	0.53191	0.5625	0	0	0	0	7.18386e-195	1.32654e-196	-1	0.00274914	0.00274914	sp|P06731|CEAM5_HUMAN;sp|P06731|CEAM5_HUMAN	CEACAM5;CEACAM5	204;560
with UV-3	CEA-TM3-20ul_3.12597.12597.3.0.dta	CEA-TM3-20ul_3.12597.12597.3.0.dta	CEA-TM3-20ul_3	12597	3067.48	3327.45	1109.82	3	1	TLTLFJVTR		1064.61	5 5 1 1	H(5)N(5)A(1)F(1)	(N(F)(N(H(N)(H(N(H)))(H(N(H(A)))))))	1162	0 1 0 0;0 1 0 1;0 2 0 0;0 2 0 1;1 2 0 0;1 2 0 1;1 3 0 0;1 3 0 1;2 2 0 0;2 2 0 1;2 3 0 0;2 3 0 1;2 4 0 0;2 4 0 1;3 2 0 0;3 2 0 1;3 3 0 0;3 3 0 1;3 3 1 0;3 3 1 1;3 4 0 0;3 4 0 1;3 4 1 0;3 4 1 1;3 5 0 0;3 5 0 1;4 3 0 0;4 3 0 1;4 3 1 0;4 3 1 1;4 4 0 0;4 4 0 1;4 4 1 0;4 4 1 1;4 5 0 0;4 5 0 1;4 5 1 0;4 5 1 1;5 4 0 0;5 4 0 1;5 4 1 0;5 4 1 1;5 5 0 0;5 5 0 1;5 5 1 0;	2262.81	6	57.4413	13.2795	139.456	9	0.02724	8.18679	0.53191	0.5625	0	0	0	0	1.05585e-195	1.94903e-197	-1	0.00340368	0.00340368	sp|P06731|CEAM5_HUMAN;sp|P06731|CEAM5_HUMAN	CEACAM5;CEACAM5	204;560
with UV-3	CEA-TM3-20ul_3.12619.12619.3.0.dta	CEA-TM3-20ul_3.12619.12619.3.0.dta	CEA-TM3-20ul_3	12619	3072.94	3124.37	1042.13	3	1	TLTLFJVTR		1064.61	5 4 1 1	H(5)N(4)A(1)F(1)	(N(F)(N(H(H(N(H)))(H(N(H(A)))))))	490	0 1 0 0;0 1 0 1;0 2 0 0;0 2 0 1;1 2 0 0;1 2 0 1;2 2 0 0;2 2 0 1;2 3 0 0;2 3 0 1;3 2 0 0;3 2 0 1;3 3 0 0;3 3 0 1;3 3 1 0;3 3 1 1;3 4 0 0;3 4 0 1;4 3 0 0;4 3 0 1;4 3 1 0;4 3 1 1;4 4 0 0;4 4 0 1;4 4 1 0;4 4 1 1;5 4 0 0;5 4 0 1;5 4 1 0;	2059.73	6	44.5466	14.2249	100.858	9	0.02487	7.96055	0.58065	0.6875	0	0	0	0	5.74378e-139	2.11318e-141	-1	0.00142552	0.00142552	sp|P06731|CEAM5_HUMAN;sp|P06731|CEAM5_HUMAN	CEACAM5;CEACAM5	204;560
with UV-3	CEA-TM3-20ul_3.12674.12674.3.0.dta	CEA-TM3-20ul_3.12674.12674.3.0.dta	CEA-TM3-20ul_3	12674	3087.04	3165.4	1055.8	3	1	TLTLFJVTR		1064.61	4 5 1 1	H(4)N(5)A(1)F(1)	(N(F)(N(H(N)(H(N))(H(N(H(A)))))))	1323	0 1 0 0;0 1 0 1;0 2 0 0;0 2 0 1;1 2 0 0;1 2 0 1;1 3 0 0;1 3 0 1;2 2 0 0;2 2 0 1;2 3 0 0;2 3 0 1;2 4 0 0;2 4 0 1;3 2 0 0;3 2 0 1;3 3 0 0;3 3 0 1;3 3 1 0;3 3 1 1;3 4 0 0;3 4 0 1;3 4 1 0;3 4 1 1;3 5 0 0;3 5 0 1;4 3 0 0;4 3 0 1;4 3 1 0;4 3 1 1;4 4 0 0;4 4 0 1;4 4 1 0;4 4 1 1;4 5 0 0;4 5 0 1;4 5 1 0;	2100.76	6	55.1878	9.50852	140.021	9	0.0239	7.54995	0.61538	0.5	0	0	0	0	1.56246e-196	1.41799e-198	-1	0.0083612	0.0083612	sp|P06731|CEAM5_HUMAN;sp|P06731|CEAM5_HUMAN	CEACAM5;CEACAM5	204;560
with UV-3	CEA-TM3-20ul_3.12696.12696.3.0.dta	CEA-TM3-20ul_3.12696.12696.3.0.dta	CEA-TM3-20ul_3	12696	3092.66	3165.4	1055.8	3	1	TLTLFJVTR		1064.61	4 5 1 1	H(4)N(5)A(1)F(1)	(N(F)(N(H(N)(H(N))(H(N(H(A)))))))	1323	0 1 0 0;0 1 0 1;0 2 0 0;0 2 0 1;1 2 0 0;1 2 0 1;1 3 0 0;1 3 0 1;2 2 0 0;2 2 0 1;2 3 0 0;2 3 0 1;2 4 0 0;2 4 0 1;3 2 0 0;3 2 0 1;3 3 0 0;3 3 0 1;3 3 1 0;3 3 1 1;3 4 0 0;3 4 0 1;3 4 1 0;3 4 1 1;3 5 0 0;3 5 0 1;4 3 0 0;4 3 0 1;4 3 1 0;4 3 1 1;4 4 0 0;4 4 0 1;4 4 1 0;4 4 1 1;4 5 0 0;4 5 0 1;4 5 1 0;	2100.76	6	53.275	12.2343	129.494	9	0.02395	7.56606	0.58974	0.5625	0	0	0	0	4.61725e-181	9.9391e-183	-1	0.00506329	0.00506329	sp|P06731|CEAM5_HUMAN;sp|P06731|CEAM5_HUMAN	CEACAM5;CEACAM5	204;560
with UV-3	CEA-TM3-20ul_3.12753.12753.3.0.dta	CEA-TM3-20ul_3.12753.12753.3.0.dta	CEA-TM3-20ul_3	12753	3107.11	2937.28	979.765	3	1	TLTLFJVTR		1064.61	6 3 1 0	H(6)N(3)A(1)	(N(N(H(H)(H(H)(H(N(H(A))))))))	2255	0 1 0 0;0 2 0 0;1 2 0 0;2 2 0 0;3 2 0 0;3 3 0 0;4 2 0 0;4 3 0 0;4 3 1 0;5 2 0 0;5 3 0 0;5 3 1 0;6 3 0 0;	1872.65	6	26.3266	10.3382	56.0193	7	0.02096	7.13571	0.66667	0.5	0	0	0	0	2.15813e-73	1.14877e-75	-1	0.00678349	0.00678349	sp|P06731|CEAM5_HUMAN;sp|P06731|CEAM5_HUMAN	CEACAM5;CEACAM5	204;560
with UV-3	CEA-TM3-20ul_3.12784.12784.3.0.dta	CEA-TM3-20ul_3.12784.12784.3.0.dta	CEA-TM3-20ul_3	12784	3115.22	2937.28	979.765	3	1	TLTLFJVTR		1064.61	6 3 1 0	H(6)N(3)A(1)	(N(N(H(H)(H(H)(H(N(H(A))))))))	2255	0 1 0 0;0 2 0 0;1 2 0 0;2 2 0 0;3 2 0 0;3 3 0 0;4 2 0 0;4 3 0 0;4 3 1 0;5 2 0 0;5 3 0 0;5 3 1 0;6 3 0 0;	1872.65	6	33.5038	15.524	66.895	7	0.02097	7.13776	0.73333	0.5625	0	0	0	0	3.28891e-89	1.86863e-91	-1	0.000738552	0.000738552	sp|P06731|CEAM5_HUMAN;sp|P06731|CEAM5_HUMAN	CEACAM5;CEACAM5	204;560
with UV-3	CEA-TM3-20ul_3.12785.12785.3.0.dta	CEA-TM3-20ul_3.12785.12785.3.0.dta	CEA-TM3-20ul_3	12785	3115.49	2759.23	920.415	3	1	TLTLFJVTR		1064.61	4 3 1 1	H(4)N(3)A(1)F(1)	(N(F)(N(H(H)(H(N(H(A)))))))	700	0 1 0 0;0 1 0 1;0 2 0 0;0 2 0 1;1 2 0 0;1 2 0 1;2 2 0 0;2 2 0 1;2 3 0 0;2 3 0 1;3 2 0 0;3 2 0 1;3 3 0 0;3 3 0 1;3 3 1 0;3 3 1 1;4 3 0 0;4 3 0 1;4 3 1 0;	1694.6	6	50.516	29.7312	89.1163	9	0.01854	6.71986	0.71429	0.8125	0	0	0	0	9.79163e-122	7.12804e-124	-1	0	7.12804e-124	sp|P06731|CEAM5_HUMAN;sp|P06731|CEAM5_HUMAN	CEACAM5;CEACAM5	204;560
with UV-3	CEA-TM3-20ul_3.12796.12796.3.0.dta	CEA-TM3-20ul_3.12796.12796.3.0.dta	CEA-TM3-20ul_3	12796	3118.3	2905.29	969.101	3	1	TLTLFJVTR		1064.61	4 3 1 2	H(4)N(3)A(1)F(2)	(N(F)(N(H(H)(H(N(F)(H(A)))))))	690	0 1 0 0;0 1 0 1;0 2 0 0;0 2 0 1;1 2 0 0;1 2 0 1;2 2 0 0;2 2 0 1;2 3 0 0;2 3 0 1;2 3 0 2;3 2 0 0;3 2 0 1;3 3 0 0;3 3 0 1;3 3 0 2;3 3 1 0;3 3 1 1;3 3 1 2;4 3 0 0;4 3 0 1;4 3 0 2;4 3 1 0;4 3 1 1;	1840.66	6	29.2688	10.9663	63.2592	9	0.01933	6.65401	0.53846	0.5625	0	0	0	0	6.61272e-84	3.65758e-86	-1	0.00645161	0.00645161	sp|P06731|CEAM5_HUMAN;sp|P06731|CEAM5_HUMAN	CEACAM5;CEACAM5	204;560
with UV-3	CEA-TM3-20ul_3.12817.12817.3.0.dta	CEA-TM3-20ul_3.12817.12817.3.0.dta	CEA-TM3-20ul_3	12817	3123.47	2759.23	920.415	3	1	TLTLFJVTR		1064.61	4 3 1 1	H(4)N(3)A(1)F(1)	(N(F)(N(H(H)(H(N(H(A)))))))	700	0 1 0 0;0 1 0 1;0 2 0 0;0 2 0 1;1 2 0 0;1 2 0 1;2 2 0 0;2 2 0 1;2 3 0 0;2 3 0 1;3 2 0 0;3 2 0 1;3 3 0 0;3 3 0 1;3 3 1 0;3 3 1 1;4 3 0 0;4 3 0 1;4 3 1 0;	1694.6	6	38.8301	17.4557	78.5253	9	0.01833	6.64375	0.71429	0.6875	0	0	0	0	3.2101e-106	1.62069e-108	-1	0.000738552	0.000738552	sp|P06731|CEAM5_HUMAN;sp|P06731|CEAM5_HUMAN	CEACAM5;CEACAM5	204;560
with UV-3	CEA-TM3-20ul_3.12839.12839.3.0.dta	CEA-TM3-20ul_3.12839.12839.3.0.dta	CEA-TM3-20ul_3	12839	3129.21	2759.23	920.415	3	1	TLTLFJVTR		1064.61	4 3 1 1	H(4)N(3)A(1)F(1)	(N(F)(N(H(H)(H(N(H(A)))))))	700	0 1 0 0;0 1 0 1;0 2 0 0;0 2 0 1;1 2 0 0;1 2 0 1;2 2 0 0;2 2 0 1;2 3 0 0;2 3 0 1;3 2 0 0;3 2 0 1;3 3 0 0;3 3 0 1;3 3 1 0;3 3 1 1;4 3 0 0;4 3 0 1;4 3 1 0;	1694.6	6	27.9231	11.1822	59.0133	9	0.01831	6.63614	0.61905	0.625	0	0	0	0	9.8899e-78	5.00978e-80	-1	0.0060024	0.0060024	sp|P06731|CEAM5_HUMAN;sp|P06731|CEAM5_HUMAN	CEACAM5;CEACAM5	204;560
with UV-3	CEA-TM3-20ul_3.12943.12943.3.0.dta	CEA-TM3-20ul_3.12943.12943.3.0.dta	CEA-TM3-20ul_3	12943	3155.67	3573.56	1191.86	3	1	ITPNNJGTYACFVSNLATGR	11,Carbamidomethyl[C];	2170.03	4 3 0 1	H(4)N(3)F(1)	(N(N(H(H)(H(N(H(F)))))))	2271	0 1 0 0;0 2 0 0;1 2 0 0;2 2 0 0;2 3 0 0;3 2 0 0;3 3 0 0;3 3 0 1;4 3 0 0;	1403.51	6	26.2515	32.449	14.7418	6	0.02152	6.02149	0.54545	0.76316	0	0	0	0	4.56507e-15	1.61022e-17	-1	0	1.61022e-17	sp|P06731|CEAM5_HUMAN	CEACAM5	650
with UV-3	CEA-TM3-20ul_3.12975.12975.3.0.dta	CEA-TM3-20ul_3.12975.12975.3.0.dta	CEA-TM3-20ul_3	12975	3163.77	3386.48	1129.5	3	1	ITPNNJGTYACFVSNLATGR	11,Carbamidomethyl[C];	2170.03	5 2 0 0	H(5)N(2)	(N(N(H(H(H))(H(H)))))	1637	0 1 0 0;0 2 0 0;1 2 0 0;2 2 0 0;3 2 0 0;4 2 0 0;	1216.42	6	32.5364	45.8818	7.75211	4	0.02735	8.07625	0.5	0.84211	0	0	0	0	3.54638e-06	2.58735e-08	-1	0	2.58735e-08	sp|P06731|CEAM5_HUMAN	CEACAM5	650
with UV-3	CEA-TM3-20ul_3.13035.13035.3.0.dta	CEA-TM3-20ul_3.13035.13035.3.0.dta	CEA-TM3-20ul_3	13035	3178.93	3208.42	1070.15	3	1	ITPNNJGTYACFVSNLATGR	11,Carbamidomethyl[C];	2170.03	3 2 0 1	H(3)N(2)F(1)	(N(F)(N(H(H)(H))))	722	0 1 0 0;0 1 0 1;0 2 0 0;0 2 0 1;1 2 0 0;1 2 0 1;2 2 0 0;2 2 0 1;3 2 0 0;	1038.38	6	26.3488	38.2512	4.24455	4	0.01348	4.2018	0.36364	0.78947	0	0	0	0	0.0064283	0.0011752	-1	0	0.0011752	sp|P06731|CEAM5_HUMAN	CEACAM5	650

## Sheet: Table S4
Table S4. Glycosylation identification of plasma CEA with different concentration of trifunctional probe under three replicates.
Raw data description	GlySpec	PepSpec	RawName	Scan	RT	PrecursorMH	PrecursorMZ	Charge	Rank	Peptide	Mod	PeptideMH	Glycan(H,N,A,F)	GlycanComposition	PlausibleStruct	GlyID	GlyFrag	GlyMass	GlySite	TotalScore	PepScore	GlyScore	CoreMatched	MassDeviation	PPM	GlyIonRatio	byIonRatio	czIonRatio	GlyDecoy	PepDecoy	IsSmallGlycan	GlycanPEP	GlycanFDR	PeptidePEP	PeptideFDR	TotalFDR	Proteins	Genes	ProSites
probe 0.25µM-2	CEA-TM3-25mM_2.3633.3633.3.4.dta	CEA-TM3-25mM_2.3633.3633.3.4.dta	CEA-TM3-25mM_2	3633	822.821	2630.11	877.375	3	1	JNSIVK		674.383	4 5 0 2	H(4)N(5)F(2)	(N(F)(N(H(N)(H(N(H)))(H(N(F))))))	1159	0 1 0 0;0 1 0 1;0 2 0 0;0 2 0 1;1 2 0 0;1 2 0 1;1 3 0 0;1 3 0 1;2 2 0 0;2 2 0 1;2 3 0 0;2 3 0 1;2 3 0 2;2 4 0 0;2 4 0 1;2 4 0 2;3 2 0 0;3 2 0 1;3 3 0 0;3 3 0 1;3 3 0 2;3 4 0 0;3 4 0 1;3 4 0 2;3 5 0 0;3 5 0 1;3 5 0 2;4 3 0 0;4 3 0 1;4 4 0 0;4 4 0 1;4 4 0 2;4 5 0 0;4 5 0 1;	1955.72	1	28.84	18.9187	47.2654	7	0.00321	1.2187	0.58333	1	0	0	0	0	2.36596e-29	1.82525e-31	-1	0	1.82525e-31	sp|P06731|CEAM5_HUMAN	CEACAM5	665
probe 0.25µM-2	CEA-TM3-25mM_2.3646.3646.3.0.dta	CEA-TM3-25mM_2.3646.3646.3.0.dta	CEA-TM3-25mM_2	3646	825.583	2792.17	931.394	3	1	JNSIVK		674.383	5 5 0 2	H(5)N(5)F(2)	(N(F)(N(H(N)(H(N(H)))(H(N(H)(F))))))	1168	0 1 0 0;0 1 0 1;0 2 0 0;0 2 0 1;1 2 0 0;1 2 0 1;1 3 0 0;1 3 0 1;2 2 0 0;2 2 0 1;2 3 0 0;2 3 0 1;2 3 0 2;2 4 0 0;2 4 0 1;2 4 0 2;3 2 0 0;3 2 0 1;3 3 0 0;3 3 0 1;3 3 0 2;3 4 0 0;3 4 0 1;3 4 0 2;3 5 0 0;3 5 0 1;3 5 0 2;4 3 0 0;4 3 0 1;4 3 0 2;4 4 0 0;4 4 0 1;4 4 0 2;4 5 0 0;4 5 0 1;4 5 0 2;5 4 0 0;5 4 0 1;5 4 0 2;5 5 0 0;5 5 0 1;	2117.78	1	28.2416	11.4136	59.4937	9	0.00828	2.96396	0.51163	0.8	0	0	0	0	1.33904e-38	1.21239e-40	-1	0.00183066	0.00183066	sp|P06731|CEAM5_HUMAN	CEACAM5	665
probe 0.25µM-2	CEA-TM3-25mM_2.3754.3754.3.0.dta	CEA-TM3-25mM_2.3754.3754.3.0.dta	CEA-TM3-25mM_2	3754	844.177	2646.11	882.708	3	1	JNSIVK		674.383	5 5 0 1	H(5)N(5)F(1)	(N(F)(N(H(N)(H(N(H)))(H(N(H))))))	1175	0 1 0 0;0 1 0 1;0 2 0 0;0 2 0 1;1 2 0 0;1 2 0 1;1 3 0 0;1 3 0 1;2 2 0 0;2 2 0 1;2 3 0 0;2 3 0 1;2 4 0 0;2 4 0 1;3 2 0 0;3 2 0 1;3 3 0 0;3 3 0 1;3 4 0 0;3 4 0 1;3 5 0 0;3 5 0 1;4 3 0 0;4 3 0 1;4 4 0 0;4 4 0 1;4 5 0 0;4 5 0 1;5 4 0 0;5 4 0 1;5 5 0 0;	1971.72	1	44.4902	28.0664	74.9915	9	0.00667	2.5217	0.60606	1.2	0	0	0	0	2.14206e-50	3.20642e-52	-1	0	3.20642e-52	sp|P06731|CEAM5_HUMAN	CEACAM5	665
probe 0.25µM-2	CEA-TM3-25mM_2.3786.3786.3.1.dta	CEA-TM3-25mM_2.3786.3786.3.1.dta	CEA-TM3-25mM_2	3786	849.562	2484.06	828.691	3	1	JNSIVK		674.383	4 5 0 1	H(4)N(5)F(1)	(N(F)(N(H(N)(H(N))(H(N(H))))))	1333	0 1 0 0;0 1 0 1;0 2 0 0;0 2 0 1;1 2 0 0;1 2 0 1;1 3 0 0;1 3 0 1;2 2 0 0;2 2 0 1;2 3 0 0;2 3 0 1;2 4 0 0;2 4 0 1;3 2 0 0;3 2 0 1;3 3 0 0;3 3 0 1;3 4 0 0;3 4 0 1;3 5 0 0;3 5 0 1;4 3 0 0;4 3 0 1;4 4 0 0;4 4 0 1;4 5 0 0;	1809.67	1	30.3666	17.959	53.4093	8	0.0079	3.17872	0.62069	1	0	0	0	0	5.38644e-34	4.71869e-36	-1	0	4.71869e-36	sp|P06731|CEAM5_HUMAN	CEACAM5	665
probe 0.25µM-2	CEA-TM3-25mM_2.4811.4811.3.1.dta	CEA-TM3-25mM_2.4811.4811.3.1.dta	CEA-TM3-25mM_2	4811	1027.4	3025.23	1009.08	3	1	JNSIVK		674.383	5 4 2 1	H(5)N(4)A(2)F(1)	(N(F)(N(H(H(N(H(A))))(H(N(H(A)))))))	226	0 1 0 0;0 1 0 1;0 2 0 0;0 2 0 1;1 2 0 0;1 2 0 1;2 2 0 0;2 2 0 1;2 3 0 0;2 3 0 1;3 2 0 0;3 2 0 1;3 3 0 0;3 3 0 1;3 3 1 0;3 3 1 1;3 4 0 0;3 4 0 1;4 3 0 0;4 3 0 1;4 3 1 0;4 3 1 1;4 4 0 0;4 4 0 1;4 4 1 0;4 4 1 1;5 4 0 0;5 4 0 1;5 4 1 0;5 4 1 1;5 4 2 0;	2350.83	1	30.265	16.2214	56.346	9	0.01656	5.47435	0.51515	1	0	0	0	0	3.23326e-36	2.11565e-38	-1	0	2.11565e-38	sp|P06731|CEAM5_HUMAN	CEACAM5	665
probe 0.25µM-2	CEA-TM3-25mM_2.5173.5173.2.0.dta	CEA-TM3-25mM_2.5173.5173.2.0.dta	CEA-TM3-25mM_2	5173	1103.01	2442.02	1221.52	2	1	LQLSNGJR		901.485	7 2 0 0	H(7)N(2)	(N(N(H(H(H))(H(H(H(H)))))))	1622	0 1 0 0;0 2 0 0;1 2 0 0;2 2 0 0;3 2 0 0;4 2 0 0;5 2 0 0;6 2 0 0;	1540.53	7	34.8578	9.61631	81.735	7	0.01102	4.51315	1	0.42857	0	0	0	0	1.40116e-55	1.50723e-57	-1	0.00909485	0.00909485	sp|P13688|CEAM1_HUMAN;sp|P31997|CEAM8_HUMAN;sp|P06731|CEAM5_HUMAN;sp|P06731|CEAM5_HUMAN	CEACAM1;CEACAM8;CEACAM5;CEACAM5	197;197;197;553
probe 0.25µM-2	CEA-TM3-25mM_2.5191.5191.2.0.dta	CEA-TM3-25mM_2.5191.5191.2.0.dta	CEA-TM3-25mM_2	5191	1105.67	2279.97	1140.49	2	1	LQLSNGJR		901.485	6 2 0 0	H(6)N(2)	(N(N(H(H(H))(H(H(H))))))	1628	0 1 0 0;0 2 0 0;1 2 0 0;2 2 0 0;3 2 0 0;4 2 0 0;5 2 0 0;	1378.48	7	43.7877	20.6435	86.7698	7	0.00976	4.28017	1	0.57143	0	0	0	0	1.80599e-59	1.99816e-61	-1	0	1.99816e-61	sp|P13688|CEAM1_HUMAN;sp|P31997|CEAM8_HUMAN;sp|P06731|CEAM5_HUMAN;sp|P06731|CEAM5_HUMAN	CEACAM1;CEACAM8;CEACAM5;CEACAM5	197;197;197;553
probe 0.25µM-2	CEA-TM3-25mM_2.5259.5259.2.0.dta	CEA-TM3-25mM_2.5259.5259.2.0.dta	CEA-TM3-25mM_2	5259	1118.45	2117.92	1059.46	2	1	LQLSNGJR		901.485	5 2 0 0	H(5)N(2)	(N(N(H(H)(H(H(H))))))	2249	0 1 0 0;0 2 0 0;1 2 0 0;2 2 0 0;3 2 0 0;4 2 0 0;	1216.42	7	49.0668	31.2493	82.1565	7	0.00919	4.33827	1	0.78571	0	0	0	0	6.62904e-56	7.37144e-58	-1	0	7.37144e-58	sp|P13688|CEAM1_HUMAN;sp|P31997|CEAM8_HUMAN;sp|P06731|CEAM5_HUMAN;sp|P06731|CEAM5_HUMAN	CEACAM1;CEACAM8;CEACAM5;CEACAM5	197;197;197;553
probe 0.25µM-2	CEA-TM3-25mM_2.5298.5298.2.0.dta	CEA-TM3-25mM_2.5298.5298.2.0.dta	CEA-TM3-25mM_2	5298	1125.76	2117.92	1059.46	2	1	LQLSNGJR		901.485	5 2 0 0	H(5)N(2)	(N(N(H(H(H))(H(H)))))	1637	0 1 0 0;0 2 0 0;1 2 0 0;2 2 0 0;3 2 0 0;4 2 0 0;	1216.42	7	58.1368	33.6972	103.525	7	0.00919	4.3411	1	0.57143	0	0	0	0	1.72556e-72	1.9953e-74	-1	0	1.9953e-74	sp|P13688|CEAM1_HUMAN;sp|P31997|CEAM8_HUMAN;sp|P06731|CEAM5_HUMAN;sp|P06731|CEAM5_HUMAN	CEACAM1;CEACAM8;CEACAM5;CEACAM5	197;197;197;553
probe 0.25µM-2	CEA-TM3-25mM_2.5329.5329.3.0.dta	CEA-TM3-25mM_2.5329.5329.3.0.dta	CEA-TM3-25mM_2	5329	1131.38	1955.86	652.625	3	1	LQLSNGJR		901.485	4 2 0 0	H(4)N(2)	(N(N(H(H)(H(H)))))	2258	0 1 0 0;0 2 0 0;1 2 0 0;2 2 0 0;3 2 0 0;	1054.37	7	22.9479	10.9982	45.1402	7	0.00599	3.06439	1	0.28571	0	0	0	0	9.45161e-28	6.56132e-30	-1	0.00183066	0.00183066	sp|P13688|CEAM1_HUMAN;sp|P31997|CEAM8_HUMAN;sp|P06731|CEAM5_HUMAN;sp|P06731|CEAM5_HUMAN	CEACAM1;CEACAM8;CEACAM5;CEACAM5	197;197;197;553
probe 0.25µM-2	CEA-TM3-25mM_2.5331.5331.2.0.dta	CEA-TM3-25mM_2.5331.5331.2.0.dta	CEA-TM3-25mM_2	5331	1131.71	2117.92	1059.46	2	1	LQLSNGJR		901.485	5 2 0 0	H(5)N(2)	(N(N(H(H(H))(H(H)))))	1637	0 1 0 0;0 2 0 0;1 2 0 0;2 2 0 0;3 2 0 0;4 2 0 0;	1216.42	7	53.0188	30.2516	95.3007	7	0.0092	4.34393	1	0.57143	0	0	0	0	4.35607e-66	5.10935e-68	-1	0	5.10935e-68	sp|P13688|CEAM1_HUMAN;sp|P31997|CEAM8_HUMAN;sp|P06731|CEAM5_HUMAN;sp|P06731|CEAM5_HUMAN	CEACAM1;CEACAM8;CEACAM5;CEACAM5	197;197;197;553
probe 0.25µM-2	CEA-TM3-25mM_2.5422.5422.2.1.dta	CEA-TM3-25mM_2.5422.5422.2.1.dta	CEA-TM3-25mM_2	5422	1148.32	1955.86	978.435	2	1	LQLSNGJR		901.485	4 2 0 0	H(4)N(2)	(N(N(H(H)(H(H)))))	2258	0 1 0 0;0 2 0 0;1 2 0 0;2 2 0 0;3 2 0 0;	1054.37	7	37.2289	20.5485	68.2068	7	0.00814	4.16058	1	0.57143	0	0	0	0	3.25807e-45	2.88803e-47	-1	0	2.88803e-47	sp|P13688|CEAM1_HUMAN;sp|P31997|CEAM8_HUMAN;sp|P06731|CEAM5_HUMAN;sp|P06731|CEAM5_HUMAN	CEACAM1;CEACAM8;CEACAM5;CEACAM5	197;197;197;553
probe 0.25µM-2	CEA-TM3-25mM_2.5480.5480.2.0.dta	CEA-TM3-25mM_2.5480.5480.2.0.dta	CEA-TM3-25mM_2	5480	1159.62	2175.93	1088.47	2	1	LQLSNDJR		959.49	5 2 0 0	H(5)N(2)	(N(N(H(H)(H(H)(H)))))	2257	0 1 0 0;0 2 0 0;1 2 0 0;2 2 0 0;3 2 0 0;4 2 0 0;	1216.42	7	34.2033	17.2127	65.7572	7	0.0154	7.07886	1	0.5	0	0	0	0	2.37766e-43	2.27092e-45	-1	0	2.27092e-45	sp|P06731|CEAM5_HUMAN	CEACAM5	375
probe 0.25µM-2	CEA-TM3-25mM_2.5620.5620.2.1.dta	CEA-TM3-25mM_2.5620.5620.2.1.dta	CEA-TM3-25mM_2	5620	1192.43	1851.82	926.413	2	1	LQLSNDJR		959.49	3 2 0 0	H(3)N(2)	(N(N(H(H)(H))))	2291	0 1 0 0;0 2 0 0;1 2 0 0;2 2 0 0;	892.317	7	34.7243	25.0833	52.6289	6	0.01044	5.63768	1	0.64286	0	0	0	0	2.09644e-33	1.89991e-35	-1	0	1.89991e-35	sp|P06731|CEAM5_HUMAN	CEACAM5	375
probe 0.25µM-2	CEA-TM3-25mM_2.5664.5664.2.0.dta	CEA-TM3-25mM_2.5664.5664.2.0.dta	CEA-TM3-25mM_2	5664	1202.62	2117.92	1059.46	2	1	LQLSNGJR		901.485	5 2 0 0	H(5)N(2)	(N(N(H(H(H))(H(H)))))	1637	0 1 0 0;0 2 0 0;1 2 0 0;2 2 0 0;3 2 0 0;4 2 0 0;	1216.42	7	19.8285	11.4622	35.3659	7	0.00893	4.21456	0.875	0.5	0	0	0	0	1.62287e-20	1.39312e-22	-1	0.00183066	0.00183066	sp|P13688|CEAM1_HUMAN;sp|P31997|CEAM8_HUMAN;sp|P06731|CEAM5_HUMAN;sp|P06731|CEAM5_HUMAN	CEACAM1;CEACAM8;CEACAM5;CEACAM5	197;197;197;553
probe 0.25µM-2	CEA-TM3-25mM_2.10123.10123.4.1.dta	CEA-TM3-25mM_2.10123.10123.4.1.dta	CEA-TM3-25mM_2	10123	2123.13	4243.95	1061.74	4	1	TITVSAELPKPSISSJNSKPVEDK		2541.34	8 2 0 0	H(8)N(2)	(N(N(H(H(H)(H))(H(H(H(H)))))))	1543	0 1 0 0;0 2 0 0;1 2 0 0;2 2 0 0;3 2 0 0;4 2 0 0;5 2 0 0;6 2 0 0;7 2 0 0;	1702.58	16	46.2622	29.1461	78.0492	7	0.02635	6.20903	1	0.34783	0	0	0	0	9.64133e-53	1.0108e-54	-1	0	1.0108e-54	sp|P06731|CEAM5_HUMAN	CEACAM5	508
probe 0.25µM-2	CEA-TM3-25mM_2.10167.10167.4.3.dta	CEA-TM3-25mM_2.10167.10167.4.3.dta	CEA-TM3-25mM_2	10167	2132.71	4243.95	1061.74	4	1	TITVSAELPKPSISSJNSKPVEDK		2541.34	8 2 0 0	H(8)N(2)	(N(N(H(H(H(H)))(H(H)(H)(H)))))	1496	0 1 0 0;0 2 0 0;1 2 0 0;2 2 0 0;3 2 0 0;4 2 0 0;5 2 0 0;6 2 0 0;7 2 0 0;	1702.58	16	40.6486	21.0603	77.0268	7	0.02661	6.27123	1	0.28261	0	0	0	0	5.8822e-52	8.12729e-54	-1	0	8.12729e-54	sp|P06731|CEAM5_HUMAN	CEACAM5	508
probe 0.25µM-2	CEA-TM3-25mM_2.10221.10221.4.1.dta	CEA-TM3-25mM_2.10221.10221.4.1.dta	CEA-TM3-25mM_2	10221	2145.99	3757.79	940.204	4	1	TITVSAELPKPSISSJNSKPVEDK		2541.34	5 2 0 0	H(5)N(2)	(N(N(H(H)(H(H(H))))))	2249	0 1 0 0;0 2 0 0;1 2 0 0;2 2 0 0;3 2 0 0;4 2 0 0;	1216.42	16	17.9992	14.0687	25.2986	6	0.03073	8.17636	0.875	0.23913	0	0	0	0	1.83927e-13	1.24543e-15	-1	0.00100301	0.00100301	sp|P06731|CEAM5_HUMAN	CEACAM5	508
probe 0.25µM-2	CEA-TM3-25mM_2.10250.10250.4.1.dta	CEA-TM3-25mM_2.10250.10250.4.1.dta	CEA-TM3-25mM_2	10250	2152.79	3757.79	940.204	4	1	TITVSAELPKPSISSJNSKPVEDK		2541.34	5 2 0 0	H(5)N(2)	(N(N(H(H)(H(H(H))))))	2249	0 1 0 0;0 2 0 0;1 2 0 0;2 2 0 0;3 2 0 0;4 2 0 0;	1216.42	16	16.1024	15.4389	17.3347	5	0.03073	8.17636	0.75	0.26087	0	0	0	0	4.35539e-08	3.26697e-10	-1	0	3.26697e-10	sp|P06731|CEAM5_HUMAN	CEACAM5	508
probe 0.25µM-2	CEA-TM3-25mM_2.13093.13093.3.3.dta	CEA-TM3-25mM_2.13093.13093.3.3.dta	CEA-TM3-25mM_2	13093	2841.72	3036.35	1012.79	3	1	TLTLFJVTR		1064.61	5 5 0 1	H(5)N(5)F(1)	(N(F)(N(H(N)(H(N(H)))(H(N(H))))))	1175	0 1 0 0;0 1 0 1;0 2 0 0;0 2 0 1;1 2 0 0;1 2 0 1;1 3 0 0;1 3 0 1;2 2 0 0;2 2 0 1;2 3 0 0;2 3 0 1;2 4 0 0;2 4 0 1;3 2 0 0;3 2 0 1;3 3 0 0;3 3 0 1;3 4 0 0;3 4 0 1;3 5 0 0;3 5 0 1;4 3 0 0;4 3 0 1;4 4 0 0;4 4 0 1;4 5 0 0;4 5 0 1;5 4 0 0;5 4 0 1;5 5 0 0;	1971.72	6	47.7145	10.3485	117.109	9	0.02163	7.12358	0.63636	0.5625	0	0	0	0	4.24339e-83	5.38327e-85	-1	0.00449438	0.00449438	sp|P06731|CEAM5_HUMAN;sp|P06731|CEAM5_HUMAN	CEACAM5;CEACAM5	204;560
probe 0.25µM-2	CEA-TM3-25mM_2.13280.13280.3.2.dta	CEA-TM3-25mM_2.13280.13280.3.2.dta	CEA-TM3-25mM_2	13280	2882.06	2712.24	904.753	3	1	TLTLFJVTR		1064.61	3 5 0 1	H(3)N(5)F(1)	(N(F)(N(H(N)(H(N))(H(N)))))	1341	0 1 0 0;0 1 0 1;0 2 0 0;0 2 0 1;1 2 0 0;1 2 0 1;1 3 0 0;1 3 0 1;2 2 0 0;2 2 0 1;2 3 0 0;2 3 0 1;2 4 0 0;2 4 0 1;3 2 0 0;3 2 0 1;3 3 0 0;3 3 0 1;3 4 0 0;3 4 0 1;3 5 0 0;	1647.61	6	38.8643	14.1924	84.6837	8	0.0206	7.59391	0.73913	0.5625	0	0	0	0	7.41574e-58	6.50952e-60	-1	0.000524384	0.000524384	sp|P06731|CEAM5_HUMAN;sp|P06731|CEAM5_HUMAN	CEACAM5;CEACAM5	204;560
probe 0.25µM-2	CEA-TM3-25mM_2.13424.13424.2.2.dta	CEA-TM3-25mM_2.13424.13424.2.2.dta	CEA-TM3-25mM_2	13424	2917.11	2281.05	1141.03	2	1	TLTLFJVTR		1064.61	5 2 0 0	H(5)N(2)	(N(N(H(H)(H(H(H))))))	2249	0 1 0 0;0 2 0 0;1 2 0 0;2 2 0 0;3 2 0 0;4 2 0 0;	1216.42	6	31.0273	19.7898	51.897	7	0.01415	6.20421	0.875	0.6875	0	0	0	0	7.49881e-33	7.87987e-35	-1	0	7.87987e-35	sp|P06731|CEAM5_HUMAN;sp|P06731|CEAM5_HUMAN	CEACAM5;CEACAM5	204;560
probe 0.25µM-2	CEA-TM3-25mM_2.14233.14233.3.3.dta	CEA-TM3-25mM_2.14233.14233.3.3.dta	CEA-TM3-25mM_2	14233	3113.69	3327.44	1109.82	3	1	TLTLFJVTR		1064.61	5 5 1 1	H(5)N(5)A(1)F(1)	(N(F)(N(H(N)(H(N(H)))(H(N(H(A)))))))	1162	0 1 0 0;0 1 0 1;0 2 0 0;0 2 0 1;1 2 0 0;1 2 0 1;1 3 0 0;1 3 0 1;2 2 0 0;2 2 0 1;2 3 0 0;2 3 0 1;2 4 0 0;2 4 0 1;3 2 0 0;3 2 0 1;3 3 0 0;3 3 0 1;3 3 1 0;3 3 1 1;3 4 0 0;3 4 0 1;3 4 1 0;3 4 1 1;3 5 0 0;3 5 0 1;4 3 0 0;4 3 0 1;4 3 1 0;4 3 1 1;4 4 0 0;4 4 0 1;4 4 1 0;4 4 1 1;4 5 0 0;4 5 0 1;4 5 1 0;4 5 1 1;5 4 0 0;5 4 0 1;5 4 1 0;5 4 1 1;5 5 0 0;5 5 0 1;5 5 1 0;	2262.81	6	52.3086	9.70655	131.427	9	0.01631	4.90051	0.53191	0.5	0	0	0	0	2.59121e-94	3.60904e-96	-1	0.00696561	0.00696561	sp|P06731|CEAM5_HUMAN;sp|P06731|CEAM5_HUMAN	CEACAM5;CEACAM5	204;560
probe 0.25µM-2	CEA-TM3-25mM_2.14469.14469.3.1.dta	CEA-TM3-25mM_2.14469.14469.3.1.dta	CEA-TM3-25mM_2	14469	3170.43	2759.23	920.414	3	1	TLTLFJVTR		1064.61	4 3 1 1	H(4)N(3)A(1)F(1)	(N(F)(N(H(H)(H(N(H(A)))))))	700	0 1 0 0;0 1 0 1;0 2 0 0;0 2 0 1;1 2 0 0;1 2 0 1;2 2 0 0;2 2 0 1;2 3 0 0;2 3 0 1;3 2 0 0;3 2 0 1;3 3 0 0;3 3 0 1;3 3 1 0;3 3 1 1;4 3 0 0;4 3 0 1;4 3 1 0;	1694.6	6	41.3739	12.3664	95.2448	9	0.01524	5.52388	0.7619	0.5	0	0	0	0	4.81392e-66	5.58947e-68	-1	0.001443	0.001443	sp|P06731|CEAM5_HUMAN;sp|P06731|CEAM5_HUMAN	CEACAM5;CEACAM5	204;560
probe 0.25µM-2	CEA-TM3-25mM_2.14651.14651.3.2.dta	CEA-TM3-25mM_2.14651.14651.3.2.dta	CEA-TM3-25mM_2	14651	3215.37	3386.49	1129.5	3	1	ITPNNJGTYACFVSNLATGR	11,Carbamidomethyl[C];	2170.03	5 2 0 0	H(5)N(2)	(N(N(H(H(H))(H(H)))))	1637	0 1 0 0;0 2 0 0;1 2 0 0;2 2 0 0;3 2 0 0;4 2 0 0;	1216.42	6	94.4637	127.307	33.4695	6	0.0286	8.44477	0.75	1.18421	0	0	0	0	3.71217e-19	3.00642e-21	-1	0	3.00642e-21	sp|P06731|CEAM5_HUMAN	CEACAM5	650
probe 0.25µM-2	CEA-TM3-25mM_2.14734.14734.3.3.dta	CEA-TM3-25mM_2.14734.14734.3.3.dta	CEA-TM3-25mM_2	14734	3236.55	3208.43	1070.15	3	1	ITPNNJGTYACFVSNLATGR	11,Carbamidomethyl[C];	2170.03	3 2 0 1	H(3)N(2)F(1)	(N(F)(N(H(H)(H))))	722	0 1 0 0;0 1 0 1;0 2 0 0;0 2 0 1;1 2 0 0;1 2 0 1;2 2 0 0;2 2 0 1;3 2 0 0;	1038.38	6	31.8174	42.7336	11.5445	6	0.01624	5.06296	0.54545	0.78947	0	0	0	0	0.000154768	1.51292e-06	-1	0	1.51292e-06	sp|P06731|CEAM5_HUMAN	CEACAM5	650
probe 0.25µM-2	CEA-TM3-25mM_2.15282.15282.3.1.dta	CEA-TM3-25mM_2.15282.15282.3.1.dta	CEA-TM3-25mM_2	15282	3371.85	4229.81	1410.61	3	1	ITPNNJGTYACFVSNLATGR	11,Carbamidomethyl[C];	2170.03	5 4 1 1	H(5)N(4)A(1)F(1)	(N(F)(N(H(H(N(H)))(H(N(H(A)))))))	490	0 1 0 0;0 1 0 1;0 2 0 0;0 2 0 1;1 2 0 0;1 2 0 1;2 2 0 0;2 2 0 1;2 3 0 0;2 3 0 1;3 2 0 0;3 2 0 1;3 3 0 0;3 3 0 1;3 3 1 0;3 3 1 1;3 4 0 0;3 4 0 1;4 3 0 0;4 3 0 1;4 3 1 0;4 3 1 1;4 4 0 0;4 4 0 1;4 4 1 0;4 4 1 1;5 4 0 0;5 4 0 1;5 4 1 0;	2059.73	6	41.6643	45.5065	34.5289	7	0.03859	9.12256	0.48387	0.81579	0	0	0	0	6.49137e-20	5.78564e-22	-1	0	5.78564e-22	sp|P06731|CEAM5_HUMAN	CEACAM5	650
probe 0.25µM-2	CEA-TM3-25mM_2.15343.15343.3.0.dta	CEA-TM3-25mM_2.15343.15343.3.0.dta	CEA-TM3-25mM_2	15343	3387.42	4026.72	1342.91	3	1	ITPNNJGTYACFVSNLATGR	11,Carbamidomethyl[C];	2170.03	5 3 1 1	H(5)N(3)A(1)F(1)	(N(F)(N(H(H(H))(H(N(H(A)))))))	68	0 1 0 0;0 1 0 1;0 2 0 0;0 2 0 1;1 2 0 0;1 2 0 1;2 2 0 0;2 2 0 1;2 3 0 0;2 3 0 1;3 2 0 0;3 2 0 1;3 3 0 0;3 3 0 1;3 3 1 0;3 3 1 1;4 2 0 0;4 2 0 1;4 3 0 0;4 3 0 1;4 3 1 0;4 3 1 1;5 3 0 0;5 3 0 1;5 3 1 0;	1856.66	6	54.3946	64.5043	35.6193	7	0.0268	6.65635	0.48148	0.84211	0	0	0	0	1.06483e-20	7.4495e-23	-1	0	7.4495e-23	sp|P06731|CEAM5_HUMAN	CEACAM5	650
probe 0.25µM-2	CEA-TM3-25mM_2.15368.15368.3.1.dta	CEA-TM3-25mM_2.15368.15368.3.1.dta	CEA-TM3-25mM_2	15368	3393.93	4042.72	1348.24	3	1	ITPNNJGTYACFVSNLATGR	11,Carbamidomethyl[C];	2170.03	6 3 1 0	H(6)N(3)A(1)	(N(N(H(H)(H(H)(H(N(H(A))))))))	2255	0 1 0 0;0 2 0 0;1 2 0 0;2 2 0 0;3 2 0 0;3 3 0 0;4 2 0 0;4 3 0 0;4 3 1 0;5 2 0 0;5 3 0 0;5 3 1 0;6 3 0 0;	1872.65	6	48.2349	47.9321	48.7974	7	0.03386	8.3752	0.73333	0.78947	0	0	0	0	1.65032e-30	1.23634e-32	-1	0	1.23634e-32	sp|P06731|CEAM5_HUMAN	CEACAM5	650
probe 0.25µM-2	CEA-TM3-25mM_2.15379.15379.3.0.dta	CEA-TM3-25mM_2.15379.15379.3.0.dta	CEA-TM3-25mM_2	15379	3396.73	4026.72	1342.91	3	1	ITPNNJGTYACFVSNLATGR	11,Carbamidomethyl[C];	2170.03	5 3 1 1	H(5)N(3)A(1)F(1)	(N(F)(N(H(H(H))(H(N(H(A)))))))	68	0 1 0 0;0 1 0 1;0 2 0 0;0 2 0 1;1 2 0 0;1 2 0 1;2 2 0 0;2 2 0 1;2 3 0 0;2 3 0 1;3 2 0 0;3 2 0 1;3 3 0 0;3 3 0 1;3 3 1 0;3 3 1 1;4 2 0 0;4 2 0 1;4 3 0 0;4 3 0 1;4 3 1 0;4 3 1 1;5 3 0 0;5 3 0 1;5 3 1 0;	1856.66	6	45.7391	48.8859	39.8951	8	0.0268	6.65635	0.48148	0.81579	0	0	0	0	7.88398e-24	6.56284e-26	-1	0	6.56284e-26	sp|P06731|CEAM5_HUMAN	CEACAM5	650
probe 0.25µM-2	CEA-TM3-25mM_2.15388.15388.3.1.dta	CEA-TM3-25mM_2.15388.15388.3.1.dta	CEA-TM3-25mM_2	15388	3399	3864.67	1288.89	3	1	ITPNNJGTYACFVSNLATGR	11,Carbamidomethyl[C];	2170.03	4 3 1 1	H(4)N(3)A(1)F(1)	(N(F)(N(H(H)(H(N(H(A)))))))	700	0 1 0 0;0 1 0 1;0 2 0 0;0 2 0 1;1 2 0 0;1 2 0 1;2 2 0 0;2 2 0 1;2 3 0 0;2 3 0 1;3 2 0 0;3 2 0 1;3 3 0 0;3 3 0 1;3 3 1 0;3 3 1 1;4 3 0 0;4 3 0 1;4 3 1 0;	1694.6	6	51.1069	59.6872	35.172	7	0.03196	8.27048	0.57143	0.78947	0	0	0	0	2.23908e-20	1.99081e-22	-1	0	1.99081e-22	sp|P06731|CEAM5_HUMAN	CEACAM5	650
probe 0.25µM-2	CEA-TM3-25mM_2.15393.15393.3.0.dta	CEA-TM3-25mM_2.15393.15393.3.0.dta	CEA-TM3-25mM_2	15393	3400.36	3864.67	1288.89	3	1	ITPNNJGTYACFVSNLATGR	11,Carbamidomethyl[C];	2170.03	4 3 1 1	H(4)N(3)A(1)F(1)	(N(F)(N(H(H)(H(N(H(A)))))))	700	0 1 0 0;0 1 0 1;0 2 0 0;0 2 0 1;1 2 0 0;1 2 0 1;2 2 0 0;2 2 0 1;2 3 0 0;2 3 0 1;3 2 0 0;3 2 0 1;3 3 0 0;3 3 0 1;3 3 1 0;3 3 1 1;4 3 0 0;4 3 0 1;4 3 1 0;	1694.6	6	32.6432	44.7705	10.1211	5	0.03196	8.27048	0.38095	0.71053	0	0	0	0	0.00072328	7.29027e-06	-1	0	7.29027e-06	sp|P06731|CEAM5_HUMAN	CEACAM5	650
probe 0.25µM-2	CEA-TM3-25mM_2.15482.15482.3.2.dta	CEA-TM3-25mM_2.15482.15482.3.2.dta	CEA-TM3-25mM_2	15482	3423.46	3718.59	1240.2	3	1	ITPNNJGTYACFVSNLATGR	11,Carbamidomethyl[C];	2170.03	4 3 1 0	H(4)N(3)A(1)	(N(N(H(H)(H(N(H(A)))))))	2270	0 1 0 0;0 2 0 0;1 2 0 0;2 2 0 0;2 3 0 0;3 2 0 0;3 3 0 0;3 3 1 0;4 3 0 0;	1548.54	6	19.7403	24.2923	11.2866	5	0.00763	2.05144	0.54545	0.60526	0	0	0	0	0.000208738	2.09812e-06	-1	0	2.09812e-06	sp|P06731|CEAM5_HUMAN	CEACAM5	650
probe 0.25µM-3	CEA-TM3-25mM_3.3755.3755.3.0.dta	CEA-TM3-25mM_3.3755.3755.3.0.dta	CEA-TM3-25mM_3	3755	825.988	2646.11	882.708	3	1	JNSIVK		674.383	5 5 0 1	H(5)N(5)F(1)	(N(F)(N(H(N)(H(N(H)))(H(N(H))))))	1175	0 1 0 0;0 1 0 1;0 2 0 0;0 2 0 1;1 2 0 0;1 2 0 1;1 3 0 0;1 3 0 1;2 2 0 0;2 2 0 1;2 3 0 0;2 3 0 1;2 4 0 0;2 4 0 1;3 2 0 0;3 2 0 1;3 3 0 0;3 3 0 1;3 4 0 0;3 4 0 1;3 5 0 0;3 5 0 1;4 3 0 0;4 3 0 1;4 4 0 0;4 4 0 1;4 5 0 0;4 5 0 1;5 4 0 0;5 4 0 1;5 5 0 0;	1971.72	1	36.0119	19.4865	66.7019	9	0.00846	3.19854	0.57576	1	0	0	0	0	1.21082e-191	2.53089e-194	-1	0	2.53089e-194	sp|P06731|CEAM5_HUMAN	CEACAM5	665
probe 0.25µM-3	CEA-TM3-25mM_3.5260.5260.2.0.dta	CEA-TM3-25mM_3.5260.5260.2.0.dta	CEA-TM3-25mM_3	5260	1104.35	2442.02	1221.52	2	1	LQLSNGJR		901.485	7 2 0 0	H(7)N(2)	(N(N(H(H(H))(H(H(H(H)))))))	1622	0 1 0 0;0 2 0 0;1 2 0 0;2 2 0 0;3 2 0 0;4 2 0 0;5 2 0 0;6 2 0 0;	1540.53	7	38.3	13.1836	84.9446	7	0.0113	4.62617	1	0.42857	0	0	0	0	2.44162e-245	3.99376e-248	-1	0.00108578	0.00108578	sp|P13688|CEAM1_HUMAN;sp|P31997|CEAM8_HUMAN;sp|P06731|CEAM5_HUMAN;sp|P06731|CEAM5_HUMAN	CEACAM1;CEACAM8;CEACAM5;CEACAM5	197;197;197;553
probe 0.25µM-3	CEA-TM3-25mM_3.5339.5339.2.0.dta	CEA-TM3-25mM_3.5339.5339.2.0.dta	CEA-TM3-25mM_3	5339	1118	2279.97	1140.49	2	1	LQLSNGJR		901.485	6 2 0 0	H(6)N(2)	(N(N(H(H(H))(H(H(H))))))	1628	0 1 0 0;0 2 0 0;1 2 0 0;2 2 0 0;3 2 0 0;4 2 0 0;5 2 0 0;	1378.48	7	37.5177	13.5146	82.0949	7	0.00936	4.10561	1	0.35714	0	0	0	0	5.93524e-237	1.12015e-239	-1	0.000553097	0.000553097	sp|P13688|CEAM1_HUMAN;sp|P31997|CEAM8_HUMAN;sp|P06731|CEAM5_HUMAN;sp|P06731|CEAM5_HUMAN	CEACAM1;CEACAM8;CEACAM5;CEACAM5	197;197;197;553
probe 0.25µM-3	CEA-TM3-25mM_3.5371.5371.2.0.dta	CEA-TM3-25mM_3.5371.5371.2.0.dta	CEA-TM3-25mM_3	5371	1123.84	2117.92	1059.46	2	1	LQLSNGJR		901.485	5 2 0 0	H(5)N(2)	(N(N(H(H)(H(H)(H)))))	2257	0 1 0 0;0 2 0 0;1 2 0 0;2 2 0 0;3 2 0 0;4 2 0 0;	1216.42	7	48.0304	29.5296	82.3892	7	0.00967	4.5649	1	0.71429	0	0	0	0	8.08595e-238	2.44707e-240	-1	0	2.44707e-240	sp|P13688|CEAM1_HUMAN;sp|P31997|CEAM8_HUMAN;sp|P06731|CEAM5_HUMAN;sp|P06731|CEAM5_HUMAN	CEACAM1;CEACAM8;CEACAM5;CEACAM5	197;197;197;553
probe 0.25µM-3	CEA-TM3-25mM_3.5408.5408.2.0.dta	CEA-TM3-25mM_3.5408.5408.2.0.dta	CEA-TM3-25mM_3	5408	1129.88	2117.92	1059.46	2	1	LQLSNGJR		901.485	5 2 0 0	H(5)N(2)	(N(N(H(H)(H(H(H))))))	2249	0 1 0 0;0 2 0 0;1 2 0 0;2 2 0 0;3 2 0 0;4 2 0 0;	1216.42	7	57.2692	34.8977	98.8164	7	0.00967	4.56396	1	0.71429	0	0	0	0	3.29029e-286	1.41665e-288	-1	0	1.41665e-288	sp|P13688|CEAM1_HUMAN;sp|P31997|CEAM8_HUMAN;sp|P06731|CEAM5_HUMAN;sp|P06731|CEAM5_HUMAN	CEACAM1;CEACAM8;CEACAM5;CEACAM5	197;197;197;553
probe 0.25µM-3	CEA-TM3-25mM_3.5439.5439.3.0.dta	CEA-TM3-25mM_3.5439.5439.3.0.dta	CEA-TM3-25mM_3	5439	1135.59	1955.86	652.626	3	1	LQLSNGJR		901.485	4 2 0 0	H(4)N(2)	(N(N(H(H)(H(H)))))	2258	0 1 0 0;0 2 0 0;1 2 0 0;2 2 0 0;3 2 0 0;	1054.37	7	41.558	32.1612	59.0092	7	0.00715	3.65339	1	0.78571	0	0	0	0	5.85964e-169	1.83825e-171	-1	0	1.83825e-171	sp|P13688|CEAM1_HUMAN;sp|P31997|CEAM8_HUMAN;sp|P06731|CEAM5_HUMAN;sp|P06731|CEAM5_HUMAN	CEACAM1;CEACAM8;CEACAM5;CEACAM5	197;197;197;553
probe 0.25µM-3	CEA-TM3-25mM_3.5441.5441.2.0.dta	CEA-TM3-25mM_3.5441.5441.2.0.dta	CEA-TM3-25mM_3	5441	1135.92	2117.92	1059.46	2	1	LQLSNGJR		901.485	5 2 0 0	H(5)N(2)	(N(N(H(H)(H(H(H))))))	2249	0 1 0 0;0 2 0 0;1 2 0 0;2 2 0 0;3 2 0 0;4 2 0 0;	1216.42	7	53.8502	30.6781	96.8842	7	0.00967	4.56396	1	0.57143	0	0	0	0	1.64217e-280	5.13136e-283	-1	0	5.13136e-283	sp|P13688|CEAM1_HUMAN;sp|P31997|CEAM8_HUMAN;sp|P06731|CEAM5_HUMAN;sp|P06731|CEAM5_HUMAN	CEACAM1;CEACAM8;CEACAM5;CEACAM5	197;197;197;553
probe 0.25µM-3	CEA-TM3-25mM_3.5474.5474.2.0.dta	CEA-TM3-25mM_3.5474.5474.2.0.dta	CEA-TM3-25mM_3	5474	1141.7	2117.92	1059.46	2	1	LQLSNGJR		901.485	5 2 0 0	H(5)N(2)	(N(N(H(H(H))(H(H)))))	1637	0 1 0 0;0 2 0 0;1 2 0 0;2 2 0 0;3 2 0 0;4 2 0 0;	1216.42	7	35.1699	12.6115	77.064	7	0.00967	4.56679	1	0.35714	0	0	0	0	3.75972e-222	1.19116e-224	-1	0.00108578	0.00108578	sp|P13688|CEAM1_HUMAN;sp|P31997|CEAM8_HUMAN;sp|P06731|CEAM5_HUMAN;sp|P06731|CEAM5_HUMAN	CEACAM1;CEACAM8;CEACAM5;CEACAM5	197;197;197;553
probe 0.25µM-3	CEA-TM3-25mM_3.5544.5544.2.1.dta	CEA-TM3-25mM_3.5544.5544.2.1.dta	CEA-TM3-25mM_3	5544	1154.69	1955.86	978.436	2	1	LQLSNGJR		901.485	4 2 0 0	H(4)N(2)	(N(N(H(H)(H(H)))))	2258	0 1 0 0;0 2 0 0;1 2 0 0;2 2 0 0;3 2 0 0;	1054.37	7	40.413	23.9871	70.9182	7	0.00888	4.54199	1	0.57143	0	0	0	0	4.60941e-204	1.28145e-206	-1	0	1.28145e-206	sp|P13688|CEAM1_HUMAN;sp|P31997|CEAM8_HUMAN;sp|P06731|CEAM5_HUMAN;sp|P06731|CEAM5_HUMAN	CEACAM1;CEACAM8;CEACAM5;CEACAM5	197;197;197;553
probe 0.25µM-3	CEA-TM3-25mM_3.5597.5597.2.1.dta	CEA-TM3-25mM_3.5597.5597.2.1.dta	CEA-TM3-25mM_3	5597	1164.22	2175.93	1088.47	2	1	LQLSNDJR		959.49	5 2 0 0	H(5)N(2)	(N(N(H(H)(H(H)(H)))))	2257	0 1 0 0;0 2 0 0;1 2 0 0;2 2 0 0;3 2 0 0;4 2 0 0;	1216.42	7	31.1062	10.9934	68.4584	7	0.01522	6.99614	1	0.35714	0	0	0	0	8.08594e-197	2.77749e-199	-1	0.0050813	0.0050813	sp|P06731|CEAM5_HUMAN	CEACAM5	375
probe 0.25µM-3	CEA-TM3-25mM_3.5628.5628.2.0.dta	CEA-TM3-25mM_3.5628.5628.2.0.dta	CEA-TM3-25mM_3	5628	1170.94	2175.93	1088.47	2	1	LQLSNDJR		959.49	5 2 0 0	H(5)N(2)	(N(N(H(H(H))(H(H)))))	1637	0 1 0 0;0 2 0 0;1 2 0 0;2 2 0 0;3 2 0 0;4 2 0 0;	1216.42	7	32.8523	16.667	62.9108	7	0.01508	6.9318	1	0.5	0	0	0	0	1.81477e-180	7.52923e-183	-1	0	7.52923e-183	sp|P06731|CEAM5_HUMAN	CEACAM5	375
probe 0.25µM-3	CEA-TM3-25mM_3.5747.5747.2.0.dta	CEA-TM3-25mM_3.5747.5747.2.0.dta	CEA-TM3-25mM_3	5747	1198.43	2117.92	1059.46	2	1	LQLSNGJR		901.485	5 2 0 0	H(5)N(2)	(N(N(H(H)(H(H(H))))))	2249	0 1 0 0;0 2 0 0;1 2 0 0;2 2 0 0;3 2 0 0;4 2 0 0;	1216.42	7	29.1017	12.8401	59.3017	7	0.01226	5.78685	1	0.5	0	0	0	0	8.03212e-170	2.73767e-172	-1	0.00108578	0.00108578	sp|P13688|CEAM1_HUMAN;sp|P31997|CEAM8_HUMAN;sp|P06731|CEAM5_HUMAN;sp|P06731|CEAM5_HUMAN	CEACAM1;CEACAM8;CEACAM5;CEACAM5	197;197;197;553
probe 0.25µM-3	CEA-TM3-25mM_3.5763.5763.2.0.dta	CEA-TM3-25mM_3.5763.5763.2.0.dta	CEA-TM3-25mM_3	5763	1201.88	1851.82	926.412	2	1	LQLSNDJR		959.49	3 2 0 0	H(3)N(2)	(N(N(H(H)(H))))	2291	0 1 0 0;0 2 0 0;1 2 0 0;2 2 0 0;	892.317	7	41.1353	35.957	50.7522	6	0.00935	5.04799	1	0.85714	0	0	0	0	1.33821e-144	2.28093e-147	-1	0	2.28093e-147	sp|P06731|CEAM5_HUMAN	CEACAM5	375
probe 0.25µM-3	CEA-TM3-25mM_3.10200.10200.4.1.dta	CEA-TM3-25mM_3.10200.10200.4.1.dta	CEA-TM3-25mM_3	10200	2122.49	4243.94	1061.74	4	1	TITVSAELPKPSISSJNSKPVEDK		2541.34	8 2 0 0	H(8)N(2)	(N(N(H(H(H(H)))(H(H)(H)(H)))))	1496	0 1 0 0;0 2 0 0;1 2 0 0;2 2 0 0;3 2 0 0;4 2 0 0;5 2 0 0;6 2 0 0;7 2 0 0;	1702.58	16	52.2977	35.7657	82.9999	7	0.01935	4.55963	1	0.41304	0	0	0	0	1.28963e-239	2.4808e-242	-1	0	2.4808e-242	sp|P06731|CEAM5_HUMAN	CEACAM5	508
probe 0.25µM-3	CEA-TM3-25mM_3.10240.10240.4.1.dta	CEA-TM3-25mM_3.10240.10240.4.1.dta	CEA-TM3-25mM_3	10240	2131.38	4243.94	1061.74	4	1	TITVSAELPKPSISSJNSKPVEDK		2541.34	8 2 0 0	H(8)N(2)	(N(N(H(H(H(H)))(H(H)(H)(H)))))	1496	0 1 0 0;0 2 0 0;1 2 0 0;2 2 0 0;3 2 0 0;4 2 0 0;5 2 0 0;6 2 0 0;7 2 0 0;	1702.58	16	54.3494	36.9856	86.5967	7	0.01937	4.56434	1	0.3913	0	0	0	0	3.34845e-250	7.80063e-253	-1	0	7.80063e-253	sp|P06731|CEAM5_HUMAN	CEACAM5	508
probe 0.25µM-3	CEA-TM3-25mM_3.10252.10252.4.1.dta	CEA-TM3-25mM_3.10252.10252.4.1.dta	CEA-TM3-25mM_3	10252	2133.99	4081.89	1021.23	4	1	TITVSAELPKPSISSJNSKPVEDK		2541.34	7 2 0 0	H(7)N(2)	(N(N(H(H(H))(H(H(H(H)))))))	1622	0 1 0 0;0 2 0 0;1 2 0 0;2 2 0 0;3 2 0 0;4 2 0 0;5 2 0 0;6 2 0 0;	1540.53	16	30.9004	19.3363	52.3765	6	0.01743	4.26916	0.9	0.30435	0	0	0	0	2.17267e-149	5.86784e-152	-1	0	5.86784e-152	sp|P06731|CEAM5_HUMAN	CEACAM5	508
probe 0.25µM-3	CEA-TM3-25mM_3.10284.10284.4.1.dta	CEA-TM3-25mM_3.10284.10284.4.1.dta	CEA-TM3-25mM_3	10284	2141.07	4243.94	1061.74	4	1	TITVSAELPKPSISSJNSKPVEDK		2541.34	8 2 0 0	H(8)N(2)	(N(N(H(H(H(H)))(H(H)(H)(H)))))	1496	0 1 0 0;0 2 0 0;1 2 0 0;2 2 0 0;3 2 0 0;4 2 0 0;5 2 0 0;6 2 0 0;7 2 0 0;	1702.58	16	37.9028	15.9843	78.6085	7	0.01922	4.52853	1	0.23913	0	0	0	0	1.07451e-226	2.97371e-229	-1	0	2.97371e-229	sp|P06731|CEAM5_HUMAN	CEACAM5	508
probe 0.25µM-3	CEA-TM3-25mM_3.10318.10318.4.1.dta	CEA-TM3-25mM_3.10318.10318.4.1.dta	CEA-TM3-25mM_3	10318	2148.88	3757.78	940.201	4	1	TITVSAELPKPSISSJNSKPVEDK		2541.34	5 2 0 0	H(5)N(2)	(N(N(H(H)(H(H(H))))))	2249	0 1 0 0;0 2 0 0;1 2 0 0;2 2 0 0;3 2 0 0;4 2 0 0;	1216.42	16	24.0814	18.9399	33.6299	6	0.01716	4.56575	0.875	0.26087	0	0	0	0	2.94957e-94	6.43986e-97	-1	0	6.43986e-97	sp|P06731|CEAM5_HUMAN	CEACAM5	508
probe 0.25µM-3	CEA-TM3-25mM_3.10351.10351.4.1.dta	CEA-TM3-25mM_3.10351.10351.4.1.dta	CEA-TM3-25mM_3	10351	2156.93	3757.78	940.201	4	1	TITVSAELPKPSISSJNSKPVEDK		2541.34	5 2 0 0	H(5)N(2)	(N(N(H(H)(H(H(H))))))	2249	0 1 0 0;0 2 0 0;1 2 0 0;2 2 0 0;3 2 0 0;4 2 0 0;	1216.42	16	24.8926	22.0968	30.085	6	0.01747	4.64878	0.875	0.30435	0	0	0	0	7.67534e-84	1.44935e-86	-1	0	1.44935e-86	sp|P06731|CEAM5_HUMAN	CEACAM5	508
probe 0.25µM-3	CEA-TM3-25mM_3.13183.13183.3.0.dta	CEA-TM3-25mM_3.13183.13183.3.0.dta	CEA-TM3-25mM_3	13183	2827.83	3182.41	1061.48	3	1	TLTLFJVTR		1064.61	5 5 0 2	H(5)N(5)F(2)	(N(F)(N(H(N)(H(N(H)))(H(N(H(F)))))))	1163	0 1 0 0;0 1 0 1;0 2 0 0;0 2 0 1;1 2 0 0;1 2 0 1;1 3 0 0;1 3 0 1;2 2 0 0;2 2 0 1;2 3 0 0;2 3 0 1;2 4 0 0;2 4 0 1;3 2 0 0;3 2 0 1;3 3 0 0;3 3 0 1;3 3 0 2;3 4 0 0;3 4 0 1;3 4 0 2;3 5 0 0;3 5 0 1;4 3 0 0;4 3 0 1;4 3 0 2;4 4 0 0;4 4 0 1;4 4 0 2;4 5 0 0;4 5 0 1;4 5 0 2;5 4 0 0;5 4 0 1;5 4 0 2;5 5 0 0;5 5 0 1;	2117.78	6	48.7285	11.4265	118.004	9	0.02531	7.95273	0.6	0.5625	0	0	0	0	0	0	-1	0.00415153	0.00415153	sp|P06731|CEAM5_HUMAN;sp|P06731|CEAM5_HUMAN	CEACAM5;CEACAM5	204;560
probe 0.25µM-3	CEA-TM3-25mM_3.13388.13388.3.3.dta	CEA-TM3-25mM_3.13388.13388.3.3.dta	CEA-TM3-25mM_3	13388	2874.15	2874.29	958.768	3	1	TLTLFJVTR		1064.61	4 5 0 1	H(4)N(5)F(1)	(N(F)(N(H(N)(H(N))(H(N(H))))))	1333	0 1 0 0;0 1 0 1;0 2 0 0;0 2 0 1;1 2 0 0;1 2 0 1;1 3 0 0;1 3 0 1;2 2 0 0;2 2 0 1;2 3 0 0;2 3 0 1;2 4 0 0;2 4 0 1;3 2 0 0;3 2 0 1;3 3 0 0;3 3 0 1;3 4 0 0;3 4 0 1;3 5 0 0;3 5 0 1;4 3 0 0;4 3 0 1;4 4 0 0;4 4 0 1;4 5 0 0;	1809.67	6	42.4205	9.52128	103.519	9	0.01462	5.0879	0.62069	0.5	0	0	0	0	4.41637e-300	1.13373e-302	-1	0.00902613	0.00902613	sp|P06731|CEAM5_HUMAN;sp|P06731|CEAM5_HUMAN	CEACAM5;CEACAM5	204;560
probe 0.25µM-3	CEA-TM3-25mM_3.13422.13422.3.1.dta	CEA-TM3-25mM_3.13422.13422.3.1.dta	CEA-TM3-25mM_3	13422	2882.38	2712.25	904.753	3	1	TLTLFJVTR		1064.61	3 5 0 1	H(3)N(5)F(1)	(N(F)(N(H(N)(H(N))(H(N)))))	1341	0 1 0 0;0 1 0 1;0 2 0 0;0 2 0 1;1 2 0 0;1 2 0 1;1 3 0 0;1 3 0 1;2 2 0 0;2 2 0 1;2 3 0 0;2 3 0 1;2 4 0 0;2 4 0 1;3 2 0 0;3 2 0 1;3 3 0 0;3 3 0 1;3 4 0 0;3 4 0 1;3 5 0 0;	1647.61	6	53.6463	15.1924	125.061	9	0.02195	8.09276	0.78261	0.5625	0	0	0	0	0	0	-1	0	0	sp|P06731|CEAM5_HUMAN;sp|P06731|CEAM5_HUMAN	CEACAM5;CEACAM5	204;560
probe 0.25µM-3	CEA-TM3-25mM_3.13456.13456.3.3.dta	CEA-TM3-25mM_3.13456.13456.3.3.dta	CEA-TM3-25mM_3	13456	2890.67	2712.24	904.753	3	1	TLTLFJVTR		1064.61	3 5 0 1	H(3)N(5)F(1)	(N(F)(N(H(N)(H(N))(H(N)))))	1341	0 1 0 0;0 1 0 1;0 2 0 0;0 2 0 1;1 2 0 0;1 2 0 1;1 3 0 0;1 3 0 1;2 2 0 0;2 2 0 1;2 3 0 0;2 3 0 1;2 4 0 0;2 4 0 1;3 2 0 0;3 2 0 1;3 3 0 0;3 3 0 1;3 4 0 0;3 4 0 1;3 5 0 0;	1647.61	6	43.0186	12.2266	100.204	9	0.02187	8.064	0.78261	0.5625	0	0	0	0	2.66276e-290	1.26881e-292	-1	0.00367069	0.00367069	sp|P06731|CEAM5_HUMAN;sp|P06731|CEAM5_HUMAN	CEACAM5;CEACAM5	204;560
probe 0.25µM-3	CEA-TM3-25mM_3.13566.13566.2.1.dta	CEA-TM3-25mM_3.13566.13566.2.1.dta	CEA-TM3-25mM_3	13566	2916.75	2281.05	1141.03	2	1	TLTLFJVTR		1064.61	5 2 0 0	H(5)N(2)	(N(N(H(H)(H(H(H))))))	2249	0 1 0 0;0 2 0 0;1 2 0 0;2 2 0 0;3 2 0 0;4 2 0 0;	1216.42	6	37.1333	22.9963	63.3876	7	0.01359	5.95608	1	0.75	0	0	0	0	7.12687e-182	2.56371e-184	-1	0	2.56371e-184	sp|P06731|CEAM5_HUMAN;sp|P06731|CEAM5_HUMAN	CEACAM5;CEACAM5	204;560
probe 0.25µM-3	CEA-TM3-25mM_3.14366.14366.3.2.dta	CEA-TM3-25mM_3.14366.14366.3.2.dta	CEA-TM3-25mM_3	14366	3109.44	3327.45	1109.82	3	1	TLTLFJVTR		1064.61	5 5 1 1	H(5)N(5)A(1)F(1)	(N(F)(N(H(N)(H(N(H)))(H(N(H(A)))))))	1162	0 1 0 0;0 1 0 1;0 2 0 0;0 2 0 1;1 2 0 0;1 2 0 1;1 3 0 0;1 3 0 1;2 2 0 0;2 2 0 1;2 3 0 0;2 3 0 1;2 4 0 0;2 4 0 1;3 2 0 0;3 2 0 1;3 3 0 0;3 3 0 1;3 3 1 0;3 3 1 1;3 4 0 0;3 4 0 1;3 4 1 0;3 4 1 1;3 5 0 0;3 5 0 1;4 3 0 0;4 3 0 1;4 3 1 0;4 3 1 1;4 4 0 0;4 4 0 1;4 4 1 0;4 4 1 1;4 5 0 0;4 5 0 1;4 5 1 0;4 5 1 1;5 4 0 0;5 4 0 1;5 4 1 0;5 4 1 1;5 5 0 0;5 5 0 1;5 5 1 0;	2262.81	6	39.149	9.23584	94.702	8	0.02156	6.48009	0.48936	0.5	0	0	0	0	4.45605e-274	1.51951e-276	-1	0.00948767	0.00948767	sp|P06731|CEAM5_HUMAN;sp|P06731|CEAM5_HUMAN	CEACAM5;CEACAM5	204;560
probe 0.25µM-3	CEA-TM3-25mM_3.14398.14398.3.0.dta	CEA-TM3-25mM_3.14398.14398.3.0.dta	CEA-TM3-25mM_3	14398	3117.1	3327.45	1109.82	3	1	TLTLFJVTR		1064.61	5 5 1 1	H(5)N(5)A(1)F(1)	(N(F)(N(H(N)(H(N(H)))(H(N(H(A)))))))	1162	0 1 0 0;0 1 0 1;0 2 0 0;0 2 0 1;1 2 0 0;1 2 0 1;1 3 0 0;1 3 0 1;2 2 0 0;2 2 0 1;2 3 0 0;2 3 0 1;2 4 0 0;2 4 0 1;3 2 0 0;3 2 0 1;3 3 0 0;3 3 0 1;3 3 1 0;3 3 1 1;3 4 0 0;3 4 0 1;3 4 1 0;3 4 1 1;3 5 0 0;3 5 0 1;4 3 0 0;4 3 0 1;4 3 1 0;4 3 1 1;4 4 0 0;4 4 0 1;4 4 1 0;4 4 1 1;4 5 0 0;4 5 0 1;4 5 1 0;4 5 1 1;5 4 0 0;5 4 0 1;5 4 1 0;5 4 1 1;5 5 0 0;5 5 0 1;5 5 1 0;	2262.81	6	58.0822	14.6681	138.708	9	0.02152	6.46747	0.53191	0.5625	0	0	0	0	0	0	-1	0	0	sp|P06731|CEAM5_HUMAN;sp|P06731|CEAM5_HUMAN	CEACAM5;CEACAM5	204;560
probe 0.25µM-3	CEA-TM3-25mM_3.14620.14620.3.2.dta	CEA-TM3-25mM_3.14620.14620.3.2.dta	CEA-TM3-25mM_3	14620	3169.79	2759.23	920.415	3	1	TLTLFJVTR		1064.61	4 3 1 1	H(4)N(3)A(1)F(1)	(N(F)(N(H(H)(H(N(H(A)))))))	700	0 1 0 0;0 1 0 1;0 2 0 0;0 2 0 1;1 2 0 0;1 2 0 1;2 2 0 0;2 2 0 1;2 3 0 0;2 3 0 1;3 2 0 0;3 2 0 1;3 3 0 0;3 3 0 1;3 3 1 0;3 3 1 1;4 3 0 0;4 3 0 1;4 3 1 0;	1694.6	6	33.5237	10.4329	76.4069	9	0.01863	6.75357	0.66667	0.5	0	0	0	0	3.22726e-220	8.38237e-223	-1	0.00646445	0.00646445	sp|P06731|CEAM5_HUMAN;sp|P06731|CEAM5_HUMAN	CEACAM5;CEACAM5	204;560
probe 0.25µM-3	CEA-TM3-25mM_3.14719.14719.3.1.dta	CEA-TM3-25mM_3.14719.14719.3.1.dta	CEA-TM3-25mM_3	14719	3193.9	3735.61	1245.88	3	1	ITPNNJGTYACFVSNLATGR	11,Carbamidomethyl[C];	2170.03	5 3 0 1	H(5)N(3)F(1)	(N(F)(N(H(H(H))(H(N(H))))))	81	0 1 0 0;0 1 0 1;0 2 0 0;0 2 0 1;1 2 0 0;1 2 0 1;2 2 0 0;2 2 0 1;2 3 0 0;2 3 0 1;3 2 0 0;3 2 0 1;3 3 0 0;3 3 0 1;4 2 0 0;4 2 0 1;4 3 0 0;4 3 0 1;5 3 0 0;	1565.56	6	49.8907	58.7176	33.4978	7	0.01714	4.58874	0.52381	0.78947	0	0	0	0	7.20528e-94	1.37822e-96	-1	0	1.37822e-96	sp|P06731|CEAM5_HUMAN	CEACAM5	650
probe 0.25µM-3	CEA-TM3-25mM_3.14805.14805.3.1.dta	CEA-TM3-25mM_3.14805.14805.3.1.dta	CEA-TM3-25mM_3	14805	3215.27	3386.48	1129.5	3	1	ITPNNJGTYACFVSNLATGR	11,Carbamidomethyl[C];	2170.03	5 2 0 0	H(5)N(2)	(N(N(H(H)(H(H)(H)))))	2257	0 1 0 0;0 2 0 0;1 2 0 0;2 2 0 0;3 2 0 0;4 2 0 0;	1216.42	6	95.4706	129.135	32.9519	6	0.02005	5.91916	0.75	1.10526	0	0	0	0	2.89185e-92	4.70757e-95	-1	0	4.70757e-95	sp|P06731|CEAM5_HUMAN	CEACAM5	650
probe 0.25µM-3	CEA-TM3-25mM_3.15389.15389.3.5.dta	CEA-TM3-25mM_3.15389.15389.3.5.dta	CEA-TM3-25mM_3	15389	3356.35	4230.79	1410.93	3	1	ITPNNJGTYACFVSNLATGR	11,Carbamidomethyl[C];	2170.03	5 4 0 3	H(5)N(4)F(3)	(N(F)(N(H(H(N(H(F))))(H(N(H(F)))))))	247	0 1 0 0;0 1 0 1;0 2 0 0;0 2 0 1;1 2 0 0;1 2 0 1;2 2 0 0;2 2 0 1;2 3 0 0;2 3 0 1;3 2 0 0;3 2 0 1;3 3 0 0;3 3 0 1;3 3 0 2;3 4 0 0;3 4 0 1;4 3 0 0;4 3 0 1;4 3 0 2;4 4 0 0;4 4 0 1;4 4 0 2;5 4 0 0;5 4 0 1;5 4 0 2;	2060.76	6	12.8095	14.0566	10.4934	5	-0.00272	-0.64206	0.39286	0.42105	0	0	0	0	2.27329e-13	4.84309e-16	-1	0	4.84309e-16	sp|P06731|CEAM5_HUMAN	CEACAM5	650
probe 0.25µM-3	CEA-TM3-25mM_3.15415.15415.3.1.dta	CEA-TM3-25mM_3.15415.15415.3.1.dta	CEA-TM3-25mM_3	15415	3363.07	4229.8	1410.61	3	1	ITPNNJGTYACFVSNLATGR	11,Carbamidomethyl[C];	2170.03	5 4 1 1	H(5)N(4)A(1)F(1)	(N(F)(N(H(H(N(H)))(H(N(H(A)))))))	490	0 1 0 0;0 1 0 1;0 2 0 0;0 2 0 1;1 2 0 0;1 2 0 1;2 2 0 0;2 2 0 1;2 3 0 0;2 3 0 1;3 2 0 0;3 2 0 1;3 3 0 0;3 3 0 1;3 3 1 0;3 3 1 1;3 4 0 0;3 4 0 1;4 3 0 0;4 3 0 1;4 3 1 0;4 3 1 1;4 4 0 0;4 4 0 1;4 4 1 0;4 4 1 1;5 4 0 0;5 4 0 1;5 4 1 0;	2059.73	6	44.4282	46.0926	41.3372	8	0.03135	7.41186	0.48387	0.76316	0	0	0	0	6.84334e-117	9.93716e-120	-1	0	9.93716e-120	sp|P06731|CEAM5_HUMAN	CEACAM5	650
probe 0.25µM-3	CEA-TM3-25mM_3.15424.15424.3.1.dta	CEA-TM3-25mM_3.15424.15424.3.1.dta	CEA-TM3-25mM_3	15424	3365.31	4229.8	1410.61	3	1	ITPNNJGTYACFVSNLATGR	11,Carbamidomethyl[C];	2170.03	5 4 1 1	H(5)N(4)A(1)F(1)	(N(F)(N(H(H(N(H)))(H(N(H(A)))))))	490	0 1 0 0;0 1 0 1;0 2 0 0;0 2 0 1;1 2 0 0;1 2 0 1;2 2 0 0;2 2 0 1;2 3 0 0;2 3 0 1;3 2 0 0;3 2 0 1;3 3 0 0;3 3 0 1;3 3 1 0;3 3 1 1;3 4 0 0;3 4 0 1;4 3 0 0;4 3 0 1;4 3 1 0;4 3 1 1;4 4 0 0;4 4 0 1;4 4 1 0;4 4 1 1;5 4 0 0;5 4 0 1;5 4 1 0;	2059.73	6	49.7971	49.5416	50.2716	8	0.03135	7.41186	0.54839	0.76316	0	0	0	0	3.4954e-143	4.22857e-146	-1	0	4.22857e-146	sp|P06731|CEAM5_HUMAN	CEACAM5	650
probe 0.25µM-3	CEA-TM3-25mM_3.15478.15478.3.1.dta	CEA-TM3-25mM_3.15478.15478.3.1.dta	CEA-TM3-25mM_3	15478	3378.98	4026.7	1342.91	3	1	ITPNNJGTYACFVSNLATGR	11,Carbamidomethyl[C];	2170.03	5 3 1 1	H(5)N(3)A(1)F(1)	(N(F)(N(H(H(H))(H(N(H(A)))))))	68	0 1 0 0;0 1 0 1;0 2 0 0;0 2 0 1;1 2 0 0;1 2 0 1;2 2 0 0;2 2 0 1;2 3 0 0;2 3 0 1;3 2 0 0;3 2 0 1;3 3 0 0;3 3 0 1;3 3 1 0;3 3 1 1;4 2 0 0;4 2 0 1;4 3 0 0;4 3 0 1;4 3 1 0;4 3 1 1;5 3 0 0;5 3 0 1;5 3 1 0;	1856.66	6	50.414	54.7268	42.4046	8	0.01316	3.26724	0.48148	0.78947	0	0	0	0	4.99444e-120	1.03528e-122	-1	0	1.03528e-122	sp|P06731|CEAM5_HUMAN	CEACAM5	650
probe 0.25µM-3	CEA-TM3-25mM_3.15500.15500.3.1.dta	CEA-TM3-25mM_3.15500.15500.3.1.dta	CEA-TM3-25mM_3	15500	3384.64	4042.71	1348.24	3	1	ITPNNJGTYACFVSNLATGR	11,Carbamidomethyl[C];	2170.03	6 3 1 0	H(6)N(3)A(1)	(N(N(H(H)(H(H)(H(N(H(A))))))))	2255	0 1 0 0;0 2 0 0;1 2 0 0;2 2 0 0;3 2 0 0;3 3 0 0;4 2 0 0;4 3 0 0;4 3 1 0;5 2 0 0;5 3 0 0;5 3 1 0;6 3 0 0;	1872.65	6	49.3289	55.4975	37.8729	6	0.02453	6.06811	0.66667	0.81579	0	0	0	0	1.02369e-106	2.57674e-109	-1	0	2.57674e-109	sp|P06731|CEAM5_HUMAN	CEACAM5	650
probe 0.25µM-3	CEA-TM3-25mM_3.15511.15511.3.1.dta	CEA-TM3-25mM_3.15511.15511.3.1.dta	CEA-TM3-25mM_3	15511	3387.54	4026.7	1342.91	3	1	ITPNNJGTYACFVSNLATGR	11,Carbamidomethyl[C];	2170.03	5 3 1 1	H(5)N(3)A(1)F(1)	(N(F)(N(H(H(H))(H(N(H(A)))))))	68	0 1 0 0;0 1 0 1;0 2 0 0;0 2 0 1;1 2 0 0;1 2 0 1;2 2 0 0;2 2 0 1;2 3 0 0;2 3 0 1;3 2 0 0;3 2 0 1;3 3 0 0;3 3 0 1;3 3 1 0;3 3 1 1;4 2 0 0;4 2 0 1;4 3 0 0;4 3 0 1;4 3 1 0;4 3 1 1;5 3 0 0;5 3 0 1;5 3 1 0;	1856.66	6	44.286	51.1392	31.5587	7	0.01316	3.26724	0.44444	0.78947	0	0	0	0	3.58048e-88	6.09634e-91	-1	0	6.09634e-91	sp|P06731|CEAM5_HUMAN	CEACAM5	650
probe 0.25µM-3	CEA-TM3-25mM_3.15519.15519.3.1.dta	CEA-TM3-25mM_3.15519.15519.3.1.dta	CEA-TM3-25mM_3	15519	3389.52	3864.66	1288.89	3	1	ITPNNJGTYACFVSNLATGR	11,Carbamidomethyl[C];	2170.03	4 3 1 1	H(4)N(3)A(1)F(1)	(N(F)(N(H(H)(H(N(H(A)))))))	700	0 1 0 0;0 1 0 1;0 2 0 0;0 2 0 1;1 2 0 0;1 2 0 1;2 2 0 0;2 2 0 1;2 3 0 0;2 3 0 1;3 2 0 0;3 2 0 1;3 3 0 0;3 3 0 1;3 3 1 0;3 3 1 1;4 3 0 0;4 3 0 1;4 3 1 0;	1694.6	6	53.5575	54.5868	51.6459	9	0.02456	6.35389	0.57143	0.78947	0	0	0	0	3.10127e-147	6.97808e-150	-1	0	6.97808e-150	sp|P06731|CEAM5_HUMAN	CEACAM5	650
probe 0.25µM-3	CEA-TM3-25mM_3.15559.15559.3.0.dta	CEA-TM3-25mM_3.15559.15559.3.0.dta	CEA-TM3-25mM_3	15559	3399.98	3880.65	1294.22	3	1	ITPNNJGTYACFVSNLATGR	11,Carbamidomethyl[C];	2170.03	5 3 1 0	H(5)N(3)A(1)	(N(N(H(H(H))(H(N(H(A)))))))	1650	0 1 0 0;0 2 0 0;1 2 0 0;2 2 0 0;2 3 0 0;3 2 0 0;3 3 0 0;3 3 1 0;4 2 0 0;4 3 0 0;4 3 1 0;5 3 0 0;	1710.6	6	31.678	36.4918	22.7379	6	0.0167	4.3029	0.57143	0.76316	0	0	0	0	1.12051e-56	2.38593e-59	-1	0	2.38593e-59	sp|P06731|CEAM5_HUMAN	CEACAM5	650
probe 0.25µM-3	CEA-TM3-25mM_3.16094.16094.3.0.dta	CEA-TM3-25mM_3.16094.16094.3.0.dta	CEA-TM3-25mM_3	16094	3532.94	4064.92	1355.65	3	1	RSDSVILNVLYGPDAPTISPLJTSYR		2848.48	5 2 0 0	H(5)N(2)	(N(N(H(H(H))(H(H)))))	1637	0 1 0 0;0 2 0 0;1 2 0 0;2 2 0 0;3 2 0 0;4 2 0 0;	1216.42	22	65.009	63.9816	66.917	7	0.01662	4.08841	1	0.44	0	0	0	0	2.81284e-192	1.04697e-194	-1	0	1.04697e-194	sp|P06731|CEAM5_HUMAN	CEACAM5	246
probe 0.25µM-1	CEA-TM3-25mM_1.3176.3176.2.2.dta	CEA-TM3-25mM_1.3176.3176.2.2.dta	CEA-TM3-25mM_1	3176	762.971	2014.79	1007.9	2	1	JDTASYK		798.363	5 2 0 0	H(5)N(2)	(N(N(H(H)(H(H)(H)))))	2257	0 1 0 0;0 2 0 0;1 2 0 0;2 2 0 0;3 2 0 0;4 2 0 0;	1216.42	1	27.3746	19.6369	41.7446	7	0.00742	3.68032	1	1	0	0	0	0	4.75567e-53	1.2142e-55	-1	0	1.2142e-55	sp|P06731|CEAM5_HUMAN	CEACAM5	208
probe 0.25µM-1	CEA-TM3-25mM_1.3203.3203.3.0.dta	CEA-TM3-25mM_1.3203.3203.3.0.dta	CEA-TM3-25mM_1	3203	769.178	2792.17	931.395	3	1	JNSIVK		674.383	5 5 0 2	H(5)N(5)F(2)	(N(F)(N(H(N)(H(N(H)))(H(N(H)(F))))))	1168	0 1 0 0;0 1 0 1;0 2 0 0;0 2 0 1;1 2 0 0;1 2 0 1;1 3 0 0;1 3 0 1;2 2 0 0;2 2 0 1;2 3 0 0;2 3 0 1;2 3 0 2;2 4 0 0;2 4 0 1;2 4 0 2;3 2 0 0;3 2 0 1;3 3 0 0;3 3 0 1;3 3 0 2;3 4 0 0;3 4 0 1;3 4 0 2;3 5 0 0;3 5 0 1;3 5 0 2;4 3 0 0;4 3 0 1;4 3 0 2;4 4 0 0;4 4 0 1;4 4 0 2;4 5 0 0;4 5 0 1;4 5 0 2;5 4 0 0;5 4 0 1;5 4 0 2;5 5 0 0;5 5 0 1;	2117.78	1	31.1667	21.5974	48.9382	9	0.00985	3.52911	0.46512	1.2	0	0	0	0	6.54225e-64	3.40126e-66	-1	0	3.40126e-66	sp|P06731|CEAM5_HUMAN	CEACAM5	665
probe 0.25µM-1	CEA-TM3-25mM_1.3214.3214.3.1.dta	CEA-TM3-25mM_1.3214.3214.3.1.dta	CEA-TM3-25mM_1	3214	771.71	2735.15	912.387	3	1	JNSIVK		674.383	5 4 0 3	H(5)N(4)F(3)	(N(F)(N(H(H(N(H(F))))(H(N(H(F)))))))	247	0 1 0 0;0 1 0 1;0 2 0 0;0 2 0 1;1 2 0 0;1 2 0 1;2 2 0 0;2 2 0 1;2 3 0 0;2 3 0 1;3 2 0 0;3 2 0 1;3 3 0 0;3 3 0 1;3 3 0 2;3 4 0 0;3 4 0 1;4 3 0 0;4 3 0 1;4 3 0 2;4 4 0 0;4 4 0 1;4 4 0 2;5 4 0 0;5 4 0 1;5 4 0 2;	2060.76	1	40.1054	21.8154	74.0726	9	0.00755	2.76095	0.64286	1.2	0	0	0	0	4.64973e-100	2.83238e-102	-1	0	2.83238e-102	sp|P06731|CEAM5_HUMAN	CEACAM5	665
probe 0.25µM-1	CEA-TM3-25mM_1.3230.3230.3.0.dta	CEA-TM3-25mM_1.3230.3230.3.0.dta	CEA-TM3-25mM_1	3230	775.349	2938.23	980.081	3	1	JNSIVK		674.383	5 5 0 3	H(5)N(5)F(3)	(N(F)(N(H(N)(H(N(H(F))))(H(N(H(F)))))))	963	0 1 0 0;0 1 0 1;0 2 0 0;0 2 0 1;1 2 0 0;1 2 0 1;1 3 0 0;1 3 0 1;2 2 0 0;2 2 0 1;2 3 0 0;2 3 0 1;2 4 0 0;2 4 0 1;3 2 0 0;3 2 0 1;3 3 0 0;3 3 0 1;3 3 0 2;3 4 0 0;3 4 0 1;3 4 0 2;3 5 0 0;3 5 0 1;4 3 0 0;4 3 0 1;4 3 0 2;4 4 0 0;4 4 0 1;4 4 0 2;4 5 0 0;4 5 0 1;4 5 0 2;5 4 0 0;5 4 0 1;5 4 0 2;5 4 0 3;5 5 0 0;5 5 0 1;5 5 0 2;	2263.83	1	42.7891	20.9535	83.3408	9	0.01102	3.74922	0.59524	1.2	0	0	0	0	1.98728e-113	1.41305e-115	-1	0	1.41305e-115	sp|P06731|CEAM5_HUMAN	CEACAM5	665
probe 0.25µM-1	CEA-TM3-25mM_1.3243.3243.3.0.dta	CEA-TM3-25mM_1.3243.3243.3.0.dta	CEA-TM3-25mM_1	3243	778.464	3084.29	1028.77	3	1	JNSIVK		674.383	5 5 0 4	H(5)N(5)F(4)	(N(F)(N(H(N)(H(N(H)(F)))(H(N(F)(H(F)))))))	1034	0 1 0 0;0 1 0 1;0 2 0 0;0 2 0 1;1 2 0 0;1 2 0 1;1 3 0 0;1 3 0 1;2 2 0 0;2 2 0 1;2 3 0 0;2 3 0 1;2 3 0 2;2 4 0 0;2 4 0 1;2 4 0 2;3 2 0 0;3 2 0 1;3 3 0 0;3 3 0 1;3 3 0 2;3 3 0 3;3 4 0 0;3 4 0 1;3 4 0 2;3 4 0 3;3 5 0 0;3 5 0 1;3 5 0 2;3 5 0 3;4 3 0 0;4 3 0 1;4 3 0 2;4 3 0 3;4 4 0 0;4 4 0 1;4 4 0 2;4 4 0 3;4 4 0 4;4 5 0 0;4 5 0 1;4 5 0 2;4 5 0 3;4 5 0 4;5 4 0 0;5 4 0 1;5 4 0 2;5 4 0 3;5 4 0 4;5 5 0 0…	2409.89	1	47.3283	20.0517	97.9849	9	0.0136	4.40953	0.52727	1.1	0	0	0	0	1.40654e-134	1.12453e-136	-1	0	1.12453e-136	sp|P06731|CEAM5_HUMAN	CEACAM5	665
probe 0.25µM-1	CEA-TM3-25mM_1.3261.3261.3.1.dta	CEA-TM3-25mM_1.3261.3261.3.1.dta	CEA-TM3-25mM_1	3261	783.003	2938.23	980.081	3	1	JNSIVK		674.383	5 5 0 3	H(5)N(5)F(3)	(N(F)(N(H(N)(H(N(H(F))))(H(N(H(F)))))))	963	0 1 0 0;0 1 0 1;0 2 0 0;0 2 0 1;1 2 0 0;1 2 0 1;1 3 0 0;1 3 0 1;2 2 0 0;2 2 0 1;2 3 0 0;2 3 0 1;2 4 0 0;2 4 0 1;3 2 0 0;3 2 0 1;3 3 0 0;3 3 0 1;3 3 0 2;3 4 0 0;3 4 0 1;3 4 0 2;3 5 0 0;3 5 0 1;4 3 0 0;4 3 0 1;4 3 0 2;4 4 0 0;4 4 0 1;4 4 0 2;4 5 0 0;4 5 0 1;4 5 0 2;5 4 0 0;5 4 0 1;5 4 0 2;5 4 0 3;5 5 0 0;5 5 0 1;5 5 0 2;	2263.83	1	47.0686	16.1625	104.466	9	0.01085	3.69102	0.66667	0.9	0	0	0	0	5.9492e-144	5.12019e-146	-1	0	5.12019e-146	sp|P06731|CEAM5_HUMAN	CEACAM5	665
probe 0.25µM-1	CEA-TM3-25mM_1.3289.3289.3.0.dta	CEA-TM3-25mM_1.3289.3289.3.0.dta	CEA-TM3-25mM_1	3289	789.645	3011.25	1004.42	3	1	JNSIVK		674.383	6 6 0 1	H(6)N(6)F(1)	(N(F)(N(H(N)(H(N(H)))(H(N(H))(N(H))))))	1174	0 1 0 0;0 1 0 1;0 2 0 0;0 2 0 1;1 2 0 0;1 2 0 1;1 3 0 0;1 3 0 1;2 2 0 0;2 2 0 1;2 3 0 0;2 3 0 1;2 4 0 0;2 4 0 1;2 5 0 0;2 5 0 1;3 2 0 0;3 2 0 1;3 3 0 0;3 3 0 1;3 4 0 0;3 4 0 1;3 5 0 0;3 5 0 1;3 6 0 0;3 6 0 1;4 3 0 0;4 3 0 1;4 4 0 0;4 4 0 1;4 5 0 0;4 5 0 1;4 6 0 0;4 6 0 1;5 4 0 0;5 4 0 1;5 5 0 0;5 5 0 1;5 6 0 0;5 6 0 1;6 5 0 0;6 5 0 1;6 6 0 0;	2336.85	1	42.6972	27.7754	70.4091	9	0.01194	3.96438	0.53333	1.4	0	0	0	0	8.90706e-95	4.64663e-97	-1	0	4.64663e-97	sp|P06731|CEAM5_HUMAN	CEACAM5	665
probe 0.25µM-1	CEA-TM3-25mM_1.3296.3296.2.1.dta	CEA-TM3-25mM_1.3296.3296.2.1.dta	CEA-TM3-25mM_1	3296	791.342	1890.81	945.911	2	1	JNSIVK		674.383	5 2 0 0	H(5)N(2)	(N(N(H(H(H))(H(H)))))	1637	0 1 0 0;0 2 0 0;1 2 0 0;2 2 0 0;3 2 0 0;4 2 0 0;	1216.42	1	51.2183	44.9621	62.8369	7	0.00775	4.0967	1	1.4	0	0	0	0	7.22498e-84	4.44798e-86	-1	0	4.44798e-86	sp|P06731|CEAM5_HUMAN	CEACAM5	665
probe 0.25µM-1	CEA-TM3-25mM_1.3310.3310.2.2.dta	CEA-TM3-25mM_1.3310.3310.2.2.dta	CEA-TM3-25mM_1	3310	794.784	1728.76	864.883	2	1	JNSIVK		674.383	4 2 0 0	H(4)N(2)	(N(N(H(H)(H)(H))))	2289	0 1 0 0;0 2 0 0;1 2 0 0;2 2 0 0;3 2 0 0;	1054.37	1	35.0552	26.2297	51.4453	7	0.00478	2.76703	1	1.3	0	0	0	0	1.62952e-67	6.37274e-70	-1	0	6.37274e-70	sp|P06731|CEAM5_HUMAN	CEACAM5	665
probe 0.25µM-1	CEA-TM3-25mM_1.3321.3321.3.0.dta	CEA-TM3-25mM_1.3321.3321.3.0.dta	CEA-TM3-25mM_1	3321	797.343	2646.11	882.709	3	1	JNSIVK		674.383	5 5 0 1	H(5)N(5)F(1)	(N(N(H(N)(H(N(H)))(H(N(H)(F))))))	2740	0 1 0 0;0 2 0 0;1 2 0 0;1 3 0 0;2 2 0 0;2 3 0 0;2 3 0 1;2 4 0 0;2 4 0 1;3 2 0 0;3 3 0 0;3 3 0 1;3 4 0 0;3 4 0 1;3 5 0 0;3 5 0 1;4 3 0 0;4 3 0 1;4 4 0 0;4 4 0 1;4 5 0 0;4 5 0 1;5 4 0 0;5 4 0 1;5 5 0 0;	1971.72	1	28.0302	20.2254	42.5247	7	0.0103	3.89125	0.51852	1.2	0	0	0	0	2.72987e-54	1.17094e-56	-1	0	1.17094e-56	sp|P06731|CEAM5_HUMAN	CEACAM5	665
probe 0.25µM-1	CEA-TM3-25mM_1.3325.3325.3.0.dta	CEA-TM3-25mM_1.3325.3325.3.0.dta	CEA-TM3-25mM_1	3325	798.427	2484.06	828.691	3	1	JNSIVK		674.383	4 5 0 1	H(4)N(5)F(1)	(N(F)(N(H(N)(H(N))(H(N(H))))))	1333	0 1 0 0;0 1 0 1;0 2 0 0;0 2 0 1;1 2 0 0;1 2 0 1;1 3 0 0;1 3 0 1;2 2 0 0;2 2 0 1;2 3 0 0;2 3 0 1;2 4 0 0;2 4 0 1;3 2 0 0;3 2 0 1;3 3 0 0;3 3 0 1;3 4 0 0;3 4 0 1;3 5 0 0;3 5 0 1;4 3 0 0;4 3 0 1;4 4 0 0;4 4 0 1;4 5 0 0;	1809.67	1	34.2815	20.6568	59.5846	9	0.0107	4.3067	0.65517	1.2	0	0	0	0	3.43743e-79	1.74588e-81	-1	0	1.74588e-81	sp|P06731|CEAM5_HUMAN	CEACAM5	665
probe 0.25µM-1	CEA-TM3-25mM_1.3332.3332.2.0.dta	CEA-TM3-25mM_1.3332.3332.2.0.dta	CEA-TM3-25mM_1	3332	800.115	2427.04	1214.02	2	1	JNSIVK		674.383	4 4 0 2	H(4)N(4)F(2)	(N(F)(N(H(H)(N)(H(N(H)(F))))))	740	0 1 0 0;0 1 0 1;0 2 0 0;0 2 0 1;1 2 0 0;1 2 0 1;1 3 0 0;1 3 0 1;2 2 0 0;2 2 0 1;2 3 0 0;2 3 0 1;2 3 0 2;2 4 0 0;2 4 0 1;2 4 0 2;3 2 0 0;3 2 0 1;3 3 0 0;3 3 0 1;3 3 0 2;3 4 0 0;3 4 0 1;3 4 0 2;4 3 0 0;4 3 0 1;4 3 0 2;4 4 0 0;4 4 0 1;	1752.64	1	34.1228	15.4276	68.8426	9	0.01113	4.58783	0.67742	1	0	0	0	0	1.61385e-92	1.14791e-94	-1	0	1.14791e-94	sp|P06731|CEAM5_HUMAN	CEACAM5	665
probe 0.25µM-1	CEA-TM3-25mM_1.3344.3344.3.0.dta	CEA-TM3-25mM_1.3344.3344.3.0.dta	CEA-TM3-25mM_1	3344	803.158	2687.14	896.384	3	1	JNSIVK		674.383	4 6 0 1	H(4)N(6)F(1)	(N(F)(N(H(N)(H(N))(H(N)(N(H))))))	1339	0 1 0 0;0 1 0 1;0 2 0 0;0 2 0 1;1 2 0 0;1 2 0 1;1 3 0 0;1 3 0 1;2 2 0 0;2 2 0 1;2 3 0 0;2 3 0 1;2 4 0 0;2 4 0 1;2 5 0 0;2 5 0 1;3 2 0 0;3 2 0 1;3 3 0 0;3 3 0 1;3 4 0 0;3 4 0 1;3 5 0 0;3 5 0 1;3 6 0 0;3 6 0 1;4 3 0 0;4 3 0 1;4 4 0 0;4 4 0 1;4 5 0 0;4 5 0 1;4 6 0 0;	2012.75	1	28.569	14.7984	54.143	8	0.01011	3.76333	0.6	1	0	0	0	0	2.21527e-71	1.24165e-73	-1	0	1.24165e-73	sp|P06731|CEAM5_HUMAN	CEACAM5	665
probe 0.25µM-1	CEA-TM3-25mM_1.3353.3353.3.0.dta	CEA-TM3-25mM_1.3353.3353.3.0.dta	CEA-TM3-25mM_1	3353	805.408	2792.17	931.395	3	1	JNSIVK		674.383	5 5 0 2	H(5)N(5)F(2)	(N(F)(N(H(N)(H(N(H)))(H(N(H)(F))))))	1168	0 1 0 0;0 1 0 1;0 2 0 0;0 2 0 1;1 2 0 0;1 2 0 1;1 3 0 0;1 3 0 1;2 2 0 0;2 2 0 1;2 3 0 0;2 3 0 1;2 3 0 2;2 4 0 0;2 4 0 1;2 4 0 2;3 2 0 0;3 2 0 1;3 3 0 0;3 3 0 1;3 3 0 2;3 4 0 0;3 4 0 1;3 4 0 2;3 5 0 0;3 5 0 1;3 5 0 2;4 3 0 0;4 3 0 1;4 3 0 2;4 4 0 0;4 4 0 1;4 4 0 2;4 5 0 0;4 5 0 1;4 5 0 2;5 4 0 0;5 4 0 1;5 4 0 2;5 5 0 0;5 5 0 1;	2117.78	1	45.974	27.5715	80.1499	9	0.00934	3.34646	0.55814	1.3	0	0	0	0	7.9793e-109	4.95232e-111	-1	0	4.95232e-111	sp|P06731|CEAM5_HUMAN	CEACAM5	665
probe 0.25µM-1	CEA-TM3-25mM_1.3363.3363.3.1.dta	CEA-TM3-25mM_1.3363.3363.3.1.dta	CEA-TM3-25mM_1	3363	807.887	2630.12	877.377	3	1	JNSIVK		674.383	4 5 0 2	H(4)N(5)F(2)	(N(F)(N(H(N)(H(N))(H(N(H)(F))))))	1327	0 1 0 0;0 1 0 1;0 2 0 0;0 2 0 1;1 2 0 0;1 2 0 1;1 3 0 0;1 3 0 1;2 2 0 0;2 2 0 1;2 3 0 0;2 3 0 1;2 3 0 2;2 4 0 0;2 4 0 1;2 4 0 2;3 2 0 0;3 2 0 1;3 3 0 0;3 3 0 1;3 3 0 2;3 4 0 0;3 4 0 1;3 4 0 2;3 5 0 0;3 5 0 1;3 5 0 2;4 3 0 0;4 3 0 1;4 3 0 2;4 4 0 0;4 4 0 1;4 4 0 2;4 5 0 0;4 5 0 1;	1955.72	1	46.4327	33.3717	70.6888	9	0.01054	4.00868	0.59459	1.4	0	0	0	0	3.5194e-95	2.91829e-97	-1	0	2.91829e-97	sp|P06731|CEAM5_HUMAN	CEACAM5	665
probe 0.25µM-1	CEA-TM3-25mM_1.3383.3383.3.0.dta	CEA-TM3-25mM_1.3383.3383.3.0.dta	CEA-TM3-25mM_1	3383	812.782	2792.17	931.395	3	1	JNSIVK		674.383	5 5 0 2	H(5)N(5)F(2)	(N(F)(N(H(N)(H(N(H)))(H(N(H(F)))))))	1163	0 1 0 0;0 1 0 1;0 2 0 0;0 2 0 1;1 2 0 0;1 2 0 1;1 3 0 0;1 3 0 1;2 2 0 0;2 2 0 1;2 3 0 0;2 3 0 1;2 4 0 0;2 4 0 1;3 2 0 0;3 2 0 1;3 3 0 0;3 3 0 1;3 3 0 2;3 4 0 0;3 4 0 1;3 4 0 2;3 5 0 0;3 5 0 1;4 3 0 0;4 3 0 1;4 3 0 2;4 4 0 0;4 4 0 1;4 4 0 2;4 5 0 0;4 5 0 1;4 5 0 2;5 4 0 0;5 4 0 1;5 4 0 2;5 5 0 0;5 5 0 1;	2117.78	1	47.7837	28.4318	83.7231	9	0.00933	3.34108	0.575	1.2	0	0	0	0	5.57925e-114	2.6743e-116	-1	0	2.6743e-116	sp|P06731|CEAM5_HUMAN	CEACAM5	665
probe 0.25µM-1	CEA-TM3-25mM_1.3394.3394.3.2.dta	CEA-TM3-25mM_1.3394.3394.3.2.dta	CEA-TM3-25mM_1	3394	815.216	2630.12	877.377	3	1	JNSIVK		674.383	4 5 0 2	H(4)N(5)F(2)	(N(F)(N(H(N)(H(N))(H(N(H)(F))))))	1327	0 1 0 0;0 1 0 1;0 2 0 0;0 2 0 1;1 2 0 0;1 2 0 1;1 3 0 0;1 3 0 1;2 2 0 0;2 2 0 1;2 3 0 0;2 3 0 1;2 3 0 2;2 4 0 0;2 4 0 1;2 4 0 2;3 2 0 0;3 2 0 1;3 3 0 0;3 3 0 1;3 3 0 2;3 4 0 0;3 4 0 1;3 4 0 2;3 5 0 0;3 5 0 1;3 5 0 2;4 3 0 0;4 3 0 1;4 3 0 2;4 4 0 0;4 4 0 1;4 4 0 2;4 5 0 0;4 5 0 1;	1955.72	1	46.3922	28.1495	80.2715	9	0.01056	4.01324	0.62162	1.2	0	0	0	0	5.32777e-109	2.12492e-111	-1	0	2.12492e-111	sp|P06731|CEAM5_HUMAN	CEACAM5	665
probe 0.25µM-1	CEA-TM3-25mM_1.3475.3475.2.0.dta	CEA-TM3-25mM_1.3475.3475.2.0.dta	CEA-TM3-25mM_1	3475	832.74	2280.98	1140.99	2	1	JNSIVK		674.383	4 4 0 1	H(4)N(4)F(1)	(N(F)(N(H(H)(N)(H(N(H))))))	746	0 1 0 0;0 1 0 1;0 2 0 0;0 2 0 1;1 2 0 0;1 2 0 1;1 3 0 0;1 3 0 1;2 2 0 0;2 2 0 1;2 3 0 0;2 3 0 1;2 4 0 0;2 4 0 1;3 2 0 0;3 2 0 1;3 3 0 0;3 3 0 1;3 4 0 0;3 4 0 1;4 3 0 0;4 3 0 1;4 4 0 0;	1606.59	1	47.3253	32.1256	75.5533	9	0.00611	2.68028	0.76	1.4	0	0	0	0	3.40487e-102	1.65275e-104	-1	0	1.65275e-104	sp|P06731|CEAM5_HUMAN	CEACAM5	665
probe 0.25µM-1	CEA-TM3-25mM_1.3500.3500.3.0.dta	CEA-TM3-25mM_1.3500.3500.3.0.dta	CEA-TM3-25mM_1	3500	837.541	2646.11	882.707	3	1	JNSIVK		674.383	5 5 0 1	H(5)N(5)F(1)	(N(F)(N(H(N)(H(N(H)))(H(N(H))))))	1175	0 1 0 0;0 1 0 1;0 2 0 0;0 2 0 1;1 2 0 0;1 2 0 1;1 3 0 0;1 3 0 1;2 2 0 0;2 2 0 1;2 3 0 0;2 3 0 1;2 4 0 0;2 4 0 1;3 2 0 0;3 2 0 1;3 3 0 0;3 3 0 1;3 4 0 0;3 4 0 1;3 5 0 0;3 5 0 1;4 3 0 0;4 3 0 1;4 4 0 0;4 4 0 1;4 5 0 0;4 5 0 1;5 4 0 0;5 4 0 1;5 5 0 0;	1971.72	1	40.7994	24.1573	71.706	9	0.0053	2.00244	0.60606	1.2	0	0	0	0	1.20215e-96	8.61765e-99	-1	0	8.61765e-99	sp|P06731|CEAM5_HUMAN	CEACAM5	665
probe 0.25µM-1	CEA-TM3-25mM_1.3519.3519.3.1.dta	CEA-TM3-25mM_1.3519.3519.3.1.dta	CEA-TM3-25mM_1	3519	841.409	2484.05	828.689	3	1	JNSIVK		674.383	4 5 0 1	H(4)N(5)F(1)	(N(F)(N(H(N)(H(N))(H(N(H))))))	1333	0 1 0 0;0 1 0 1;0 2 0 0;0 2 0 1;1 2 0 0;1 2 0 1;1 3 0 0;1 3 0 1;2 2 0 0;2 2 0 1;2 3 0 0;2 3 0 1;2 4 0 0;2 4 0 1;3 2 0 0;3 2 0 1;3 3 0 0;3 3 0 1;3 4 0 0;3 4 0 1;3 5 0 0;3 5 0 1;4 3 0 0;4 3 0 1;4 4 0 0;4 4 0 1;4 5 0 0;	1809.67	1	44.6041	30.4382	70.9121	9	0.00431	1.73552	0.65517	1.4	0	0	0	0	1.67728e-95	1.17196e-97	-1	0	1.17196e-97	sp|P06731|CEAM5_HUMAN	CEACAM5	665
probe 0.25µM-1	CEA-TM3-25mM_1.3537.3537.3.0.dta	CEA-TM3-25mM_1.3537.3537.3.0.dta	CEA-TM3-25mM_1	3537	844.773	2646.11	882.707	3	1	JNSIVK		674.383	5 5 0 1	H(5)N(5)F(1)	(N(F)(N(H(N)(H(N(H)))(H(N(H))))))	1175	0 1 0 0;0 1 0 1;0 2 0 0;0 2 0 1;1 2 0 0;1 2 0 1;1 3 0 0;1 3 0 1;2 2 0 0;2 2 0 1;2 3 0 0;2 3 0 1;2 4 0 0;2 4 0 1;3 2 0 0;3 2 0 1;3 3 0 0;3 3 0 1;3 4 0 0;3 4 0 1;3 5 0 0;3 5 0 1;4 3 0 0;4 3 0 1;4 4 0 0;4 4 0 1;4 5 0 0;4 5 0 1;5 4 0 0;5 4 0 1;5 5 0 0;	1971.72	1	42.4552	25.8592	73.2763	9	0.00523	1.9775	0.60606	1.2	0	0	0	0	6.54088e-99	4.54246e-101	-1	0	4.54246e-101	sp|P06731|CEAM5_HUMAN	CEACAM5	665
probe 0.25µM-1	CEA-TM3-25mM_1.3542.3542.3.0.dta	CEA-TM3-25mM_1.3542.3542.3.0.dta	CEA-TM3-25mM_1	3542	845.902	2322	774.671	3	1	JNSIVK		674.383	3 5 0 1	H(3)N(5)F(1)	(N(F)(N(H(N)(H(N))(H(N)))))	1341	0 1 0 0;0 1 0 1;0 2 0 0;0 2 0 1;1 2 0 0;1 2 0 1;1 3 0 0;1 3 0 1;2 2 0 0;2 2 0 1;2 3 0 0;2 3 0 1;2 4 0 0;2 4 0 1;3 2 0 0;3 2 0 1;3 3 0 0;3 3 0 1;3 4 0 0;3 4 0 1;3 5 0 0;	1647.61	1	22.5609	10.3429	45.2514	8	0.00283	1.21815	0.65217	0.7	0	0	0	0	1.68189e-58	8.71109e-61	-1	0.00266134	0.00266134	sp|P06731|CEAM5_HUMAN	CEACAM5	665
probe 0.25µM-1	CEA-TM3-25mM_1.3548.3548.3.2.dta	CEA-TM3-25mM_1.3548.3548.3.2.dta	CEA-TM3-25mM_1	3548	847.269	2484.05	828.69	3	1	JNSIVK		674.383	4 5 0 1	H(4)N(5)F(1)	(N(F)(N(H(N)(H(N))(H(N(H))))))	1333	0 1 0 0;0 1 0 1;0 2 0 0;0 2 0 1;1 2 0 0;1 2 0 1;1 3 0 0;1 3 0 1;2 2 0 0;2 2 0 1;2 3 0 0;2 3 0 1;2 4 0 0;2 4 0 1;3 2 0 0;3 2 0 1;3 3 0 0;3 3 0 1;3 4 0 0;3 4 0 1;3 5 0 0;3 5 0 1;4 3 0 0;4 3 0 1;4 4 0 0;4 4 0 1;4 5 0 0;	1809.67	1	38.6373	22.7288	68.1816	9	0.00482	1.93841	0.65517	1.2	0	0	0	0	1.44761e-91	9.13855e-94	-1	0	9.13855e-94	sp|P06731|CEAM5_HUMAN	CEACAM5	665
probe 0.25µM-1	CEA-TM3-25mM_1.3868.3868.3.2.dta	CEA-TM3-25mM_1.3868.3868.3.2.dta	CEA-TM3-25mM_1	3868	902.08	2734.12	912.046	3	1	JNSIVK		674.383	5 4 1 1	H(5)N(4)A(1)F(1)	(N(F)(N(H(H(N(H)))(H(N(H(A)))))))	490	0 1 0 0;0 1 0 1;0 2 0 0;0 2 0 1;1 2 0 0;1 2 0 1;2 2 0 0;2 2 0 1;2 3 0 0;2 3 0 1;3 2 0 0;3 2 0 1;3 3 0 0;3 3 0 1;3 3 1 0;3 3 1 1;3 4 0 0;3 4 0 1;4 3 0 0;4 3 0 1;4 3 1 0;4 3 1 1;4 4 0 0;4 4 0 1;4 4 1 0;4 4 1 1;5 4 0 0;5 4 0 1;5 4 1 0;	2059.73	1	29.7794	13.251	60.4751	9	0.00496	1.81473	0.54839	0.8	0	0	0	0	1.80406e-80	9.0061e-83	-1	0	9.0061e-83	sp|P06731|CEAM5_HUMAN	CEACAM5	665
probe 0.25µM-1	CEA-TM3-25mM_1.3869.3869.2.0.dta	CEA-TM3-25mM_1.3869.3869.2.0.dta	CEA-TM3-25mM_1	3869	902.349	2222.93	1111.97	2	1	JNSIVK		674.383	4 3 1 0	H(4)N(3)A(1)	(N(N(H(H)(H(N(H(A)))))))	2270	0 1 0 0;0 2 0 0;1 2 0 0;2 2 0 0;2 3 0 0;3 2 0 0;3 3 0 0;3 3 1 0;4 3 0 0;	1548.54	1	35.7361	31.1495	44.2542	7	0.00542	2.43933	0.81818	1.4	0	0	0	0	5.50267e-57	2.57299e-59	-1	0	2.57299e-59	sp|P06731|CEAM5_HUMAN	CEACAM5	665
probe 0.25µM-1	CEA-TM3-25mM_1.4137.4137.3.0.dta	CEA-TM3-25mM_1.4137.4137.3.0.dta	CEA-TM3-25mM_1	4137	956.995	2937.21	979.74	3	1	JNSIVK		674.383	5 5 1 1	H(5)N(5)A(1)F(1)	(N(F)(N(H(N)(H(N(H)))(H(N(H(A)))))))	1162	0 1 0 0;0 1 0 1;0 2 0 0;0 2 0 1;1 2 0 0;1 2 0 1;1 3 0 0;1 3 0 1;2 2 0 0;2 2 0 1;2 3 0 0;2 3 0 1;2 4 0 0;2 4 0 1;3 2 0 0;3 2 0 1;3 3 0 0;3 3 0 1;3 3 1 0;3 3 1 1;3 4 0 0;3 4 0 1;3 4 1 0;3 4 1 1;3 5 0 0;3 5 0 1;4 3 0 0;4 3 0 1;4 3 1 0;4 3 1 1;4 4 0 0;4 4 0 1;4 4 1 0;4 4 1 1;4 5 0 0;4 5 0 1;4 5 1 0;4 5 1 1;5 4 0 0;5 4 0 1;5 4 1 0;5 4 1 1;5 5 0 0;5 5 0 1;5 5 1 0;	2262.81	1	32.7714	16.8713	62.3001	9	0.00838	2.85242	0.48936	1	0	0	0	0	4.27886e-83	2.26798e-85	-1	0	2.26798e-85	sp|P06731|CEAM5_HUMAN	CEACAM5	665
probe 0.25µM-1	CEA-TM3-25mM_1.4365.4365.3.0.dta	CEA-TM3-25mM_1.4365.4365.3.0.dta	CEA-TM3-25mM_1	4365	1010.46	3025.23	1009.08	3	1	JNSIVK		674.383	5 4 2 1	H(5)N(4)A(2)F(1)	(N(F)(N(H(H(N(H(A))))(H(N(H(A)))))))	226	0 1 0 0;0 1 0 1;0 2 0 0;0 2 0 1;1 2 0 0;1 2 0 1;2 2 0 0;2 2 0 1;2 3 0 0;2 3 0 1;3 2 0 0;3 2 0 1;3 3 0 0;3 3 0 1;3 3 1 0;3 3 1 1;3 4 0 0;3 4 0 1;4 3 0 0;4 3 0 1;4 3 1 0;4 3 1 1;4 4 0 0;4 4 0 1;4 4 1 0;4 4 1 1;5 4 0 0;5 4 0 1;5 4 1 0;5 4 1 1;5 4 2 0;	2350.83	1	31.0398	16.4354	58.1624	9	0.01437	4.74846	0.51515	1	0	0	0	0	3.79709e-77	2.61695e-79	-1	0	2.61695e-79	sp|P06731|CEAM5_HUMAN	CEACAM5	665
probe 0.25µM-1	CEA-TM3-25mM_1.4379.4379.3.1.dta	CEA-TM3-25mM_1.4379.4379.3.1.dta	CEA-TM3-25mM_1	4379	1013.8	2879.16	960.393	3	1	JNSIVK		674.383	5 4 2 0	H(5)N(4)A(2)	(N(N(H(H(N(H(A))))(H(N(H(A)))))))	1791	0 1 0 0;0 2 0 0;1 2 0 0;2 2 0 0;2 3 0 0;3 2 0 0;3 3 0 0;3 3 1 0;3 4 0 0;4 3 0 0;4 3 1 0;4 4 0 0;4 4 1 0;5 4 0 0;5 4 1 0;	2204.77	1	27.9422	18.5143	45.4511	7	0.00882	3.06234	0.64706	1.2	0	0	0	0	8.42823e-59	3.39645e-61	-1	0	3.39645e-61	sp|P06731|CEAM5_HUMAN	CEACAM5	665
probe 0.25µM-1	CEA-TM3-25mM_1.4394.4394.3.0.dta	CEA-TM3-25mM_1.4394.4394.3.0.dta	CEA-TM3-25mM_1	4394	1016.98	3025.23	1009.08	3	1	JNSIVK		674.383	5 4 2 1	H(5)N(4)A(2)F(1)	(N(F)(N(H(H(N(H(A))))(H(N(H(A)))))))	226	0 1 0 0;0 1 0 1;0 2 0 0;0 2 0 1;1 2 0 0;1 2 0 1;2 2 0 0;2 2 0 1;2 3 0 0;2 3 0 1;3 2 0 0;3 2 0 1;3 3 0 0;3 3 0 1;3 3 1 0;3 3 1 1;3 4 0 0;3 4 0 1;4 3 0 0;4 3 0 1;4 3 1 0;4 3 1 1;4 4 0 0;4 4 0 1;4 4 1 0;4 4 1 1;5 4 0 0;5 4 0 1;5 4 1 0;5 4 1 1;5 4 2 0;	2350.83	1	37.4052	22.0782	65.8698	9	0.01437	4.74846	0.51515	1	0	0	0	0	3.10242e-88	7.36539e-91	-1	0	7.36539e-91	sp|P06731|CEAM5_HUMAN	CEACAM5	665
probe 0.25µM-1	CEA-TM3-25mM_1.4464.4464.3.0.dta	CEA-TM3-25mM_1.4464.4464.3.0.dta	CEA-TM3-25mM_1	4464	1033.66	3228.31	1076.77	3	1	JNSIVK		674.383	5 5 2 1	H(5)N(5)A(2)F(1)	(N(F)(N(H(N)(H(N(H(A))))(H(N(H(A)))))))	951	0 1 0 0;0 1 0 1;0 2 0 0;0 2 0 1;1 2 0 0;1 2 0 1;1 3 0 0;1 3 0 1;2 2 0 0;2 2 0 1;2 3 0 0;2 3 0 1;2 4 0 0;2 4 0 1;3 2 0 0;3 2 0 1;3 3 0 0;3 3 0 1;3 3 1 0;3 3 1 1;3 4 0 0;3 4 0 1;3 4 1 0;3 4 1 1;3 5 0 0;3 5 0 1;4 3 0 0;4 3 0 1;4 3 1 0;4 3 1 1;4 4 0 0;4 4 0 1;4 4 1 0;4 4 1 1;4 5 0 0;4 5 0 1;4 5 1 0;4 5 1 1;5 4 0 0;5 4 0 1;5 4 1 0;5 4 1 1;5 4 2 0;5 4 2 1;5 5 0 0;5 5 0 1;5 5 1 0;5 5 1 1;5 5 2 0;	2553.91	1	38.8181	20.3061	73.1976	9	0.01501	4.64938	0.4902	1.2	0	0	0	0	8.49447e-99	5.74642e-101	-1	0	5.74642e-101	sp|P06731|CEAM5_HUMAN	CEACAM5	665
probe 0.25µM-1	CEA-TM3-25mM_1.4597.4597.3.0.dta	CEA-TM3-25mM_1.4597.4597.3.0.dta	CEA-TM3-25mM_1	4597	1065.52	3082.24	1028.09	3	1	JNSIVK		674.383	5 5 2 0	H(5)N(5)A(2)	(N(N(H(N)(H(N(H(A))))(H(N(H(A)))))))	2525	0 1 0 0;0 2 0 0;1 2 0 0;1 3 0 0;2 2 0 0;2 3 0 0;2 4 0 0;3 2 0 0;3 3 0 0;3 3 1 0;3 4 0 0;3 4 1 0;3 5 0 0;4 3 0 0;4 3 1 0;4 4 0 0;4 4 1 0;4 5 0 0;4 5 1 0;5 4 0 0;5 4 1 0;5 4 2 0;5 5 0 0;5 5 1 0;	2407.85	1	20.7318	8.34698	43.7321	7	0.00978	3.17186	0.57692	0.6	0	0	0	0	3.51033e-56	1.06732e-58	-1	0.00777512	0.00777512	sp|P06731|CEAM5_HUMAN	CEACAM5	665
probe 0.25µM-1	CEA-TM3-25mM_1.4688.4688.2.0.dta	CEA-TM3-25mM_1.4688.4688.2.0.dta	CEA-TM3-25mM_1	4688	1086.39	2279.97	1140.49	2	1	LQLSNGJR		901.485	6 2 0 0	H(6)N(2)	(N(N(H(H(H))(H(H(H))))))	1628	0 1 0 0;0 2 0 0;1 2 0 0;2 2 0 0;3 2 0 0;4 2 0 0;5 2 0 0;	1378.48	7	40.1402	15.8967	85.1637	7	0.011	4.82579	1	0.5	0	0	0	0	4.65189e-116	2.3112e-118	-1	0	2.3112e-118	sp|P13688|CEAM1_HUMAN;sp|P31997|CEAM8_HUMAN;sp|P06731|CEAM5_HUMAN;sp|P06731|CEAM5_HUMAN	CEACAM1;CEACAM8;CEACAM5;CEACAM5	197;197;197;553
probe 0.25µM-1	CEA-TM3-25mM_1.4713.4713.2.0.dta	CEA-TM3-25mM_1.4713.4713.2.0.dta	CEA-TM3-25mM_1	4713	1091.83	2279.97	1140.49	2	1	LQLSNGJR		901.485	6 2 0 0	H(6)N(2)	(N(N(H(H(H))(H(H(H))))))	1628	0 1 0 0;0 2 0 0;1 2 0 0;2 2 0 0;3 2 0 0;4 2 0 0;5 2 0 0;	1378.48	7	42.0128	17.6966	87.1715	7	0.011	4.82579	1	0.42857	0	0	0	0	5.88291e-119	3.17985e-121	-1	0	3.17985e-121	sp|P13688|CEAM1_HUMAN;sp|P31997|CEAM8_HUMAN;sp|P06731|CEAM5_HUMAN;sp|P06731|CEAM5_HUMAN	CEACAM1;CEACAM8;CEACAM5;CEACAM5	197;197;197;553
probe 0.25µM-1	CEA-TM3-25mM_1.4749.4749.2.0.dta	CEA-TM3-25mM_1.4749.4749.2.0.dta	CEA-TM3-25mM_1	4749	1100.45	2117.91	1059.46	2	1	LQLSNGJR		901.485	5 2 0 0	H(5)N(2)	(N(N(H(H(H))(H(H)))))	1637	0 1 0 0;0 2 0 0;1 2 0 0;2 2 0 0;3 2 0 0;4 2 0 0;	1216.42	7	42.5062	22.6945	79.2995	7	0.00623	2.93973	1	0.64286	0	0	0	0	1.3449e-107	7.35379e-110	-1	0	7.35379e-110	sp|P13688|CEAM1_HUMAN;sp|P31997|CEAM8_HUMAN;sp|P06731|CEAM5_HUMAN;sp|P06731|CEAM5_HUMAN	CEACAM1;CEACAM8;CEACAM5;CEACAM5	197;197;197;553
probe 0.25µM-1	CEA-TM3-25mM_1.4786.4786.3.0.dta	CEA-TM3-25mM_1.4786.4786.3.0.dta	CEA-TM3-25mM_1	4786	1109.07	1955.86	652.625	3	1	LQLSNGJR		901.485	4 2 0 0	H(4)N(2)	(N(N(H(H)(H(H)))))	2258	0 1 0 0;0 2 0 0;1 2 0 0;2 2 0 0;3 2 0 0;	1054.37	7	34.9256	32.428	39.564	6	0.00399	2.04131	0.85714	0.78571	0	0	0	0	1.57676e-49	3.34049e-52	-1	0	3.34049e-52	sp|P13688|CEAM1_HUMAN;sp|P31997|CEAM8_HUMAN;sp|P06731|CEAM5_HUMAN;sp|P06731|CEAM5_HUMAN	CEACAM1;CEACAM8;CEACAM5;CEACAM5	197;197;197;553
probe 0.25µM-1	CEA-TM3-25mM_1.4836.4836.2.0.dta	CEA-TM3-25mM_1.4836.4836.2.0.dta	CEA-TM3-25mM_1	4836	1119.7	2117.91	1059.46	2	1	LQLSNGJR		901.485	5 2 0 0	H(5)N(2)	(N(N(H(H(H))(H(H)))))	1637	0 1 0 0;0 2 0 0;1 2 0 0;2 2 0 0;3 2 0 0;4 2 0 0;	1216.42	7	37.4766	13.803	81.4417	7	0.00623	2.94256	1	0.35714	0	0	0	0	1.0922e-110	4.76688e-113	-1	0	4.76688e-113	sp|P13688|CEAM1_HUMAN;sp|P31997|CEAM8_HUMAN;sp|P06731|CEAM5_HUMAN;sp|P06731|CEAM5_HUMAN	CEACAM1;CEACAM8;CEACAM5;CEACAM5	197;197;197;553
probe 0.25µM-1	CEA-TM3-25mM_1.4862.4862.2.0.dta	CEA-TM3-25mM_1.4862.4862.2.0.dta	CEA-TM3-25mM_1	4862	1125.46	1955.86	978.434	2	1	LQLSNGJR		901.485	4 2 0 0	H(4)N(2)	(N(N(H(H)(H(H)))))	2258	0 1 0 0;0 2 0 0;1 2 0 0;2 2 0 0;3 2 0 0;	1054.37	7	34.426	20.3388	60.588	7	0.00598	3.05519	1	0.5	0	0	0	0	1.24156e-80	3.92912e-83	-1	0	3.92912e-83	sp|P13688|CEAM1_HUMAN;sp|P31997|CEAM8_HUMAN;sp|P06731|CEAM5_HUMAN;sp|P06731|CEAM5_HUMAN	CEACAM1;CEACAM8;CEACAM5;CEACAM5	197;197;197;553
probe 0.25µM-1	CEA-TM3-25mM_1.4893.4893.2.0.dta	CEA-TM3-25mM_1.4893.4893.2.0.dta	CEA-TM3-25mM_1	4893	1131.29	1955.86	978.434	2	1	LQLSNGJR		901.485	4 2 0 0	H(4)N(2)	(N(N(H(H)(H(H)))))	2258	0 1 0 0;0 2 0 0;1 2 0 0;2 2 0 0;3 2 0 0;	1054.37	7	38.1012	22.1992	67.6333	7	0.00599	3.06439	1	0.57143	0	0	0	0	8.92824e-91	5.93888e-93	-1	0	5.93888e-93	sp|P13688|CEAM1_HUMAN;sp|P31997|CEAM8_HUMAN;sp|P06731|CEAM5_HUMAN;sp|P06731|CEAM5_HUMAN	CEACAM1;CEACAM8;CEACAM5;CEACAM5	197;197;197;553
probe 0.25µM-1	CEA-TM3-25mM_1.4936.4936.2.0.dta	CEA-TM3-25mM_1.4936.4936.2.0.dta	CEA-TM3-25mM_1	4936	1141.01	2175.93	1088.47	2	1	LQLSNDJR		959.49	5 2 0 0	H(5)N(2)	(N(N(H(H(H))(H(H)))))	1637	0 1 0 0;0 2 0 0;1 2 0 0;2 2 0 0;3 2 0 0;4 2 0 0;	1216.42	7	28.6636	9.95066	63.4162	7	0.01478	6.79117	1	0.35714	0	0	0	0	1.05924e-84	5.75012e-87	-1	0.00266134	0.00266134	sp|P06731|CEAM5_HUMAN	CEACAM5	375
probe 0.25µM-1	CEA-TM3-25mM_1.4967.4967.2.2.dta	CEA-TM3-25mM_1.4967.4967.2.2.dta	CEA-TM3-25mM_1	4967	1148.43	2175.93	1088.47	2	1	LQLSNDJR		959.49	5 2 0 0	H(5)N(2)	(N(N(H(H(H))(H(H)))))	1637	0 1 0 0;0 2 0 0;1 2 0 0;2 2 0 0;3 2 0 0;4 2 0 0;	1216.42	7	31.8115	10.7831	70.8643	7	0.01478	6.79117	1	0.35714	0	0	0	0	1.96545e-95	1.31457e-97	-1	0.00266134	0.00266134	sp|P06731|CEAM5_HUMAN	CEACAM5	375
probe 0.25µM-1	CEA-TM3-25mM_1.5040.5040.2.1.dta	CEA-TM3-25mM_1.5040.5040.2.1.dta	CEA-TM3-25mM_1	5040	1167.19	2013.87	1007.44	2	1	LQLSNDJR		959.49	4 2 0 0	H(4)N(2)	(N(N(H(H)(H(H)))))	2258	0 1 0 0;0 2 0 0;1 2 0 0;2 2 0 0;3 2 0 0;	1054.37	7	23.6788	8.74345	51.4158	7	0.0061	3.03025	1	0.35714	0	0	0	0	1.79582e-67	9.13422e-70	-1	0.00561097	0.00561097	sp|P06731|CEAM5_HUMAN	CEACAM5	375
probe 0.25µM-1	CEA-TM3-25mM_1.5133.5133.2.0.dta	CEA-TM3-25mM_1.5133.5133.2.0.dta	CEA-TM3-25mM_1	5133	1190.83	2117.92	1059.46	2	1	LQLSNGJR		901.485	5 2 0 0	H(5)N(2)	(N(N(H(H)(H(H(H))))))	2249	0 1 0 0;0 2 0 0;1 2 0 0;2 2 0 0;3 2 0 0;4 2 0 0;	1216.42	7	12.7027	11.9758	14.0526	5	0.01232	5.81518	0.75	0.5	0	0	0	0	9.07592e-11	5.38196e-13	-1	0.000723589	0.000723589	sp|P13688|CEAM1_HUMAN;sp|P31997|CEAM8_HUMAN;sp|P06731|CEAM5_HUMAN;sp|P06731|CEAM5_HUMAN	CEACAM1;CEACAM8;CEACAM5;CEACAM5	197;197;197;553
probe 0.25µM-1	CEA-TM3-25mM_1.11698.11698.3.0.dta	CEA-TM3-25mM_1.11698.11698.3.0.dta	CEA-TM3-25mM_1	11698	2802.77	3328.46	1110.16	3	1	TLTLFJVTR		1064.61	5 5 0 3	H(5)N(5)F(3)	(N(F)(N(H(N)(H(N(H(F))))(H(N(H(F)))))))	963	0 1 0 0;0 1 0 1;0 2 0 0;0 2 0 1;1 2 0 0;1 2 0 1;1 3 0 0;1 3 0 1;2 2 0 0;2 2 0 1;2 3 0 0;2 3 0 1;2 4 0 0;2 4 0 1;3 2 0 0;3 2 0 1;3 3 0 0;3 3 0 1;3 3 0 2;3 4 0 0;3 4 0 1;3 4 0 2;3 5 0 0;3 5 0 1;4 3 0 0;4 3 0 1;4 3 0 2;4 4 0 0;4 4 0 1;4 4 0 2;4 5 0 0;4 5 0 1;4 5 0 2;5 4 0 0;5 4 0 1;5 4 0 2;5 4 0 3;5 5 0 0;5 5 0 1;5 5 0 2;	2263.83	6	57.9393	12.1088	143.053	9	0.01566	4.7046	0.66667	0.6875	0	0	0	0	7.83217e-200	9.86148e-202	-1	0.000723589	0.000723589	sp|P06731|CEAM5_HUMAN;sp|P06731|CEAM5_HUMAN	CEACAM5;CEACAM5	204;560
probe 0.25µM-1	CEA-TM3-25mM_1.11722.11722.3.0.dta	CEA-TM3-25mM_1.11722.11722.3.0.dta	CEA-TM3-25mM_1	11722	2809.05	3328.46	1110.16	3	1	TLTLFJVTR		1064.61	5 5 0 3	H(5)N(5)F(3)	(N(F)(N(H(N)(H(N(H(F))))(H(N(H(F)))))))	963	0 1 0 0;0 1 0 1;0 2 0 0;0 2 0 1;1 2 0 0;1 2 0 1;1 3 0 0;1 3 0 1;2 2 0 0;2 2 0 1;2 3 0 0;2 3 0 1;2 4 0 0;2 4 0 1;3 2 0 0;3 2 0 1;3 3 0 0;3 3 0 1;3 3 0 2;3 4 0 0;3 4 0 1;3 4 0 2;3 5 0 0;3 5 0 1;4 3 0 0;4 3 0 1;4 3 0 2;4 4 0 0;4 4 0 1;4 4 0 2;4 5 0 0;4 5 0 1;4 5 0 2;5 4 0 0;5 4 0 1;5 4 0 2;5 4 0 3;5 5 0 0;5 5 0 1;5 5 0 2;	2263.83	6	62.5975	11.7595	157.011	9	0.01567	4.7073	0.69048	0.5625	0	0	0	0	4.93404e-220	4.04733e-222	-1	0.000723589	0.000723589	sp|P06731|CEAM5_HUMAN;sp|P06731|CEAM5_HUMAN	CEACAM5;CEACAM5	204;560
probe 0.25µM-1	CEA-TM3-25mM_1.11762.11762.3.0.dta	CEA-TM3-25mM_1.11762.11762.3.0.dta	CEA-TM3-25mM_1	11762	2819.47	3182.4	1061.47	3	1	TLTLFJVTR		1064.61	5 5 0 2	H(5)N(5)F(2)	(N(F)(N(H(N)(H(N(H)))(H(N(H(F)))))))	1163	0 1 0 0;0 1 0 1;0 2 0 0;0 2 0 1;1 2 0 0;1 2 0 1;1 3 0 0;1 3 0 1;2 2 0 0;2 2 0 1;2 3 0 0;2 3 0 1;2 4 0 0;2 4 0 1;3 2 0 0;3 2 0 1;3 3 0 0;3 3 0 1;3 3 0 2;3 4 0 0;3 4 0 1;3 4 0 2;3 5 0 0;3 5 0 1;4 3 0 0;4 3 0 1;4 3 0 2;4 4 0 0;4 4 0 1;4 4 0 2;4 5 0 0;4 5 0 1;4 5 0 2;5 4 0 0;5 4 0 1;5 4 0 2;5 5 0 0;5 5 0 1;	2117.78	6	49.4172	9.40248	123.73	9	0.01548	4.86358	0.625	0.5	0	0	0	0	7.59618e-172	5.22401e-174	-1	0.00511509	0.00511509	sp|P06731|CEAM5_HUMAN;sp|P06731|CEAM5_HUMAN	CEACAM5;CEACAM5	204;560
probe 0.25µM-1	CEA-TM3-25mM_1.11810.11810.3.0.dta	CEA-TM3-25mM_1.11810.11810.3.0.dta	CEA-TM3-25mM_1	11810	2831.69	3020.35	1007.45	3	1	TLTLFJVTR		1064.61	4 5 0 2	H(4)N(5)F(2)	(N(F)(N(H(N)(H(N(H)))(H(N(F))))))	1159	0 1 0 0;0 1 0 1;0 2 0 0;0 2 0 1;1 2 0 0;1 2 0 1;1 3 0 0;1 3 0 1;2 2 0 0;2 2 0 1;2 3 0 0;2 3 0 1;2 3 0 2;2 4 0 0;2 4 0 1;2 4 0 2;3 2 0 0;3 2 0 1;3 3 0 0;3 3 0 1;3 3 0 2;3 4 0 0;3 4 0 1;3 4 0 2;3 5 0 0;3 5 0 1;3 5 0 2;4 3 0 0;4 3 0 1;4 4 0 0;4 4 0 1;4 4 0 2;4 5 0 0;4 5 0 1;	1955.72	6	43.893	10.8326	105.291	9	0.01468	4.85914	0.58333	0.5625	0	0	0	0	3.80661e-145	2.33923e-147	-1	0.00266134	0.00266134	sp|P06731|CEAM5_HUMAN;sp|P06731|CEAM5_HUMAN	CEACAM5;CEACAM5	204;560
probe 0.25µM-1	CEA-TM3-25mM_1.11821.11821.3.0.dta	CEA-TM3-25mM_1.11821.11821.3.0.dta	CEA-TM3-25mM_1	11821	2834.49	3182.4	1061.47	3	1	TLTLFJVTR		1064.61	5 5 0 2	H(5)N(5)F(2)	(N(F)(N(H(N)(H(N(H)))(H(N(H(F)))))))	1163	0 1 0 0;0 1 0 1;0 2 0 0;0 2 0 1;1 2 0 0;1 2 0 1;1 3 0 0;1 3 0 1;2 2 0 0;2 2 0 1;2 3 0 0;2 3 0 1;2 4 0 0;2 4 0 1;3 2 0 0;3 2 0 1;3 3 0 0;3 3 0 1;3 3 0 2;3 4 0 0;3 4 0 1;3 4 0 2;3 5 0 0;3 5 0 1;4 3 0 0;4 3 0 1;4 3 0 2;4 4 0 0;4 4 0 1;4 4 0 2;4 5 0 0;4 5 0 1;4 5 0 2;5 4 0 0;5 4 0 1;5 4 0 2;5 5 0 0;5 5 0 1;	2117.78	6	55.0143	9.91523	138.77	9	0.01547	4.8617	0.675	0.5625	0	0	0	0	1.24981e-193	8.17037e-196	-1	0.00266134	0.00266134	sp|P06731|CEAM5_HUMAN;sp|P06731|CEAM5_HUMAN	CEACAM5;CEACAM5	204;560
probe 0.25µM-1	CEA-TM3-25mM_1.11830.11830.3.0.dta	CEA-TM3-25mM_1.11830.11830.3.0.dta	CEA-TM3-25mM_1	11830	2836.89	3036.34	1012.79	3	1	TLTLFJVTR		1064.61	5 5 0 1	H(5)N(5)F(1)	(N(F)(N(H(N)(H(N(H)))(H(N(H))))))	1175	0 1 0 0;0 1 0 1;0 2 0 0;0 2 0 1;1 2 0 0;1 2 0 1;1 3 0 0;1 3 0 1;2 2 0 0;2 2 0 1;2 3 0 0;2 3 0 1;2 4 0 0;2 4 0 1;3 2 0 0;3 2 0 1;3 3 0 0;3 3 0 1;3 4 0 0;3 4 0 1;3 5 0 0;3 5 0 1;4 3 0 0;4 3 0 1;4 4 0 0;4 4 0 1;4 5 0 0;4 5 0 1;5 4 0 0;5 4 0 1;5 5 0 0;	1971.72	6	51.8997	13.7511	122.747	9	0.0145	4.77702	0.69697	0.5625	0	0	0	0	2.01644e-170	2.01892e-172	-1	0	2.01892e-172	sp|P06731|CEAM5_HUMAN;sp|P06731|CEAM5_HUMAN	CEACAM5;CEACAM5	204;560
probe 0.25µM-1	CEA-TM3-25mM_1.11852.11852.3.0.dta	CEA-TM3-25mM_1.11852.11852.3.0.dta	CEA-TM3-25mM_1	11852	2842.46	3036.34	1012.79	3	1	TLTLFJVTR		1064.61	5 5 0 1	H(5)N(5)F(1)	(N(F)(N(H(N)(H(N(H)))(H(N(H))))))	1175	0 1 0 0;0 1 0 1;0 2 0 0;0 2 0 1;1 2 0 0;1 2 0 1;1 3 0 0;1 3 0 1;2 2 0 0;2 2 0 1;2 3 0 0;2 3 0 1;2 4 0 0;2 4 0 1;3 2 0 0;3 2 0 1;3 3 0 0;3 3 0 1;3 4 0 0;3 4 0 1;3 5 0 0;3 5 0 1;4 3 0 0;4 3 0 1;4 4 0 0;4 4 0 1;4 5 0 0;4 5 0 1;5 4 0 0;5 4 0 1;5 5 0 0;	1971.72	6	58.0019	14.1369	139.465	9	0.01448	4.77011	0.72727	0.5625	0	0	0	0	1.22807e-194	1.20764e-196	-1	0	1.20764e-196	sp|P06731|CEAM5_HUMAN;sp|P06731|CEAM5_HUMAN	CEACAM5;CEACAM5	204;560
probe 0.25µM-1	CEA-TM3-25mM_1.11853.11853.3.0.dta	CEA-TM3-25mM_1.11853.11853.3.0.dta	CEA-TM3-25mM_1	11853	2842.74	3166.41	1056.14	3	1	TLTLFJVTR		1064.61	4 5 0 3	H(4)N(5)F(3)	(N(F)(N(H(N)(H(N(F)))(H(N(H)(F))))))	914	0 1 0 0;0 1 0 1;0 2 0 0;0 2 0 1;1 2 0 0;1 2 0 1;1 3 0 0;1 3 0 1;2 2 0 0;2 2 0 1;2 3 0 0;2 3 0 1;2 3 0 2;2 4 0 0;2 4 0 1;2 4 0 2;3 2 0 0;3 2 0 1;3 3 0 0;3 3 0 1;3 3 0 2;3 4 0 0;3 4 0 1;3 4 0 2;3 4 0 3;3 5 0 0;3 5 0 1;3 5 0 2;3 5 0 3;4 3 0 0;4 3 0 1;4 3 0 2;4 4 0 0;4 4 0 1;4 4 0 2;4 4 0 3;4 5 0 0;4 5 0 1;4 5 0 2;	2101.78	6	47.9439	9.28018	119.748	9	0.01508	4.76139	0.58537	0.5	0	0	0	0	4.45565e-166	4.07552e-168	-1	0.00511509	0.00511509	sp|P06731|CEAM5_HUMAN;sp|P06731|CEAM5_HUMAN	CEACAM5;CEACAM5	204;560
probe 0.25µM-1	CEA-TM3-25mM_1.11863.11863.3.0.dta	CEA-TM3-25mM_1.11863.11863.3.0.dta	CEA-TM3-25mM_1	11863	2845.26	3020.35	1007.45	3	1	TLTLFJVTR		1064.61	4 5 0 2	H(4)N(5)F(2)	(N(F)(N(H(N)(H(N(H)))(H(N(F))))))	1159	0 1 0 0;0 1 0 1;0 2 0 0;0 2 0 1;1 2 0 0;1 2 0 1;1 3 0 0;1 3 0 1;2 2 0 0;2 2 0 1;2 3 0 0;2 3 0 1;2 3 0 2;2 4 0 0;2 4 0 1;2 4 0 2;3 2 0 0;3 2 0 1;3 3 0 0;3 3 0 1;3 3 0 2;3 4 0 0;3 4 0 1;3 4 0 2;3 5 0 0;3 5 0 1;3 5 0 2;4 3 0 0;4 3 0 1;4 4 0 0;4 4 0 1;4 4 0 2;4 5 0 0;4 5 0 1;	1955.72	6	56.2345	11.6969	138.947	9	0.01472	4.87305	0.69444	0.5625	0	0	0	0	6.91382e-194	4.19077e-196	-1	0.000723589	0.000723589	sp|P06731|CEAM5_HUMAN;sp|P06731|CEAM5_HUMAN	CEACAM5;CEACAM5	204;560
probe 0.25µM-1	CEA-TM3-25mM_1.11874.11874.3.1.dta	CEA-TM3-25mM_1.11874.11874.3.1.dta	CEA-TM3-25mM_1	11874	2848.15	3036.34	1012.79	3	1	TLTLFJVTR		1064.61	5 5 0 1	H(5)N(5)F(1)	(N(F)(N(H(N)(H(N(H)))(H(N(H))))))	1175	0 1 0 0;0 1 0 1;0 2 0 0;0 2 0 1;1 2 0 0;1 2 0 1;1 3 0 0;1 3 0 1;2 2 0 0;2 2 0 1;2 3 0 0;2 3 0 1;2 4 0 0;2 4 0 1;3 2 0 0;3 2 0 1;3 3 0 0;3 3 0 1;3 4 0 0;3 4 0 1;3 5 0 0;3 5 0 1;4 3 0 0;4 3 0 1;4 4 0 0;4 4 0 1;4 5 0 0;4 5 0 1;5 4 0 0;5 4 0 1;5 5 0 0;	1971.72	6	55.2593	15.3552	129.367	9	0.01453	4.78592	0.69697	0.625	0	0	0	0	5.19427e-180	8.64697e-182	-1	0	8.64697e-182	sp|P06731|CEAM5_HUMAN;sp|P06731|CEAM5_HUMAN	CEACAM5;CEACAM5	204;560
probe 0.25µM-1	CEA-TM3-25mM_1.11885.11885.3.0.dta	CEA-TM3-25mM_1.11885.11885.3.0.dta	CEA-TM3-25mM_1	11885	2850.94	3020.35	1007.45	3	1	TLTLFJVTR		1064.61	4 5 0 2	H(4)N(5)F(2)	(N(F)(N(H(N)(H(N(H)))(H(N(F))))))	1159	0 1 0 0;0 1 0 1;0 2 0 0;0 2 0 1;1 2 0 0;1 2 0 1;1 3 0 0;1 3 0 1;2 2 0 0;2 2 0 1;2 3 0 0;2 3 0 1;2 3 0 2;2 4 0 0;2 4 0 1;2 4 0 2;3 2 0 0;3 2 0 1;3 3 0 0;3 3 0 1;3 3 0 2;3 4 0 0;3 4 0 1;3 4 0 2;3 5 0 0;3 5 0 1;3 5 0 2;4 3 0 0;4 3 0 1;4 4 0 0;4 4 0 1;4 4 0 2;4 5 0 0;4 5 0 1;	1955.72	6	50.6902	11.5831	123.318	9	0.01473	4.87801	0.63889	0.5625	0	0	0	0	3.00533e-171	4.03344e-173	-1	0.000723589	0.000723589	sp|P06731|CEAM5_HUMAN;sp|P06731|CEAM5_HUMAN	CEACAM5;CEACAM5	204;560
probe 0.25µM-1	CEA-TM3-25mM_1.11887.11887.3.0.dta	CEA-TM3-25mM_1.11887.11887.3.0.dta	CEA-TM3-25mM_1	11887	2851.49	2874.29	958.768	3	1	TLTLFJVTR		1064.61	4 5 0 1	H(4)N(5)F(1)	(N(F)(N(H(N)(H(N))(H(N(H))))))	1333	0 1 0 0;0 1 0 1;0 2 0 0;0 2 0 1;1 2 0 0;1 2 0 1;1 3 0 0;1 3 0 1;2 2 0 0;2 2 0 1;2 3 0 0;2 3 0 1;2 4 0 0;2 4 0 1;3 2 0 0;3 2 0 1;3 3 0 0;3 3 0 1;3 4 0 0;3 4 0 1;3 5 0 0;3 5 0 1;4 3 0 0;4 3 0 1;4 4 0 0;4 4 0 1;4 5 0 0;	1809.67	6	47.9247	11.4968	115.576	9	0.01329	4.62449	0.72414	0.5625	0	0	0	0	4.90115e-160	3.17894e-162	-1	0.000723589	0.000723589	sp|P06731|CEAM5_HUMAN;sp|P06731|CEAM5_HUMAN	CEACAM5;CEACAM5	204;560
probe 0.25µM-1	CEA-TM3-25mM_1.11918.11918.3.0.dta	CEA-TM3-25mM_1.11918.11918.3.0.dta	CEA-TM3-25mM_1	11918	2859.47	2874.29	958.768	3	1	TLTLFJVTR		1064.61	4 5 0 1	H(4)N(5)F(1)	(N(F)(N(H(N)(H(N))(H(N(H))))))	1333	0 1 0 0;0 1 0 1;0 2 0 0;0 2 0 1;1 2 0 0;1 2 0 1;1 3 0 0;1 3 0 1;2 2 0 0;2 2 0 1;2 3 0 0;2 3 0 1;2 4 0 0;2 4 0 1;3 2 0 0;3 2 0 1;3 3 0 0;3 3 0 1;3 4 0 0;3 4 0 1;3 5 0 0;3 5 0 1;4 3 0 0;4 3 0 1;4 4 0 0;4 4 0 1;4 5 0 0;	1809.67	6	48.5711	16.3152	108.475	9	0.01331	4.63179	0.65517	0.625	0	0	0	0	9.38585e-150	7.12489e-152	-1	0	7.12489e-152	sp|P06731|CEAM5_HUMAN;sp|P06731|CEAM5_HUMAN	CEACAM5;CEACAM5	204;560
probe 0.25µM-1	CEA-TM3-25mM_1.11940.11940.3.0.dta	CEA-TM3-25mM_1.11940.11940.3.0.dta	CEA-TM3-25mM_1	11940	2865.05	2874.29	958.768	3	1	TLTLFJVTR		1064.61	4 5 0 1	H(4)N(5)F(1)	(N(F)(N(H(N)(H(N))(H(N(H))))))	1333	0 1 0 0;0 1 0 1;0 2 0 0;0 2 0 1;1 2 0 0;1 2 0 1;1 3 0 0;1 3 0 1;2 2 0 0;2 2 0 1;2 3 0 0;2 3 0 1;2 4 0 0;2 4 0 1;3 2 0 0;3 2 0 1;3 3 0 0;3 3 0 1;3 4 0 0;3 4 0 1;3 5 0 0;3 5 0 1;4 3 0 0;4 3 0 1;4 4 0 0;4 4 0 1;4 5 0 0;	1809.67	6	51.7286	21.6146	107.655	9	0.0133	4.62553	0.62069	0.6875	0	0	0	0	1.44508e-148	5.6002e-151	-1	0	5.6002e-151	sp|P06731|CEAM5_HUMAN;sp|P06731|CEAM5_HUMAN	CEACAM5;CEACAM5	204;560
probe 0.25µM-1	CEA-TM3-25mM_1.11962.11962.3.0.dta	CEA-TM3-25mM_1.11962.11962.3.0.dta	CEA-TM3-25mM_1	11962	2870.78	2874.29	958.768	3	1	TLTLFJVTR		1064.61	4 5 0 1	H(4)N(5)F(1)	(N(F)(N(H(N)(H(N))(H(N(H))))))	1333	0 1 0 0;0 1 0 1;0 2 0 0;0 2 0 1;1 2 0 0;1 2 0 1;1 3 0 0;1 3 0 1;2 2 0 0;2 2 0 1;2 3 0 0;2 3 0 1;2 4 0 0;2 4 0 1;3 2 0 0;3 2 0 1;3 3 0 0;3 3 0 1;3 4 0 0;3 4 0 1;3 5 0 0;3 5 0 1;4 3 0 0;4 3 0 1;4 4 0 0;4 4 0 1;4 5 0 0;	1809.67	6	63.0502	24.2103	135.182	9	0.01332	4.63284	0.75862	0.8125	0	0	0	0	1.96449e-188	2.66289e-190	-1	0	2.66289e-190	sp|P06731|CEAM5_HUMAN;sp|P06731|CEAM5_HUMAN	CEACAM5;CEACAM5	204;560
probe 0.25µM-1	CEA-TM3-25mM_1.11971.11971.3.0.dta	CEA-TM3-25mM_1.11971.11971.3.0.dta	CEA-TM3-25mM_1	11971	2873.21	2712.23	904.75	3	1	TLTLFJVTR		1064.61	3 5 0 1	H(3)N(5)F(1)	(N(F)(N(H(N)(H(N))(H(N)))))	1341	0 1 0 0;0 1 0 1;0 2 0 0;0 2 0 1;1 2 0 0;1 2 0 1;1 3 0 0;1 3 0 1;2 2 0 0;2 2 0 1;2 3 0 0;2 3 0 1;2 4 0 0;2 4 0 1;3 2 0 0;3 2 0 1;3 3 0 0;3 3 0 1;3 4 0 0;3 4 0 1;3 5 0 0;	1647.61	6	36.8888	8.44007	89.7222	9	0.01144	4.21702	0.78261	0.5	0	0	0	0	1.22151e-122	5.39098e-125	-1	0.00777512	0.00777512	sp|P06731|CEAM5_HUMAN;sp|P06731|CEAM5_HUMAN	CEACAM5;CEACAM5	204;560
probe 0.25µM-1	CEA-TM3-25mM_1.11975.11975.3.0.dta	CEA-TM3-25mM_1.11975.11975.3.0.dta	CEA-TM3-25mM_1	11975	2874.11	2671.21	891.074	3	1	TLTLFJVTR		1064.61	4 4 0 1	H(4)N(4)F(1)	(N(F)(N(H(H)(N)(H(N(H))))))	746	0 1 0 0;0 1 0 1;0 2 0 0;0 2 0 1;1 2 0 0;1 2 0 1;1 3 0 0;1 3 0 1;2 2 0 0;2 2 0 1;2 3 0 0;2 3 0 1;2 4 0 0;2 4 0 1;3 2 0 0;3 2 0 1;3 3 0 0;3 3 0 1;3 4 0 0;3 4 0 1;4 3 0 0;4 3 0 1;4 4 0 0;	1606.59	6	37.1907	11.914	84.1332	9	0.01169	4.37654	0.68	0.5625	0	0	0	0	1.42847e-114	1.22241e-116	-1	0.000723589	0.000723589	sp|P06731|CEAM5_HUMAN;sp|P06731|CEAM5_HUMAN	CEACAM5;CEACAM5	204;560
probe 0.25µM-1	CEA-TM3-25mM_1.11984.11984.3.0.dta	CEA-TM3-25mM_1.11984.11984.3.0.dta	CEA-TM3-25mM_1	11984	2876.36	2874.29	958.768	3	1	TLTLFJVTR		1064.61	4 5 0 1	H(4)N(5)F(1)	(N(F)(N(H(N)(H(N))(H(N(H))))))	1333	0 1 0 0;0 1 0 1;0 2 0 0;0 2 0 1;1 2 0 0;1 2 0 1;1 3 0 0;1 3 0 1;2 2 0 0;2 2 0 1;2 3 0 0;2 3 0 1;2 4 0 0;2 4 0 1;3 2 0 0;3 2 0 1;3 3 0 0;3 3 0 1;3 4 0 0;3 4 0 1;3 5 0 0;3 5 0 1;4 3 0 0;4 3 0 1;4 4 0 0;4 4 0 1;4 5 0 0;	1809.67	6	40.2257	9.01116	98.1954	9	0.01345	4.67772	0.65517	0.5	0	0	0	0	6.97919e-135	6.06723e-137	-1	0.00511509	0.00511509	sp|P06731|CEAM5_HUMAN;sp|P06731|CEAM5_HUMAN	CEACAM5;CEACAM5	204;560
probe 0.25µM-1	CEA-TM3-25mM_1.12006.12006.3.0.dta	CEA-TM3-25mM_1.12006.12006.3.0.dta	CEA-TM3-25mM_1	12006	2882.09	2712.23	904.75	3	1	TLTLFJVTR		1064.61	3 5 0 1	H(3)N(5)F(1)	(N(F)(N(H(N)(H(N))(H(N)))))	1341	0 1 0 0;0 1 0 1;0 2 0 0;0 2 0 1;1 2 0 0;1 2 0 1;1 3 0 0;1 3 0 1;2 2 0 0;2 2 0 1;2 3 0 0;2 3 0 1;2 4 0 0;2 4 0 1;3 2 0 0;3 2 0 1;3 3 0 0;3 3 0 1;3 4 0 0;3 4 0 1;3 5 0 0;	1647.61	6	55.6164	20.3204	121.166	9	0.01143	4.2137	0.82609	0.75	0	0	0	0	3.93104e-168	1.72596e-170	-1	0	1.72596e-170	sp|P06731|CEAM5_HUMAN;sp|P06731|CEAM5_HUMAN	CEACAM5;CEACAM5	204;560
probe 0.25µM-1	CEA-TM3-25mM_1.12028.12028.3.0.dta	CEA-TM3-25mM_1.12028.12028.3.0.dta	CEA-TM3-25mM_1	12028	2887.67	2712.23	904.75	3	1	TLTLFJVTR		1064.61	3 5 0 1	H(3)N(5)F(1)	(N(F)(N(H(N)(H(N))(H(N)))))	1341	0 1 0 0;0 1 0 1;0 2 0 0;0 2 0 1;1 2 0 0;1 2 0 1;1 3 0 0;1 3 0 1;2 2 0 0;2 2 0 1;2 3 0 0;2 3 0 1;2 4 0 0;2 4 0 1;3 2 0 0;3 2 0 1;3 3 0 0;3 3 0 1;3 4 0 0;3 4 0 1;3 5 0 0;	1647.61	6	46.5796	16.1714	103.052	9	0.01143	4.2137	0.78261	0.6875	0	0	0	0	6.60771e-142	5.04761e-144	-1	0	5.04761e-144	sp|P06731|CEAM5_HUMAN;sp|P06731|CEAM5_HUMAN	CEACAM5;CEACAM5	204;560
probe 0.25µM-1	CEA-TM3-25mM_1.12085.12085.2.0.dta	CEA-TM3-25mM_1.12085.12085.2.0.dta	CEA-TM3-25mM_1	12085	2902.29	2509.16	1255.08	2	1	TLTLFJVTR		1064.61	3 4 0 1	H(3)N(4)F(1)	(N(F)(N(H(H)(N)(H(N)))))	753	0 1 0 0;0 1 0 1;0 2 0 0;0 2 0 1;1 2 0 0;1 2 0 1;1 3 0 0;1 3 0 1;2 2 0 0;2 2 0 1;2 3 0 0;2 3 0 1;2 4 0 0;2 4 0 1;3 2 0 0;3 2 0 1;3 3 0 0;3 3 0 1;3 4 0 0;	1444.53	6	41.7857	9.4042	101.923	9	0.01224	4.87617	0.85714	0.5625	0	0	0	0	2.84193e-140	1.62212e-142	-1	0.00511509	0.00511509	sp|P06731|CEAM5_HUMAN;sp|P06731|CEAM5_HUMAN	CEACAM5;CEACAM5	204;560
probe 0.25µM-1	CEA-TM3-25mM_1.12103.12103.2.0.dta	CEA-TM3-25mM_1.12103.12103.2.0.dta	CEA-TM3-25mM_1	12103	2907.12	2281.04	1141.03	2	1	TLTLFJVTR		1064.61	5 2 0 0	H(5)N(2)	(N(N(H(H)(H(H)(H)))))	2257	0 1 0 0;0 2 0 0;1 2 0 0;2 2 0 0;3 2 0 0;4 2 0 0;	1216.42	6	26.9016	14.7461	49.4762	7	0.01121	4.91621	1	0.6875	0	0	0	0	1.09701e-64	4.48841e-67	-1	0	4.48841e-67	sp|P06731|CEAM5_HUMAN;sp|P06731|CEAM5_HUMAN	CEACAM5;CEACAM5	204;560
probe 0.25µM-1	CEA-TM3-25mM_1.12127.12127.2.0.dta	CEA-TM3-25mM_1.12127.12127.2.0.dta	CEA-TM3-25mM_1	12127	2913.19	2281.04	1141.03	2	1	TLTLFJVTR		1064.61	5 2 0 0	H(5)N(2)	(N(N(H(H)(H(H(H))))))	2249	0 1 0 0;0 2 0 0;1 2 0 0;2 2 0 0;3 2 0 0;4 2 0 0;	1216.42	6	40.4849	27.2331	65.0953	7	0.01121	4.91621	1	0.875	0	0	0	0	4.04795e-87	2.06026e-89	-1	0	2.06026e-89	sp|P06731|CEAM5_HUMAN;sp|P06731|CEAM5_HUMAN	CEACAM5;CEACAM5	204;560
probe 0.25µM-1	CEA-TM3-25mM_1.12150.12150.2.0.dta	CEA-TM3-25mM_1.12150.12150.2.0.dta	CEA-TM3-25mM_1	12150	2919.03	2281.04	1141.03	2	1	TLTLFJVTR		1064.61	5 2 0 0	H(5)N(2)	(N(N(H(H)(H(H(H))))))	2249	0 1 0 0;0 2 0 0;1 2 0 0;2 2 0 0;3 2 0 0;4 2 0 0;	1216.42	6	32.1495	17.1433	60.0181	7	0.01121	4.91621	1	0.6875	0	0	0	0	8.18995e-80	5.51063e-82	-1	0	5.51063e-82	sp|P06731|CEAM5_HUMAN;sp|P06731|CEAM5_HUMAN	CEACAM5;CEACAM5	204;560
probe 0.25µM-1	CEA-TM3-25mM_1.12809.12809.3.0.dta	CEA-TM3-25mM_1.12809.12809.3.0.dta	CEA-TM3-25mM_1	12809	3088.89	3473.5	1158.5	3	1	TLTLFJVTR		1064.61	5 5 1 2	H(5)N(5)A(1)F(2)	(N(F)(N(H(N)(H(N(H)(F)))(H(N(H(A)))))))	1041	0 1 0 0;0 1 0 1;0 2 0 0;0 2 0 1;1 2 0 0;1 2 0 1;1 3 0 0;1 3 0 1;2 2 0 0;2 2 0 1;2 3 0 0;2 3 0 1;2 3 0 2;2 4 0 0;2 4 0 1;2 4 0 2;3 2 0 0;3 2 0 1;3 3 0 0;3 3 0 1;3 3 0 2;3 3 1 0;3 3 1 1;3 4 0 0;3 4 0 1;3 4 0 2;3 4 1 0;3 4 1 1;3 5 0 0;3 5 0 1;3 5 0 2;4 3 0 0;4 3 0 1;4 3 0 2;4 3 1 0;4 3 1 1;4 4 0 0;4 4 0 1;4 4 0 2;4 4 1 0;4 4 1 1;4 4 1 2;4 5 0 0;4 5 0 1;4 5 0 2;4 5 1 0;4 5 1 1;4 5 1 2;5 4 0 0;5 4 0 1…	2408.87	6	42.2184	7.7453	106.24	9	0.01528	4.40028	0.44262	0.5	0	0	0	0	1.61121e-146	1.13255e-148	-1	0.00928613	0.00928613	sp|P06731|CEAM5_HUMAN;sp|P06731|CEAM5_HUMAN	CEACAM5;CEACAM5	204;560
probe 0.25µM-1	CEA-TM3-25mM_1.12864.12864.3.0.dta	CEA-TM3-25mM_1.12864.12864.3.0.dta	CEA-TM3-25mM_1	12864	3103.01	3327.44	1109.82	3	1	TLTLFJVTR		1064.61	5 5 1 1	H(5)N(5)A(1)F(1)	(N(F)(N(H(N)(H(N(H)))(H(N(H(A)))))))	1162	0 1 0 0;0 1 0 1;0 2 0 0;0 2 0 1;1 2 0 0;1 2 0 1;1 3 0 0;1 3 0 1;2 2 0 0;2 2 0 1;2 3 0 0;2 3 0 1;2 4 0 0;2 4 0 1;3 2 0 0;3 2 0 1;3 3 0 0;3 3 0 1;3 3 1 0;3 3 1 1;3 4 0 0;3 4 0 1;3 4 1 0;3 4 1 1;3 5 0 0;3 5 0 1;4 3 0 0;4 3 0 1;4 3 1 0;4 3 1 1;4 4 0 0;4 4 0 1;4 4 1 0;4 4 1 1;4 5 0 0;4 5 0 1;4 5 1 0;4 5 1 1;5 4 0 0;5 4 0 1;5 4 1 0;5 4 1 1;5 5 0 0;5 5 0 1;5 5 1 0;	2262.81	6	58.8468	12.5967	144.74	9	0.01549	4.65438	0.55319	0.5625	0	0	0	0	2.83194e-202	2.42988e-204	-1	0	2.42988e-204	sp|P06731|CEAM5_HUMAN;sp|P06731|CEAM5_HUMAN	CEACAM5;CEACAM5	204;560
probe 0.25µM-1	CEA-TM3-25mM_1.12886.12886.3.0.dta	CEA-TM3-25mM_1.12886.12886.3.0.dta	CEA-TM3-25mM_1	12886	3108.43	3327.44	1109.82	3	1	TLTLFJVTR		1064.61	5 5 1 1	H(5)N(5)A(1)F(1)	(N(F)(N(H(N)(H(N(H)))(H(N(H(A)))))))	1162	0 1 0 0;0 1 0 1;0 2 0 0;0 2 0 1;1 2 0 0;1 2 0 1;1 3 0 0;1 3 0 1;2 2 0 0;2 2 0 1;2 3 0 0;2 3 0 1;2 4 0 0;2 4 0 1;3 2 0 0;3 2 0 1;3 3 0 0;3 3 0 1;3 3 1 0;3 3 1 1;3 4 0 0;3 4 0 1;3 4 1 0;3 4 1 1;3 5 0 0;3 5 0 1;4 3 0 0;4 3 0 1;4 3 1 0;4 3 1 1;4 4 0 0;4 4 0 1;4 4 1 0;4 4 1 1;4 5 0 0;4 5 0 1;4 5 1 0;4 5 1 1;5 4 0 0;5 4 0 1;5 4 1 0;5 4 1 1;5 5 0 0;5 5 0 1;5 5 1 0;	2262.81	6	53.849	10.6616	134.054	9	0.01548	4.65257	0.53191	0.5	0	0	0	0	8.43553e-187	6.43449e-189	-1	0.00266134	0.00266134	sp|P06731|CEAM5_HUMAN;sp|P06731|CEAM5_HUMAN	CEACAM5;CEACAM5	204;560
probe 0.25µM-1	CEA-TM3-25mM_1.12920.12920.3.0.dta	CEA-TM3-25mM_1.12920.12920.3.0.dta	CEA-TM3-25mM_1	12920	3117.08	3124.36	1042.12	3	1	TLTLFJVTR		1064.61	5 4 1 1	H(5)N(4)A(1)F(1)	(N(F)(N(H(H(N(H)))(H(N(H(A)))))))	490	0 1 0 0;0 1 0 1;0 2 0 0;0 2 0 1;1 2 0 0;1 2 0 1;2 2 0 0;2 2 0 1;2 3 0 0;2 3 0 1;3 2 0 0;3 2 0 1;3 3 0 0;3 3 0 1;3 3 1 0;3 3 1 1;3 4 0 0;3 4 0 1;4 3 0 0;4 3 0 1;4 3 1 0;4 3 1 1;4 4 0 0;4 4 0 1;4 4 1 0;4 4 1 1;5 4 0 0;5 4 0 1;5 4 1 0;	2059.73	6	47.1332	13.2486	110.062	9	0.0126	4.03145	0.6129	0.6875	0	0	0	0	4.73637e-152	3.08293e-154	-1	0	3.08293e-154	sp|P06731|CEAM5_HUMAN;sp|P06731|CEAM5_HUMAN	CEACAM5;CEACAM5	204;560
probe 0.25µM-1	CEA-TM3-25mM_1.12987.12987.3.0.dta	CEA-TM3-25mM_1.12987.12987.3.0.dta	CEA-TM3-25mM_1	12987	3134.05	3165.39	1055.8	3	1	TLTLFJVTR		1064.61	4 5 1 1	H(4)N(5)A(1)F(1)	(N(F)(N(H(N)(H(N))(H(N(H(A)))))))	1323	0 1 0 0;0 1 0 1;0 2 0 0;0 2 0 1;1 2 0 0;1 2 0 1;1 3 0 0;1 3 0 1;2 2 0 0;2 2 0 1;2 3 0 0;2 3 0 1;2 4 0 0;2 4 0 1;3 2 0 0;3 2 0 1;3 3 0 0;3 3 0 1;3 3 1 0;3 3 1 1;3 4 0 0;3 4 0 1;3 4 1 0;3 4 1 1;3 5 0 0;3 5 0 1;4 3 0 0;4 3 0 1;4 3 1 0;4 3 1 1;4 4 0 0;4 4 0 1;4 4 1 0;4 4 1 1;4 5 0 0;4 5 0 1;4 5 1 0;	2100.76	6	49.1684	9.38504	123.052	9	0.01439	4.54465	0.5641	0.4375	0	0	0	0	7.30055e-171	9.29689e-173	-1	0.00511509	0.00511509	sp|P06731|CEAM5_HUMAN;sp|P06731|CEAM5_HUMAN	CEACAM5;CEACAM5	204;560
probe 0.25µM-1	CEA-TM3-25mM_1.13075.13075.3.0.dta	CEA-TM3-25mM_1.13075.13075.3.0.dta	CEA-TM3-25mM_1	13075	3156.36	2759.22	920.413	3	1	TLTLFJVTR		1064.61	4 3 1 1	H(4)N(3)A(1)F(1)	(N(F)(N(H(H)(H(N(H(A)))))))	700	0 1 0 0;0 1 0 1;0 2 0 0;0 2 0 1;1 2 0 0;1 2 0 1;2 2 0 0;2 2 0 1;2 3 0 0;2 3 0 1;3 2 0 0;3 2 0 1;3 3 0 0;3 3 0 1;3 3 1 0;3 3 1 1;4 3 0 0;4 3 0 1;4 3 1 0;	1694.6	6	29.1516	10.7159	63.3893	9	0.01164	4.217	0.61905	0.5625	0	0	0	0	1.15791e-84	6.49974e-87	-1	0.00266134	0.00266134	sp|P06731|CEAM5_HUMAN;sp|P06731|CEAM5_HUMAN	CEACAM5;CEACAM5	204;560
probe 0.25µM-1	CEA-TM3-25mM_1.13084.13084.3.0.dta	CEA-TM3-25mM_1.13084.13084.3.0.dta	CEA-TM3-25mM_1	13084	3158.48	2937.27	979.762	3	1	TLTLFJVTR		1064.61	6 3 1 0	H(6)N(3)A(1)	(N(N(H(H)(H(H)(H(N(H(A))))))))	2255	0 1 0 0;0 2 0 0;1 2 0 0;2 2 0 0;3 2 0 0;3 3 0 0;4 2 0 0;4 3 0 0;4 3 1 0;5 2 0 0;5 3 0 0;5 3 1 0;6 3 0 0;	1872.65	6	31.5435	14.4573	63.2751	7	0.0118	4.01652	0.73333	0.5625	0	0	0	0	1.69101e-84	9.12463e-87	-1	0	9.12463e-87	sp|P06731|CEAM5_HUMAN;sp|P06731|CEAM5_HUMAN	CEACAM5;CEACAM5	204;560
probe 0.25µM-1	CEA-TM3-25mM_1.13106.13106.3.0.dta	CEA-TM3-25mM_1.13106.13106.3.0.dta	CEA-TM3-25mM_1	13106	3164.2	2759.22	920.413	3	1	TLTLFJVTR		1064.61	4 3 1 1	H(4)N(3)A(1)F(1)	(N(F)(N(H(H)(H(N(H(A)))))))	700	0 1 0 0;0 1 0 1;0 2 0 0;0 2 0 1;1 2 0 0;1 2 0 1;2 2 0 0;2 2 0 1;2 3 0 0;2 3 0 1;3 2 0 0;3 2 0 1;3 3 0 0;3 3 0 1;3 3 1 0;3 3 1 1;4 3 0 0;4 3 0 1;4 3 1 0;	1694.6	6	47.1261	29.2202	80.38	9	0.01168	4.2344	0.66667	0.875	0	0	0	0	3.71629e-109	1.66228e-111	-1	0	1.66228e-111	sp|P06731|CEAM5_HUMAN;sp|P06731|CEAM5_HUMAN	CEACAM5;CEACAM5	204;560
probe 0.5µM-2	CEA-TM3-50mM_2.3304.3304.2.2.dta	CEA-TM3-50mM_2.3304.3304.2.2.dta	CEA-TM3-50mM_2	3304	768.008	2014.8	1007.9	2	1	JDTASYK		798.363	5 2 0 0	H(5)N(2)	(N(N(H(H)(H(H)(H)))))	2257	0 1 0 0;0 2 0 0;1 2 0 0;2 2 0 0;3 2 0 0;4 2 0 0;	1216.42	1	35.8616	18.3855	68.3171	7	0.00986	4.89235	1	0.83333	0	0	0	0	1.42343e-39	2.05627e-41	-1	0	2.05627e-41	sp|P06731|CEAM5_HUMAN	CEACAM5	208
probe 0.5µM-2	CEA-TM3-50mM_2.3316.3316.2.2.dta	CEA-TM3-50mM_2.3316.3316.2.2.dta	CEA-TM3-50mM_2	3316	770.145	2014.8	1007.9	2	1	JDTASYK		798.363	5 2 0 0	H(5)N(2)	(N(N(H(H(H))(H(H)))))	1637	0 1 0 0;0 2 0 0;1 2 0 0;2 2 0 0;3 2 0 0;4 2 0 0;	1216.42	1	50.7118	40.99	68.7667	7	0.00986	4.89434	1	1.08333	0	0	0	0	7.60052e-40	9.85362e-42	-1	0	9.85362e-42	sp|P06731|CEAM5_HUMAN	CEACAM5	208
probe 0.5µM-2	CEA-TM3-50mM_2.3350.3350.2.2.dta	CEA-TM3-50mM_2.3350.3350.2.2.dta	CEA-TM3-50mM_2	3350	776.736	2014.8	1007.9	2	1	JDTASYK		798.363	5 2 0 0	H(5)N(2)	(N(N(H(H(H))(H(H)))))	1637	0 1 0 0;0 2 0 0;1 2 0 0;2 2 0 0;3 2 0 0;4 2 0 0;	1216.42	1	38.7389	27.4906	59.6286	7	0.00984	4.88441	1	1.16667	0	0	0	0	2.57542e-34	3.75598e-36	-1	0	3.75598e-36	sp|P06731|CEAM5_HUMAN	CEACAM5	208
probe 0.5µM-2	CEA-TM3-50mM_2.3355.3355.3.0.dta	CEA-TM3-50mM_2.3355.3355.3.0.dta	CEA-TM3-50mM_2	3355	777.681	2792.17	931.395	3	1	JNSIVK		674.383	5 5 0 2	H(5)N(5)F(2)	(N(F)(N(H(N)(H(N(H)))(H(N(H)(F))))))	1168	0 1 0 0;0 1 0 1;0 2 0 0;0 2 0 1;1 2 0 0;1 2 0 1;1 3 0 0;1 3 0 1;2 2 0 0;2 2 0 1;2 3 0 0;2 3 0 1;2 3 0 2;2 4 0 0;2 4 0 1;2 4 0 2;3 2 0 0;3 2 0 1;3 3 0 0;3 3 0 1;3 3 0 2;3 4 0 0;3 4 0 1;3 4 0 2;3 5 0 0;3 5 0 1;3 5 0 2;4 3 0 0;4 3 0 1;4 3 0 2;4 4 0 0;4 4 0 1;4 4 0 2;4 5 0 0;4 5 0 1;4 5 0 2;5 4 0 0;5 4 0 1;5 4 0 2;5 5 0 0;5 5 0 1;	2117.78	1	33.2027	17.404	62.543	9	0.01199	4.29518	0.48837	1	0	0	0	0	4.44919e-36	5.48032e-38	-1	0	5.48032e-38	sp|P06731|CEAM5_HUMAN	CEACAM5	665
probe 0.5µM-2	CEA-TM3-50mM_2.3371.3371.3.0.dta	CEA-TM3-50mM_2.3371.3371.3.0.dta	CEA-TM3-50mM_2	3371	780.855	2735.15	912.388	3	1	JNSIVK		674.383	5 4 0 3	H(5)N(4)F(3)	(N(F)(N(H(H(N(H(F))))(H(N(H(F)))))))	247	0 1 0 0;0 1 0 1;0 2 0 0;0 2 0 1;1 2 0 0;1 2 0 1;2 2 0 0;2 2 0 1;2 3 0 0;2 3 0 1;3 2 0 0;3 2 0 1;3 3 0 0;3 3 0 1;3 3 0 2;3 4 0 0;3 4 0 1;4 3 0 0;4 3 0 1;4 3 0 2;4 4 0 0;4 4 0 1;4 4 0 2;5 4 0 0;5 4 0 1;5 4 0 2;	2060.76	1	50.2856	23.7506	99.5649	9	0.00947	3.46292	0.71429	1.1	0	0	0	0	1.39734e-58	2.12893e-60	-1	0	2.12893e-60	sp|P06731|CEAM5_HUMAN	CEACAM5	665
probe 0.5µM-2	CEA-TM3-50mM_2.3394.3394.3.0.dta	CEA-TM3-50mM_2.3394.3394.3.0.dta	CEA-TM3-50mM_2	3394	784.946	2938.23	980.081	3	1	JNSIVK		674.383	5 5 0 3	H(5)N(5)F(3)	(N(F)(N(H(N)(H(N(H(F))))(H(N(H(F)))))))	963	0 1 0 0;0 1 0 1;0 2 0 0;0 2 0 1;1 2 0 0;1 2 0 1;1 3 0 0;1 3 0 1;2 2 0 0;2 2 0 1;2 3 0 0;2 3 0 1;2 4 0 0;2 4 0 1;3 2 0 0;3 2 0 1;3 3 0 0;3 3 0 1;3 3 0 2;3 4 0 0;3 4 0 1;3 4 0 2;3 5 0 0;3 5 0 1;4 3 0 0;4 3 0 1;4 3 0 2;4 4 0 0;4 4 0 1;4 4 0 2;4 5 0 0;4 5 0 1;4 5 0 2;5 4 0 0;5 4 0 1;5 4 0 2;5 4 0 3;5 5 0 0;5 5 0 1;5 5 0 2;	2263.83	1	48.3708	26.2777	89.4008	9	0.01186	4.0351	0.57143	1.1	0	0	0	0	2.13415e-52	2.7578e-54	-1	0	2.7578e-54	sp|P06731|CEAM5_HUMAN	CEACAM5	665
probe 0.5µM-2	CEA-TM3-50mM_2.3396.3396.3.0.dta	CEA-TM3-50mM_2.3396.3396.3.0.dta	CEA-TM3-50mM_2	3396	785.269	3084.29	1028.77	3	1	JNSIVK		674.383	5 5 0 4	H(5)N(5)F(4)	(N(F)(N(H(N)(H(N(H)(F)))(H(N(F)(H(F)))))))	1034	0 1 0 0;0 1 0 1;0 2 0 0;0 2 0 1;1 2 0 0;1 2 0 1;1 3 0 0;1 3 0 1;2 2 0 0;2 2 0 1;2 3 0 0;2 3 0 1;2 3 0 2;2 4 0 0;2 4 0 1;2 4 0 2;3 2 0 0;3 2 0 1;3 3 0 0;3 3 0 1;3 3 0 2;3 3 0 3;3 4 0 0;3 4 0 1;3 4 0 2;3 4 0 3;3 5 0 0;3 5 0 1;3 5 0 2;3 5 0 3;4 3 0 0;4 3 0 1;4 3 0 2;4 3 0 3;4 4 0 0;4 4 0 1;4 4 0 2;4 4 0 3;4 4 0 4;4 5 0 0;4 5 0 1;4 5 0 2;4 5 0 3;4 5 0 4;5 4 0 0;5 4 0 1;5 4 0 2;5 4 0 3;5 4 0 4;5 5 0 0…	2409.89	1	42.814	18.7166	87.5663	9	0.01169	3.78994	0.47273	0.9	0	0	0	0	2.79295e-51	4.54448e-53	-1	0	4.54448e-53	sp|P06731|CEAM5_HUMAN	CEACAM5	665
probe 0.5µM-2	CEA-TM3-50mM_2.3410.3410.2.0.dta	CEA-TM3-50mM_2.3410.3410.2.0.dta	CEA-TM3-50mM_2	3410	788.55	1690.68	845.846	2	1	JDTASYK		798.363	3 2 0 0	H(3)N(2)	(N(N(H(H)(H))))	2291	0 1 0 0;0 2 0 0;1 2 0 0;2 2 0 0;	892.317	1	22.9035	25.5044	18.0732	5	0.00377	2.22866	0.83333	1.25	0	0	0	0	4.83842e-07	3.77157e-09	-1	0	3.77157e-09	sp|P06731|CEAM5_HUMAN	CEACAM5	208
probe 0.5µM-2	CEA-TM3-50mM_2.3420.3420.2.1.dta	CEA-TM3-50mM_2.3420.3420.2.1.dta	CEA-TM3-50mM_2	3420	790.938	2427.04	1214.02	2	1	JNSIVK		674.383	4 4 0 2	H(4)N(4)F(2)	(N(F)(N(H(H)(N)(H(N(H)(F))))))	740	0 1 0 0;0 1 0 1;0 2 0 0;0 2 0 1;1 2 0 0;1 2 0 1;1 3 0 0;1 3 0 1;2 2 0 0;2 2 0 1;2 3 0 0;2 3 0 1;2 3 0 2;2 4 0 0;2 4 0 1;2 4 0 2;3 2 0 0;3 2 0 1;3 3 0 0;3 3 0 1;3 3 0 2;3 4 0 0;3 4 0 1;3 4 0 2;4 3 0 0;4 3 0 1;4 3 0 2;4 4 0 0;4 4 0 1;	1752.64	1	45.1102	25.6374	81.2739	9	0.012	4.94546	0.70968	1.2	0	0	0	0	1.89725e-47	2.32152e-49	-1	0	2.32152e-49	sp|P06731|CEAM5_HUMAN	CEACAM5	665
probe 0.5µM-2	CEA-TM3-50mM_2.3421.3421.3.0.dta	CEA-TM3-50mM_2.3421.3421.3.0.dta	CEA-TM3-50mM_2	3421	791.208	2792.17	931.396	3	1	JNSIVK		674.383	5 5 0 2	H(5)N(5)F(2)	(N(F)(N(H(N)(H(N(H)))(H(N(H)(F))))))	1168	0 1 0 0;0 1 0 1;0 2 0 0;0 2 0 1;1 2 0 0;1 2 0 1;1 3 0 0;1 3 0 1;2 2 0 0;2 2 0 1;2 3 0 0;2 3 0 1;2 3 0 2;2 4 0 0;2 4 0 1;2 4 0 2;3 2 0 0;3 2 0 1;3 3 0 0;3 3 0 1;3 3 0 2;3 4 0 0;3 4 0 1;3 4 0 2;3 5 0 0;3 5 0 1;3 5 0 2;4 3 0 0;4 3 0 1;4 3 0 2;4 4 0 0;4 4 0 1;4 4 0 2;4 5 0 0;4 5 0 1;4 5 0 2;5 4 0 0;5 4 0 1;5 4 0 2;5 5 0 0;5 5 0 1;	2117.78	1	32.9537	14.457	67.3046	9	0.01267	4.53692	0.53488	1	0	0	0	0	5.8439e-39	8.43478e-41	-1	0	8.43478e-41	sp|P06731|CEAM5_HUMAN	CEACAM5	665
probe 0.5µM-2	CEA-TM3-50mM_2.3423.3423.3.0.dta	CEA-TM3-50mM_2.3423.3423.3.0.dta	CEA-TM3-50mM_2	3423	791.542	2938.23	980.081	3	1	JNSIVK		674.383	5 5 0 3	H(5)N(5)F(3)	(N(F)(N(H(N)(H(N(H(F))))(H(N(H(F)))))))	963	0 1 0 0;0 1 0 1;0 2 0 0;0 2 0 1;1 2 0 0;1 2 0 1;1 3 0 0;1 3 0 1;2 2 0 0;2 2 0 1;2 3 0 0;2 3 0 1;2 4 0 0;2 4 0 1;3 2 0 0;3 2 0 1;3 3 0 0;3 3 0 1;3 3 0 2;3 4 0 0;3 4 0 1;3 4 0 2;3 5 0 0;3 5 0 1;4 3 0 0;4 3 0 1;4 3 0 2;4 4 0 0;4 4 0 1;4 4 0 2;4 5 0 0;4 5 0 1;4 5 0 2;5 4 0 0;5 4 0 1;5 4 0 2;5 4 0 3;5 5 0 0;5 5 0 1;5 5 0 2;	2263.83	1	56.0465	30.5561	103.386	9	0.01186	4.03613	0.59524	1.2	0	0	0	0	6.61575e-61	1.38701e-62	-1	0	1.38701e-62	sp|P06731|CEAM5_HUMAN	CEACAM5	665
probe 0.5µM-2	CEA-TM3-50mM_2.3425.3425.3.0.dta	CEA-TM3-50mM_2.3425.3425.3.0.dta	CEA-TM3-50mM_2	3425	791.788	3084.29	1028.77	3	1	JNSIVK		674.383	5 5 0 4	H(5)N(5)F(4)	(N(F)(N(H(N)(H(N(H)(F)))(H(N(F)(H(F)))))))	1034	0 1 0 0;0 1 0 1;0 2 0 0;0 2 0 1;1 2 0 0;1 2 0 1;1 3 0 0;1 3 0 1;2 2 0 0;2 2 0 1;2 3 0 0;2 3 0 1;2 3 0 2;2 4 0 0;2 4 0 1;2 4 0 2;3 2 0 0;3 2 0 1;3 3 0 0;3 3 0 1;3 3 0 2;3 3 0 3;3 4 0 0;3 4 0 1;3 4 0 2;3 4 0 3;3 5 0 0;3 5 0 1;3 5 0 2;3 5 0 3;4 3 0 0;4 3 0 1;4 3 0 2;4 3 0 3;4 4 0 0;4 4 0 1;4 4 0 2;4 4 0 3;4 4 0 4;4 5 0 0;4 5 0 1;4 5 0 2;4 5 0 3;4 5 0 4;5 4 0 0;5 4 0 1;5 4 0 2;5 4 0 3;5 4 0 4;5 5 0 0…	2409.89	1	49.3659	26.1502	92.4807	9	0.01169	3.78994	0.50909	1.2	0	0	0	0	2.84999e-54	3.81989e-56	-1	0	3.81989e-56	sp|P06731|CEAM5_HUMAN	CEACAM5	665
probe 0.5µM-2	CEA-TM3-50mM_2.3429.3429.3.0.dta	CEA-TM3-50mM_2.3429.3429.3.0.dta	CEA-TM3-50mM_2	3429	792.615	2954.22	985.413	3	1	JNSIVK		674.383	6 5 0 2	H(6)N(5)F(2)	(N(F)(N(H(H(N(H)(F)))(H(N(H(N(H))))))))	360	0 1 0 0;0 1 0 1;0 2 0 0;0 2 0 1;1 2 0 0;1 2 0 1;2 2 0 0;2 2 0 1;2 3 0 0;2 3 0 1;2 3 0 2;3 2 0 0;3 2 0 1;3 3 0 0;3 3 0 1;3 3 0 2;3 4 0 0;3 4 0 1;3 4 0 2;4 3 0 0;4 3 0 1;4 3 0 2;4 4 0 0;4 4 0 1;4 4 0 2;4 5 0 0;4 5 0 1;4 5 0 2;5 4 0 0;5 4 0 1;5 4 0 2;5 5 0 0;5 5 0 1;5 5 0 2;6 5 0 0;6 5 0 1;	2279.83	1	41.7854	16.7668	88.2485	9	0.01126	3.81299	0.63158	1	0	0	0	0	1.07328e-51	1.73785e-53	-1	0	1.73785e-53	sp|P06731|CEAM5_HUMAN	CEACAM5	665
probe 0.5µM-2	CEA-TM3-50mM_2.3446.3446.3.0.dta	CEA-TM3-50mM_2.3446.3446.3.0.dta	CEA-TM3-50mM_2	3446	796.186	2646.11	882.709	3	1	JNSIVK		674.383	5 5 0 1	H(5)N(5)F(1)	(N(F)(N(H(N)(H(N(H)))(H(N(H))))))	1175	0 1 0 0;0 1 0 1;0 2 0 0;0 2 0 1;1 2 0 0;1 2 0 1;1 3 0 0;1 3 0 1;2 2 0 0;2 2 0 1;2 3 0 0;2 3 0 1;2 4 0 0;2 4 0 1;3 2 0 0;3 2 0 1;3 3 0 0;3 3 0 1;3 4 0 0;3 4 0 1;3 5 0 0;3 5 0 1;4 3 0 0;4 3 0 1;4 4 0 0;4 4 0 1;4 5 0 0;4 5 0 1;5 4 0 0;5 4 0 1;5 5 0 0;	1971.72	1	39.4205	16.9237	81.2003	9	0.01079	4.07718	0.69697	1	0	0	0	0	2.10361e-47	3.12371e-49	-1	0	3.12371e-49	sp|P06731|CEAM5_HUMAN	CEACAM5	665
probe 0.5µM-2	CEA-TM3-50mM_2.3449.3449.3.1.dta	CEA-TM3-50mM_2.3449.3449.3.1.dta	CEA-TM3-50mM_2	3449	796.684	3011.25	1004.42	3	1	JNSIVK		674.383	6 6 0 1	H(6)N(6)F(1)	(N(F)(N(H(N)(H(N(H)))(H(N(H))(N(H))))))	1174	0 1 0 0;0 1 0 1;0 2 0 0;0 2 0 1;1 2 0 0;1 2 0 1;1 3 0 0;1 3 0 1;2 2 0 0;2 2 0 1;2 3 0 0;2 3 0 1;2 4 0 0;2 4 0 1;2 5 0 0;2 5 0 1;3 2 0 0;3 2 0 1;3 3 0 0;3 3 0 1;3 4 0 0;3 4 0 1;3 5 0 0;3 5 0 1;3 6 0 0;3 6 0 1;4 3 0 0;4 3 0 1;4 4 0 0;4 4 0 1;4 5 0 0;4 5 0 1;4 6 0 0;4 6 0 1;5 4 0 0;5 4 0 1;5 5 0 0;5 5 0 1;5 6 0 0;5 6 0 1;6 5 0 0;6 5 0 1;6 6 0 0;	2336.85	1	47.5911	25.993	87.7019	9	0.01129	3.74819	0.57778	1.2	0	0	0	0	2.30935e-51	2.74539e-53	-1	0	2.74539e-53	sp|P06731|CEAM5_HUMAN	CEACAM5	665
probe 0.5µM-2	CEA-TM3-50mM_2.3459.3459.3.1.dta	CEA-TM3-50mM_2.3459.3459.3.1.dta	CEA-TM3-50mM_2	3459	798.72	2849.19	950.402	3	1	JNSIVK		674.383	5 6 0 1	H(5)N(6)F(1)	(N(F)(N(H(N)(H(N(H)))(H(N)(N(H))))))	1180	0 1 0 0;0 1 0 1;0 2 0 0;0 2 0 1;1 2 0 0;1 2 0 1;1 3 0 0;1 3 0 1;2 2 0 0;2 2 0 1;2 3 0 0;2 3 0 1;2 4 0 0;2 4 0 1;2 5 0 0;2 5 0 1;3 2 0 0;3 2 0 1;3 3 0 0;3 3 0 1;3 4 0 0;3 4 0 1;3 5 0 0;3 5 0 1;3 6 0 0;3 6 0 1;4 3 0 0;4 3 0 1;4 4 0 0;4 4 0 1;4 5 0 0;4 5 0 1;4 6 0 0;4 6 0 1;5 4 0 0;5 4 0 1;5 5 0 0;5 5 0 1;5 6 0 0;	2174.8	1	41.3276	18.4528	83.8093	9	0.01066	3.74006	0.58537	1	0	0	0	0	5.41966e-49	8.74883e-51	-1	0	8.74883e-51	sp|P06731|CEAM5_HUMAN	CEACAM5	665
[truncated: 1,394 more rows]

## Sheet: Table S5
Table S5. Glycosylation identification of plasma CEA with different amount of antibody under three replicates.
[truncated: 665 more rows]

## Sheet: Table S6
Table S6. Glycosylation identification of commercial CEA using trypsin paired with either chymotrypsin or elastase.
[truncated: 4,116 more rows]

[truncated: 8 more sheets: Table S7, Table S8, Table S9, Table S10, Table S11, Table S12, Table S13, Table S14]
